# Supplementary material for: Osteopontin Expression Identifies a Subset of Recruited Macrophages Distinct from Kupffer Cells in the Fatty Liver
Source: Immunity. Author manuscript; Available in PMC 2021 Jun 14. (PMC7501731; doi:10.1016/j.immuni.2020.08.004)
Supplement: Table S1 [file EMS94913-supplement-Table_S1.xlsx]

## Sheet: cluster0
p_val	avg_logFC	pct.1	pct.2	p_val_adj	cluster	gene	score
0	1.27658	0.288	0.017	0	0	Gpnmb	13.6169
0	1.13092	0.539	0.046	0	0	Mmp14	10.8851
0	0.947942	0.426	0.06	0	0	Cd93	5.76891
0	1.0665	0.445	0.073	0	0	Trem2	5.71798
0	1.00721	0.35	0.052	0	0	Ms4a7	5.68587
0	1.03168	0.379	0.066	0	0	F10	5.14484
2.36205e-253	0.953304	0.323	0.062	4.36011e-249	0	Ly6i	4.27663
0	1.00991	0.674	0.162	0	0	Ms4a6d	3.95743
4.12275e-237	0.979917	0.37	0.084	7.61018e-233	0	Cd63	3.85712
7.31088e-289	0.934768	0.446	0.102	1.34951e-284	0	Il1rn	3.72238
0	0.951613	0.589	0.142	0	0	Fcgr2b	3.6875
8.91944e-283	1.01526	0.552	0.156	1.64644e-278	0	Ccl9	3.37605
0	1.22527	0.822	0.31	0	0	Tgfbi	3.14741
2.65021e-184	1.08272	0.438	0.142	4.89203e-180	0	Fabp5	3.11995
1.02252e-272	0.823274	0.468	0.125	1.88747e-268	0	Slamf8	2.85402
1.34604e-240	0.918893	0.512	0.155	2.48465e-236	0	C3	2.85135
1.73374e-281	0.785983	0.497	0.127	3.20031e-277	0	Itgb5	2.85134
2.16766e-236	0.909034	0.489	0.147	4.00128e-232	0	Fam26f	2.83132
0	0.797622	0.598	0.165	0	0	Fcgr1	2.72559
0	0.795302	0.628	0.175	0	0	Pla2g7	2.69973
0	1.21176	0.784	0.35	0	0	Cstb	2.63895
8.77626e-212	0.697435	0.348	0.082	1.62001e-207	0	C3ar1	2.63812
0	0.873469	0.695	0.221	0	0	Cxcl16	2.62797
1.36917e-272	0.672587	0.422	0.099	2.52736e-268	0	Myof	2.60396
2.79847e-153	1.04028	0.51	0.195	5.1657e-149	0	Lpl	2.58801
4.70716e-297	0.727887	0.533	0.14	8.68894e-293	0	Ptafr	2.58643
5.07277e-301	1.58925	0.945	0.572	9.36382e-297	0	Apoe	2.58048
6.49391e-205	0.843967	0.471	0.147	1.19871e-200	0	Cx3cr1	2.5319
8.33622e-136	1.00629	0.442	0.175	1.53878e-131	0	Gbp2	2.40422
2.88458e-173	1.05084	0.6	0.254	5.32464e-169	0	C1qb	2.38826
5.86211e-201	0.660075	0.386	0.097	1.08209e-196	0	Chil3	2.3812
4.44599e-289	0.740544	0.646	0.192	8.20686e-285	0	Axl	2.36828
1.6335e-237	1.0565	0.696	0.308	3.01529e-233	0	Plin2	2.31235
3.23828e-307	0.793359	0.734	0.245	5.97754e-303	0	Clec4a3	2.28363
0	0.747829	0.742	0.234	0	0	Mafb	2.27414
0	0.913951	0.91	0.391	0	0	Ms4a6c	2.07405
0	1.16866	0.934	0.52	0	0	Lgals3	2.05949
0	0.877605	0.868	0.363	0	0	Aif1	2.04225
6.75808e-223	0.541119	0.383	0.092	1.24747e-218	0	Gm21188	2.03185
3.17823e-211	0.799124	0.66	0.263	5.86669e-207	0	Ms4a4c	1.93195
5.5656e-291	0.888586	0.829	0.373	1.02735e-286	0	Cd68	1.92334
1.39337e-183	0.669461	0.462	0.151	2.57202e-179	0	Clec4a2	1.92106
5.24128e-234	0.708419	0.649	0.23	9.67489e-230	0	Fcgr3	1.91568
4.04369e-176	0.593222	0.361	0.102	7.46425e-172	0	Anxa4	1.91208
1.68812e-174	0.587317	0.361	0.102	3.1161e-170	0	Mt1	1.89305
8.51544e-257	0.69874	0.725	0.26	1.57187e-252	0	Lrp1	1.87625
4.14636e-182	0.868552	0.627	0.287	7.65376e-178	0	Tpi1	1.83361
8.59061e-298	0.872382	0.899	0.42	1.58574e-293	0	Gngt2	1.82389
1.13142e-211	0.587053	0.497	0.15	2.08849e-207	0	Acp2	1.82353
1.99646e-151	0.81235	0.551	0.236	3.68526e-147	0	Acp5	1.81953
2.50533e-131	0.964934	0.577	0.298	4.62458e-127	0	Sod2	1.80769
2.02376e-192	0.516747	0.358	0.093	3.73567e-188	0	Adap2	1.79607
5.02503e-302	0.767271	0.888	0.371	9.27571e-298	0	Lst1	1.78828
0	0.722985	0.925	0.365	0	0	Csf1r	1.78336
0	1.0732	0.997	0.59	0	0	Lyz2	1.78331
1.55048e-212	1.13414	0.89	0.564	2.86204e-208	0	Prdx5	1.7585
5.38967e-196	0.696842	0.581	0.223	9.9488e-192	0	Pid1	1.73762
1.69097e-192	0.564186	0.455	0.142	3.12136e-188	0	Tmem106a	1.68885
8.67394e-214	0.649374	0.661	0.246	1.60112e-209	0	Ifi204	1.6767
0	0.998938	0.953	0.562	0	0	Ctsz	1.66432
3.32261e-185	0.74413	0.687	0.305	6.13321e-181	0	Tmem176b	1.62291
2.5273e-159	0.755956	0.627	0.283	4.66514e-155	0	Bcl2a1b	1.61769
0	1.06557	0.998	0.648	0	0	Ctss	1.61618
2.1053e-150	0.548013	0.394	0.126	3.88617e-146	0	Clec4n	1.58763
4.22332e-182	0.552322	0.485	0.159	7.79583e-178	0	Slc11a1	1.58507
5.32262e-163	0.634696	0.519	0.199	9.82502e-159	0	Tgfbr1	1.57611
2.1783e-224	0.708365	0.755	0.33	4.02092e-220	0	Cd300c2	1.57299
1.28472e-243	0.71991	0.852	0.384	2.37147e-239	0	Sirpa	1.55676
4.29018e-206	0.623374	0.618	0.24	7.91925e-202	0	App	1.54098
2.16482e-191	0.522934	0.518	0.17	3.99603e-187	0	Cyp4f18	1.50489
3.05078e-175	0.550663	0.516	0.182	5.63144e-171	0	Apobec1	1.47991
1.08931e-264	0.776312	0.977	0.506	2.01076e-260	0	Cybb	1.46988
6.00118e-180	0.785547	0.777	0.406	1.10776e-175	0	Ccr2	1.46724
5.08465e-187	0.556015	0.596	0.221	9.38575e-183	0	Igsf6	1.43457
1.21254e-169	0.685772	0.66	0.306	2.23823e-165	0	Hexb	1.43231
1.13156e-186	0.711226	0.77	0.375	2.08875e-182	0	H2-DMb1	1.42245
9.39216e-185	0.89271	0.876	0.556	1.7337e-180	0	H2-Eb1	1.38165
8.97364e-181	0.51108	0.546	0.193	1.65644e-176	0	Slc15a3	1.37463
1.1405e-160	0.538024	0.543	0.205	2.10524e-156	0	Clec4a1	1.35882
3.12981e-227	0.758508	0.856	0.469	5.77731e-223	0	Anxa5	1.3555
7.02971e-117	0.583797	0.448	0.183	1.29761e-112	0	Arl5c	1.35513
4.05525e-249	0.729445	0.931	0.493	7.48559e-245	0	Zeb2	1.35013
2.40676e-140	0.636833	0.602	0.279	4.44264e-136	0	Lipa	1.32655
1.64242e-149	0.536755	0.51	0.2	3.03175e-145	0	Ccrl2	1.30355
7.38719e-166	0.454628	0.5	0.165	1.3636e-161	0	Nr1h3	1.29894
1.59834e-155	0.572718	0.597	0.255	2.95037e-151	0	Ifi207	1.29024
4.6863e-204	0.855986	0.919	0.602	8.65044e-200	0	H2-Ab1	1.28538
2.57716e-122	0.510443	0.448	0.171	4.75718e-118	0	Cd14	1.26342
7.6072e-130	0.627237	0.609	0.293	1.40421e-125	0	Capg	1.26068
2.64034e-171	0.607563	0.723	0.343	4.87381e-167	0	Clec12a	1.24438
3.48973e-198	0.631181	0.818	0.405	6.4417e-194	0	Ctsa	1.24411
0	0.936211	0.998	0.742	0	0	Psap	1.24247
1.70427e-194	0.832314	0.914	0.603	3.14591e-190	0	H2-Aa	1.241
8.1222e-132	0.718172	0.71	0.406	1.49928e-127	0	Mif	1.22573
3.14496e-133	0.519842	0.493	0.203	5.80529e-129	0	P2rx4	1.2032
4.7844e-127	0.711509	0.688	0.398	8.83152e-123	0	Pgk1	1.1998
1.06711e-173	0.623873	0.77	0.397	1.96978e-169	0	Hexa	1.1803
1.65246e-133	0.51536	0.538	0.23	3.05028e-129	0	Abi3	1.15527
6.94673e-243	0.646137	0.945	0.519	1.2823e-238	0	Ctsc	1.15425
3.71325e-122	0.534292	0.562	0.252	6.85429e-118	0	Tmem176a	1.14608
2.60752e-219	0.643846	0.933	0.515	4.81322e-215	0	Lamp1	1.14421
2.0135e-87	0.575202	0.524	0.255	3.71672e-83	0	C1qa	1.13738
4.42849e-187	0.622906	0.956	0.521	8.17455e-183	0	Mpeg1	1.12147
6.95198e-124	0.436556	0.434	0.159	1.28327e-119	0	Msr1	1.1211
3.99641e-213	0.754716	0.978	0.652	7.37697e-209	0	Ctsb	1.11497
6.03043e-152	0.558233	0.697	0.339	1.11316e-147	0	Nfe2l2	1.11487
1.44244e-105	0.503778	0.536	0.236	2.6626e-101	0	C1qc	1.09766
2.31529e-174	0.68782	0.9	0.556	4.2738e-170	0	Ifi27l2a	1.09371
2.90301e-111	0.535188	0.528	0.252	5.35867e-107	0	Clic4	1.07855
4.203e-109	0.509282	0.497	0.225	7.75833e-105	0	Isg15	1.07708
6.34006e-133	0.580421	0.68	0.359	1.17031e-128	0	Pnp	1.06961
1.77056e-202	0.793046	0.983	0.722	3.26827e-198	0	Cd74	1.06498
4.73529e-135	0.511498	0.631	0.303	8.74086e-131	0	Csf2ra	1.03117
1.07507e-111	0.482284	0.549	0.25	1.98448e-107	0	Ciita	1.01836
3.90668e-266	0.726546	0.98	0.692	7.21134e-262	0	Npc2	1.01427
2.16486e-98	0.532791	0.629	0.322	3.99612e-94	0	Selenop	1.00941
5.23101e-139	0.479835	0.662	0.307	9.65592e-135	0	Cd300a	1.00205
3.48108e-173	0.587653	0.917	0.532	6.42573e-169	0	Ctsh	0.99424
1.94773e-133	0.512273	0.682	0.342	3.59532e-129	0	Hck	0.992528
3.73573e-139	0.577525	0.821	0.469	6.89579e-135	0	H2-DMa	0.989871
2.71753e-97	0.585549	0.617	0.358	5.01629e-93	0	Pgam1	0.981749
1.09658e-126	0.559755	0.733	0.413	2.02418e-122	0	Prkcd	0.969977
1.70144e-180	0.498002	0.817	0.41	3.14069e-176	0	Tpd52	0.968732
8.88817e-93	0.492264	0.502	0.246	1.64067e-88	0	Zbp1	0.9653
1.73909e-139	0.551545	0.802	0.449	3.21018e-135	0	Ly86	0.963701
3.36193e-107	0.458032	0.513	0.234	6.20578e-103	0	Metrnl	0.962994
2.45801e-108	0.691367	0.89	0.631	4.53724e-104	0	Prdx1	0.959932
6.49012e-211	0.432914	0.807	0.355	1.19801e-206	0	Lgmn	0.957154
6.1562e-158	0.57418	0.813	0.481	1.13637e-153	0	Bri3	0.95073
4.84439e-107	0.419038	0.431	0.18	8.94227e-103	0	Mfsd1	0.950554
1.42625e-124	0.37906	0.442	0.167	2.63272e-120	0	Oasl2	0.946579
2.45681e-149	0.547912	0.892	0.507	4.53503e-145	0	Gm2a	0.945333
5.29717e-140	0.656136	0.868	0.593	9.77804e-136	0	Pkm	0.944487
5.62213e-108	0.424914	0.482	0.207	1.03779e-103	0	Ninj1	0.943819
8.16519e-128	0.636901	0.789	0.523	1.50721e-123	0	Aldoa	0.942805
1.52594e-98	0.499453	0.548	0.281	2.81673e-94	0	Nampt	0.940552
1.07827e-111	0.501761	0.616	0.319	1.99039e-107	0	Plekho1	0.939467
2.66715e-151	0.524256	0.918	0.503	4.9233e-147	0	Ifitm3	0.938142
1.56625e-267	0.675186	0.998	0.713	2.89113e-263	0	Fcer1g	0.931999
6.26901e-108	0.501641	0.67	0.366	1.1572e-103	0	Rgs10	0.893881
9.8465e-107	0.426406	0.508	0.233	1.81757e-102	0	Adam17	0.891417
1.16309e-105	0.511562	0.67	0.382	2.14695e-101	0	Eno1	0.874353
1.22923e-106	0.379484	0.452	0.187	2.26904e-102	0	Rtp4	0.870694
2.29834e-103	0.395433	0.507	0.223	4.24251e-99	0	Blvrb	0.860449
7.74515e-92	0.452741	0.514	0.261	1.42968e-87	0	Ehd4	0.858703
3.6099e-90	0.498133	0.617	0.352	6.66352e-86	0	Mapkapk2	0.849028
8.52876e-136	0.422893	0.703	0.342	1.57432e-131	0	Ncf2	0.844584
8.22258e-93	0.461383	0.578	0.306	1.51781e-88	0	Csf2rb	0.843921
2.79232e-93	0.417028	0.552	0.266	5.15435e-89	0	Atf3	0.834056
8.64136e-103	0.455617	0.615	0.326	1.59511e-98	0	Cyfip1	0.833942
2.47748e-120	0.503576	0.788	0.472	4.57317e-116	0	Dbi	0.823274
1.21347e-99	0.419531	0.525	0.258	2.23994e-95	0	Rnpep	0.821842
2.67328e-85	0.432239	0.518	0.263	4.93462e-81	0	Lgals3bp	0.820145
1.19744e-145	0.527407	0.853	0.543	2.21035e-141	0	Sdcbp	0.813522
3.19446e-142	0.545963	0.909	0.601	5.89666e-138	0	Sat1	0.812243
7.86574e-129	0.466246	0.847	0.479	1.45194e-124	0	Spi1	0.807587
8.54171e-124	0.522821	0.826	0.53	1.57671e-119	0	Rrbp1	0.799722
3.32708e-90	0.397897	0.568	0.292	6.14145e-86	0	Slfn5	0.748363
4.21686e-88	0.400509	0.56	0.292	7.78391e-84	0	Atp6v1b2	0.742666
1.8591e-123	0.474953	0.875	0.558	3.43171e-119	0	Atox1	0.731662
1.38351e-94	0.455767	0.728	0.446	2.55381e-90	0	Tgfb1	0.727629
4.30509e-109	0.479762	0.828	0.54	7.94677e-105	0	Akr1a1	0.722261
1.90953e-107	0.46179	0.809	0.514	3.5248e-103	0	Tkt	0.712954
8.89628e-82	0.400734	0.578	0.316	1.64217e-77	0	Pirb	0.710503
4.82414e-94	0.39928	0.628	0.344	8.90488e-90	0	Asah1	0.708327
3.00759e-134	0.483799	0.903	0.608	5.55172e-130	0	Capza2	0.70691
6.75711e-84	0.38861	0.568	0.305	1.24729e-79	0	Plekho2	0.700732
3.82398e-104	0.417156	0.838	0.501	7.05869e-100	0	Unc93b1	0.684103
4.81496e-124	0.368537	0.816	0.44	8.88793e-120	0	Cebpb	0.668281
3.58175e-92	0.338992	0.659	0.328	6.61156e-88	0	Ccl6	0.660934
2.51619e-91	0.434021	0.821	0.538	4.64464e-87	0	Erp29	0.650239
3.18849e-91	0.436234	0.819	0.548	5.88564e-87	0	Atp2b1	0.640279
1.69195e-73	0.347893	0.548	0.291	3.12316e-69	0	Tnfrsf1b	0.633374
1.19852e-80	0.32478	0.514	0.258	2.21235e-76	0	Rab32	0.622899
3.96809e-98	0.347502	0.733	0.408	7.32469e-94	0	Lamp2	0.609376
7.93236e-92	0.419937	0.872	0.603	1.46423e-87	0	Fyb	0.597365
2.04008e-75	0.375543	0.682	0.42	3.76578e-71	0	Snx5	0.595629
6.30291e-83	0.338556	0.708	0.403	1.16345e-78	0	Ms4a6b	0.580382
1.20249e-90	0.332471	0.805	0.476	2.21968e-86	0	Grn	0.550697
1.15286e-79	0.358393	0.791	0.521	2.12806e-75	0	Atp6v0b	0.533877
2.82184e-79	0.267066	0.564	0.276	5.20883e-75	0	Lair1	0.526661
4.12682e-72	0.356296	0.796	0.541	7.6177e-68	0	Vamp8	0.514721
1.10355e-66	0.324982	0.736	0.482	2.03705e-62	0	Efhd2	0.486152
2.97351e-102	0.262378	0.709	0.383	5.4888e-98	0	Rnf149	0.473349
1.94596e-60	0.289549	0.651	0.4	3.59205e-56	0	Skap2	0.459747
1.87712e-90	0.265482	0.838	0.488	3.46498e-86	0	Marcks	0.446734
6.49167e-72	0.252157	0.964	0.693	1.1983e-67	0	Gpx1	0.345774
3.76584e-84	-0.89893	0.032	0.287	6.95137e-80	0	Sept1	-0.0968544
3.80599e-90	-1.11159	0.038	0.309	7.02547e-86	0	Klrd1	-0.132415
3.63326e-121	-1.31361	0.049	0.379	6.70663e-117	0	Ptprcap	-0.165468
1.75839e-101	-1.28192	0.053	0.35	3.24581e-97	0	Ltb	-0.188727
3.32554e-100	-1.18483	0.073	0.366	6.13861e-96	0	Ets1	-0.230034
1.84766e-58	-0.333853	0.99	0.724	3.41059e-54	0	Cst3	-0.450292
1.04541e-141	-1.07018	0.333	0.65	1.92973e-137	0	Stk17b	-0.539954
6.25892e-122	-1.17649	0.349	0.637	1.15533e-117	0	Klf2	-0.634615

## Sheet: cluster1
p_val	avg_logFC	pct.1	pct.2	p_val_adj	cluster	gene	score
0	2.70618	0.832	0.03	0	1	Ebf1	56.2885
0	3.10144	0.949	0.043	0	1	Cd79a	55.5333
0	2.38515	0.72	0.03	0	1	Ms4a1	42.9327
0	2.07477	0.595	0.019	0	1	Fcmr	42.5686
0	2.49292	0.737	0.039	0	1	Ighd	37.4956
0	1.84057	0.505	0.018	0	1	Pax5	33.196
0	1.6395	0.398	0.015	0	1	Fcer2a	26.1009
0	2.64832	0.869	0.085	0	1	Cd79b	24.2252
0	2.1597	0.591	0.043	0	1	Iglc2	24.0827
0	1.37671	0.331	0.015	0	1	Pou2af1	18.2276
0	1.39892	0.355	0.018	0	1	Cd19	17.7363
0	1.85429	0.576	0.062	0	1	Cd55	14.8343
0	1.85844	0.57	0.062	0	1	Ralgps2	14.7127
0	1.22041	0.273	0.013	0	1	Gm31243	14.4858
0	1.97434	0.679	0.092	0	1	Bank1	13.1429
0	1.3983	0.372	0.036	0	1	Cd22	11.308
0	1.72177	0.797	0.115	0	1	Ly6d	10.978
0	1.51455	0.551	0.089	0	1	Iglc3	8.42949
0	3.24998	0.966	0.379	0	1	Igkc	8.07063
0	1.37848	0.515	0.09	0	1	Ccr7	7.09915
0	1.19097	0.312	0.045	0	1	Mzb1	6.75605
0	1.44208	0.449	0.09	0	1	Siglecg	6.47495
0	1.55567	0.498	0.113	0	1	H2-Ob	6.29858
0	2.46015	0.974	0.408	0	1	Ighm	5.73249
5.36658e-278	1.32565	0.342	0.07	9.90617e-274	1	Pgap1	5.66716
0	1.39363	0.434	0.098	0	1	Gm8369	5.60033
0	1.38186	0.431	0.102	0	1	H2-DMb2	5.31771
0	1.79354	0.762	0.251	0	1	Mef2c	5.23632
0	1.58099	0.533	0.172	0	1	Fchsd2	4.63003
1.73856e-266	1.28847	0.432	0.116	3.20921e-262	1	Scd1	4.4176
2.15418e-232	1.15034	0.342	0.081	3.97639e-228	1	Fcrla	4.32324
1.78716e-179	1.22201	0.431	0.164	3.29892e-175	1	Man1a	3.02693
2.93827e-205	1.26599	0.52	0.209	5.42375e-201	1	Satb1	3.006
1.6271e-307	1.45272	0.698	0.347	3.00347e-303	1	Foxp1	2.84034
4.06569e-294	1.40917	0.684	0.333	7.50487e-290	1	Cd37	2.81012
1.32076e-162	1.15384	0.516	0.253	2.438e-158	1	4930523C07Rik	2.2638
1.11883e-227	1.05997	0.68	0.333	2.06524e-223	1	Ets1	2.1014
3.87136e-151	0.888715	0.557	0.27	7.14615e-147	1	Gimap6	1.76791
9.8634e-138	0.803025	0.6	0.32	1.82069e-133	1	Ltb	1.46005
3.92486e-264	0.725202	0.999	0.721	7.24491e-260	1	Cd74	0.991076
3.66364e-148	0.384156	0.982	0.599	6.76272e-144	1	H2-Aa	0.619444
1.10816e-168	0.343831	0.957	0.552	2.04556e-164	1	H2-Eb1	0.585491
1.42747e-96	-0.723963	0.002	0.28	2.63497e-92	1	Tnfrsf1a	-0.00499285
1.22691e-84	-0.655415	0.003	0.254	2.26475e-80	1	Pid1	-0.0074479
1.84102e-86	-0.743253	0.005	0.262	3.39835e-82	1	Metrnl	-0.0136627
4.22139e-114	-1.10534	0.005	0.322	7.79227e-110	1	Gsr	-0.0166467
1.08003e-102	-1.11054	0.005	0.298	1.99363e-98	1	Klrk1	-0.0180282
2.7153e-126	-0.830347	0.008	0.354	5.01217e-122	1	Fam129a	-0.0182494
2.12456e-89	-0.675649	0.008	0.273	3.92172e-85	1	App	-0.0190996
1.8148e-122	-0.974575	0.007	0.343	3.34994e-118	1	Cd300a	-0.0193259
8.78743e-137	-1.07553	0.007	0.371	1.62207e-132	1	Cd300c2	-0.0197604
2.27673e-95	-0.749174	0.008	0.287	4.20261e-91	1	Ifi207	-0.0201798
1.62046e-85	-0.954497	0.006	0.26	2.99121e-81	1	Basp1	-0.021211
1.28466e-149	-0.962703	0.01	0.402	2.37135e-145	1	Rgs10	-0.0233666
2.42472e-92	-1.0186	0.007	0.277	4.47579e-88	1	Ccnd1	-0.0248439
3.0702e-158	-1.0909	0.01	0.418	5.66729e-154	1	Cd68	-0.0254883
1.04777e-93	-0.90818	0.009	0.285	1.93408e-89	1	Clec4a3	-0.0277072
1.36741e-137	-0.967614	0.012	0.379	2.52409e-133	1	Lcp2	-0.0298493
8.8612e-92	-0.739984	0.012	0.286	1.63569e-87	1	Rab32	-0.0299993
5.16083e-126	-0.864201	0.013	0.362	9.52638e-122	1	Arl4c	-0.0302006
7.99457e-179	-1.56936	0.009	0.448	1.47572e-174	1	Ccr2	-0.030839
1.26364e-105	-1.15212	0.009	0.311	2.33255e-101	1	Klrd1	-0.0323024
4.67668e-87	-0.592526	0.016	0.283	8.63268e-83	1	Hpcal1	-0.0323564
5.16455e-112	-0.752497	0.015	0.337	9.53324e-108	1	Csf2ra	-0.0325287
1.09046e-79	-0.526443	0.018	0.271	2.01288e-75	1	Fes	-0.0337223
1.44792e-82	-0.787306	0.012	0.265	2.67272e-78	1	Fcgr3	-0.0343552
3.42629e-116	-0.94812	0.013	0.341	6.32459e-112	1	Ccr5	-0.0351156
6.78904e-100	-0.687297	0.018	0.318	1.25319e-95	1	Ccdc88a	-0.0377175
1.40524e-82	-0.642132	0.017	0.274	2.59393e-78	1	Grk3	-0.0384375
1.04664e-95	-0.870169	0.014	0.299	1.93199e-91	1	Lrp1	-0.0394251
5.38683e-91	-0.991969	0.012	0.282	9.94355e-87	1	Tmem176a	-0.0407658
1.44131e-110	-0.790331	0.018	0.337	2.66052e-106	1	Csf2rb	-0.040997
1.11023e-129	-0.81648	0.02	0.379	2.04937e-125	1	Fam105a	-0.0419784
0	-1.63477	0.018	0.649	0	1	Fyb	-0.0446523
2.8973e-84	-0.608235	0.022	0.286	5.34812e-80	1	Snx10	-0.0452066
8.44654e-87	-0.710019	0.02	0.29	1.55915e-82	1	Fgr	-0.0473346
1.01609e-85	-0.645937	0.022	0.29	1.87561e-81	1	Lgals3bp	-0.0473687
1.23116e-87	-0.863626	0.016	0.281	2.2726e-83	1	Ifi204	-0.0474846
3.43902e-129	-0.824322	0.023	0.386	6.34809e-125	1	Myo1f	-0.0478773
4.25083e-112	-0.8499	0.02	0.345	7.8466e-108	1	Plin2	-0.0478817
8.22281e-97	-0.894708	0.017	0.305	1.51785e-92	1	Lair1	-0.0482858
4.36465e-146	-0.912424	0.024	0.419	8.05671e-142	1	Itm2c	-0.0510447
1.11278e-119	-1.14261	0.017	0.353	2.05408e-115	1	Tgfbi	-0.0535106
5.87352e-153	-1.24442	0.019	0.418	1.08419e-148	1	Fgl2	-0.0552431
5.19867e-120	-1.07875	0.019	0.357	9.59622e-116	1	Ckb	-0.0558482
6.79301e-110	-1.54614	0.012	0.322	1.25392e-105	1	Ly6c2	-0.0558845
2.27602e-78	-0.472857	0.037	0.301	4.20131e-74	1	Ifnar2	-0.0562562
3.09301e-115	-0.752082	0.028	0.364	5.70939e-111	1	Leprotl1	-0.0563056
7.27729e-208	-1.53917	0.019	0.509	1.34331e-203	1	Alox5ap	-0.0563473
4.77752e-82	-0.648103	0.027	0.29	8.81883e-78	1	Snx18	-0.0583292
2.16833e-125	-1.17566	0.019	0.367	4.00252e-121	1	Emb	-0.059251
1.95053e-125	-1.33024	0.017	0.363	3.60048e-121	1	Ccl6	-0.0606277
2.48507e-106	-0.735944	0.03	0.348	4.5872e-102	1	Vsir	-0.0616713
8.65002e-113	-0.682185	0.036	0.376	1.59671e-108	1	Asah1	-0.0636235
2.88596e-96	-1.34322	0.015	0.299	5.32719e-92	1	Tnfaip2	-0.065205
1.40422e-91	-0.609273	0.037	0.33	2.59206e-87	1	Rab8b	-0.0663032
1.35413e-119	-0.810172	0.032	0.381	2.49958e-115	1	Clec12a	-0.0663056
1.62073e-79	-0.561279	0.037	0.301	2.99171e-75	1	Arrb2	-0.066776
3.13422e-237	-1.52255	0.025	0.559	5.78546e-233	1	Anxa2	-0.0668959
4.04773e-116	-0.765682	0.035	0.379	7.4717e-112	1	Saraf	-0.0688917
6.03848e-82	-0.776736	0.026	0.283	1.11464e-77	1	Spn	-0.0689254
4.40494e-90	-0.566495	0.043	0.34	8.13108e-86	1	Dnajc15	-0.069598
9.80124e-73	-0.380485	0.063	0.334	1.80921e-68	1	Ddost	-0.0696818
5.03342e-71	-0.439217	0.05	0.305	9.29118e-67	1	Trafd1	-0.0697169
5.68812e-72	-0.429722	0.052	0.31	1.04997e-67	1	Ehbp1l1	-0.0698297
9.30906e-61	-0.292881	0.083	0.336	1.71836e-56	1	Mrps21	-0.0702575
8.53793e-105	-0.655385	0.04	0.361	1.57602e-100	1	Sept9	-0.0706614
1.38665e-150	-1.37723	0.022	0.418	2.55962e-146	1	Lst1	-0.0707924
1.56397e-88	-0.987705	0.022	0.295	2.88693e-84	1	Atf3	-0.0712443
9.48993e-70	-0.362223	0.068	0.333	1.75175e-65	1	Tbcb	-0.0718109
3.35598e-64	-0.321698	0.078	0.336	6.19481e-60	1	Magt1	-0.0725214
7.47129e-64	-0.284322	0.098	0.371	1.37912e-59	1	Ndufa1	-0.0731326
1.52458e-59	-0.265856	0.104	0.368	2.81422e-55	1	Mpc2	-0.0731456
1.63615e-57	-0.262898	0.105	0.365	3.02017e-53	1	Ndufs6	-0.0736114
1.57416e-85	-0.461124	0.058	0.353	2.90575e-81	1	Coro1b	-0.0736782
1.54238e-58	-0.251453	0.118	0.392	2.84707e-54	1	Tmem160	-0.0738095
1.01287e-97	-0.753296	0.034	0.337	1.86965e-93	1	Nfam1	-0.07381
7.74734e-89	-0.714963	0.035	0.319	1.43008e-84	1	Tnfrsf1b	-0.0760599
1.07454e-90	-1.49928	0.015	0.284	1.98349e-86	1	Trbc2	-0.0764937
1.16311e-65	-0.322369	0.088	0.357	2.14699e-61	1	Lamtor1	-0.0772984
2.2108e-68	-0.316169	0.096	0.38	4.08092e-64	1	Rpn2	-0.0778262
2.30939e-59	-0.276037	0.108	0.372	4.26291e-55	1	Ap2s1	-0.0780419
8.6043e-58	-0.25329	0.128	0.4	1.58827e-53	1	Mapre1	-0.079076
1.41428e-96	-0.805125	0.034	0.334	2.61062e-92	1	Irf7	-0.0795763
1.36084e-169	-1.66189	0.022	0.445	2.51197e-165	1	S100a4	-0.0803552
7.2969e-59	-0.27436	0.116	0.385	1.34694e-54	1	Tmem167	-0.0805715
1.57817e-76	-0.54242	0.048	0.313	2.91315e-72	1	Pla2g16	-0.0806073
2.39273e-192	-1.07231	0.04	0.52	4.41674e-188	1	Efhd2	-0.0809291
2.3761e-70	-0.353296	0.086	0.365	4.38604e-66	1	Usmg5	-0.0810225
1.63243e-55	-0.264679	0.12	0.381	3.01331e-51	1	Cmpk1	-0.0812315
1.59817e-69	-0.416814	0.066	0.328	2.95007e-65	1	Cyb5a	-0.0813897
5.57111e-62	-0.274213	0.125	0.411	1.02837e-57	1	Psmd8	-0.0814172
4.80732e-61	-0.269653	0.128	0.413	8.87383e-57	1	Tmem258	-0.0815972
2.99276e-141	-1.28994	0.027	0.408	5.52433e-137	1	Aif1	-0.0833217
1.11243e-56	-0.263384	0.132	0.407	2.05343e-52	1	Ube2n	-0.0833732
7.29326e-61	-0.285679	0.119	0.397	1.34626e-56	1	Bax	-0.0835278
1.20939e-55	-0.2845	0.112	0.369	2.23242e-51	1	Eloc	-0.0840739
2.95327e-55	-0.278045	0.118	0.378	5.45143e-51	1	Rnf130	-0.0845602
1.23993e-66	-0.318634	0.11	0.396	2.28879e-62	1	Ndufb8	-0.0863294
5.64483e-84	-0.612076	0.048	0.33	1.04198e-79	1	Nadk	-0.0864107
9.0381e-88	-0.612419	0.05	0.344	1.66834e-83	1	Pirb	-0.0864998
6.6035e-67	-0.365596	0.086	0.353	1.21894e-62	1	Fam96a	-0.086615
6.6869e-73	-0.603948	0.044	0.296	1.23434e-68	1	Nabp1	-0.0868422
3.73124e-79	-0.445297	0.073	0.362	6.88749e-75	1	P4hb	-0.0873835
5.00658e-77	-0.410646	0.083	0.378	9.24165e-73	1	Slk	-0.0878445
1.10421e-59	-0.291303	0.124	0.4	2.03827e-55	1	Cdc37	-0.0881014
3.81189e-51	-0.25131	0.149	0.415	7.03636e-47	1	Rab7	-0.0881063
3.08783e-147	-1.20633	0.032	0.428	5.69982e-143	1	Sirpa	-0.0881339
4.6924e-104	-0.583297	0.063	0.406	8.6617e-100	1	Gltp	-0.0883358
1.19107e-68	-0.317711	0.12	0.421	2.1986e-64	1	Psmb2	-0.0884579
3.58957e-56	-0.306151	0.108	0.363	6.62598e-52	1	Selenos	-0.0886442
1.16788e-105	-1.07084	0.029	0.34	2.1558e-101	1	Tmem176b	-0.0887266
2.66339e-72	-0.392694	0.086	0.37	4.91636e-68	1	Cycs	-0.0888728
4.69136e-68	-0.344312	0.102	0.384	8.65978e-64	1	Psma5	-0.0891366
4.38205e-67	-0.343496	0.102	0.383	8.08882e-63	1	Arpc4	-0.0891517
1.31135e-59	-0.294446	0.126	0.402	2.42061e-55	1	Prelid1	-0.0900491
1.57158e-61	-0.269292	0.159	0.464	2.90097e-57	1	Selenof	-0.090332
3.31616e-66	-0.357295	0.096	0.369	6.1213e-62	1	Ssr3	-0.0905022
3.47441e-59	-0.346642	0.093	0.345	6.41341e-55	1	Ssu72	-0.0908105
4.79034e-58	-0.252106	0.178	0.484	8.84249e-54	1	Ndufa7	-0.0908399
6.21056e-102	-0.703687	0.05	0.374	1.14641e-97	1	Ptpre	-0.0916259
4.3721e-68	-0.37016	0.096	0.377	8.07046e-64	1	Rnh1	-0.0918225
7.25264e-61	-0.317906	0.115	0.388	1.33876e-56	1	Sdf4	-0.0918573
5.48837e-69	-0.339987	0.115	0.412	1.0131e-64	1	Esd	-0.0926504
7.23815e-176	-0.986487	0.049	0.51	1.33609e-171	1	Zyx	-0.0929574
1.21957e-67	-0.366843	0.098	0.376	2.2512e-63	1	Bag1	-0.0931363
1.26119e-67	-0.372126	0.096	0.373	2.32803e-63	1	Pip4k2a	-0.0932745
5.1689e-73	-0.417325	0.085	0.37	9.54126e-69	1	Rhog	-0.093349
2.17293e-91	-0.59338	0.059	0.365	4.01101e-87	1	Evi2a	-0.0933584
7.2877e-76	-0.370458	0.108	0.415	1.34524e-71	1	Ndufc2	-0.09414
1.64917e-57	-0.274715	0.158	0.45	3.0442e-53	1	1810037I17Rik	-0.0943585
1.13127e-66	-0.377794	0.095	0.37	2.08821e-62	1	Arl6ip5	-0.0944485
4.9292e-77	-0.488687	0.07	0.352	9.0988e-73	1	Rassf4	-0.0944975
1.30822e-82	-0.441427	0.088	0.4	2.41484e-78	1	Nptn	-0.0947454
2.51426e-85	-0.598776	0.057	0.348	4.64107e-81	1	Litaf	-0.0953359
5.27394e-136	-1.07976	0.038	0.419	9.73518e-132	1	Rnf149	-0.0956431
5.35991e-71	-0.307076	0.152	0.478	9.89385e-67	1	2010107E04Rik	-0.0956467
7.56497e-96	-0.51834	0.078	0.41	1.39642e-91	1	Cops9	-0.0962632
1.08637e-60	-0.309886	0.134	0.42	2.00533e-56	1	Rab5c	-0.0965691
1.75496e-65	-0.44118	0.075	0.332	3.23948e-61	1	Plekho2	-0.0967499
5.609e-70	-0.380189	0.103	0.394	1.03537e-65	1	Txndc17	-0.0969295
9.05146e-84	-0.418538	0.101	0.426	1.67081e-79	1	Bsg	-0.0969548
3.85221e-66	-0.353767	0.112	0.396	7.11079e-62	1	Dnajc3	-0.097591
2.36598e-78	-0.693823	0.045	0.309	4.36736e-74	1	Lipa	-0.0978747
1.29955e-70	-0.317821	0.146	0.464	2.39884e-66	1	Ndufb9	-0.0978943
6.72024e-95	-0.736602	0.048	0.351	1.24049e-90	1	Fyn	-0.0979415
2.27431e-58	-0.259263	0.201	0.52	4.19814e-54	1	Edf1	-0.0983243
1.04227e-73	-0.379147	0.11	0.414	1.92392e-69	1	Psma6	-0.0983635
2.84776e-81	-0.529524	0.068	0.356	5.25668e-77	1	Cyfip1	-0.0983816
1.44379e-59	-0.304752	0.143	0.429	2.66509e-55	1	Arf4	-0.09927
2.62526e-135	-1.10915	0.038	0.414	4.84597e-131	1	Plbd1	-0.0994045
3.59437e-68	-0.330314	0.135	0.438	6.63485e-64	1	Capza1	-0.0995364
1.15123e-64	-0.309195	0.151	0.459	2.12505e-60	1	Minos1	-0.0995488
1.22099e-84	-0.482966	0.083	0.392	2.25382e-80	1	Lamtor4	-0.0997168
5.42786e-69	-0.420777	0.088	0.361	1.00193e-64	1	H13	-0.099807
6.82327e-68	-0.315003	0.152	0.469	1.25951e-63	1	Atp5g3	-0.0999593
2.06698e-72	-0.338092	0.139	0.459	3.81544e-68	1	Chmp2a	-0.100202
2.54702e-60	-0.29893	0.155	0.452	4.70155e-56	1	Mdh2	-0.10029
8.42461e-103	-0.557325	0.079	0.427	1.5551e-98	1	1110008F13Rik	-0.100752
7.96164e-58	-0.269791	0.192	0.504	1.46964e-53	1	Ndufb7	-0.100778
5.15471e-156	-1.41111	0.032	0.438	9.51508e-152	1	Ms4a6c	-0.100794
1.63252e-91	-0.516187	0.083	0.411	3.01347e-87	1	M6pr	-0.101766
1.2686e-82	-0.389739	0.121	0.453	2.34171e-78	1	Prdx2	-0.101854
1.96151e-111	-0.555791	0.087	0.462	3.62075e-107	1	Tmem14c	-0.102445
7.57722e-74	-0.345348	0.143	0.471	1.39868e-69	1	Capns1	-0.102671
1.55437e-80	-0.457331	0.092	0.399	2.86921e-76	1	Sh3bgrl	-0.102871
5.73828e-64	-0.40613	0.093	0.357	1.05923e-59	1	Aprt	-0.102916
5.53926e-59	-0.356183	0.111	0.374	1.02249e-54	1	Prdx6	-0.102959
2.34907e-67	-0.386152	0.107	0.391	4.33615e-63	1	Bin2	-0.103038
6.62195e-137	-0.926032	0.05	0.438	1.22235e-132	1	Ptms	-0.103352
2.31555e-64	-0.3058	0.169	0.49	4.27427e-60	1	Vdac2	-0.10336
1.59936e-86	-0.448239	0.102	0.432	2.95226e-82	1	Uqcr11	-0.10344
7.95976e-64	-0.360152	0.118	0.399	1.46929e-59	1	Laptm4a	-0.103907
6.34056e-65	-0.317049	0.158	0.471	1.1704e-60	1	Tmem59	-0.104145
3.98374e-187	-1.03121	0.055	0.534	7.35358e-183	1	Itgb1	-0.104259
5.11903e-88	-0.552471	0.075	0.386	9.44922e-84	1	Prex1	-0.104635
2.33215e-90	-0.603748	0.067	0.376	4.30491e-86	1	Hck	-0.104796
3.27162e-109	-0.635869	0.073	0.432	6.03908e-105	1	Skap2	-0.105019
6.1479e-82	-0.403011	0.122	0.456	1.13484e-77	1	Psma4	-0.105509
8.05972e-67	-0.323625	0.158	0.474	1.48774e-62	1	Mrpl52	-0.105646
1.22449e-63	-0.291195	0.198	0.535	2.26028e-59	1	Psma2	-0.105792
2.70541e-77	-0.45773	0.092	0.386	4.99391e-73	1	Pgam1	-0.106341
1.9705e-72	-0.659346	0.051	0.306	3.63735e-68	1	Samsn1	-0.106413
8.72063e-84	-0.423299	0.115	0.447	1.60974e-79	1	Chmp4b	-0.10652
4.98595e-52	-0.287489	0.172	0.452	9.20357e-48	1	Manf	-0.107031
4.39012e-57	-0.326724	0.138	0.411	8.10371e-53	1	Eno1	-0.107097
3.92639e-85	-0.539066	0.079	0.387	7.24772e-81	1	Xbp1	-0.10727
1.25669e-79	-0.573462	0.068	0.352	2.31972e-75	1	Vmp1	-0.107722
8.35966e-68	-0.437738	0.093	0.367	1.54311e-63	1	Sod1	-0.107983
7.46531e-71	-0.432734	0.098	0.382	1.37802e-66	1	Slc6a6	-0.108183
5.23578e-70	-0.362747	0.137	0.449	9.66473e-66	1	Calm3	-0.108271
4.15537e-95	-0.572158	0.079	0.407	7.6704e-91	1	S100a13	-0.108394
3.3041e-105	-1.99017	0.018	0.319	6.09904e-101	1	Nkg7	-0.108885
6.55495e-80	-0.401646	0.128	0.458	1.20998e-75	1	Wdr1	-0.109852
2.83088e-91	-0.45779	0.113	0.459	5.22552e-87	1	Uqcr10	-0.110299
3.86519e-61	-0.326182	0.16	0.461	7.13475e-57	1	Gpsm3	-0.110805
4.59941e-77	-0.885215	0.038	0.292	8.49005e-73	1	Maf	-0.111385
1.76336e-80	-0.885618	0.039	0.3	3.25499e-76	1	Cfp	-0.111416
1.10829e-81	-0.532766	0.082	0.381	2.0458e-77	1	Mapkapk2	-0.111731
2.11588e-71	-0.390002	0.128	0.435	3.9057e-67	1	Cap1	-0.11218
1.1402e-58	-0.365508	0.125	0.395	2.1047e-54	1	Ccnd3	-0.112811
1.57095e-78	-0.421819	0.122	0.443	2.89981e-74	1	Atp5k	-0.113602
2.31407e-138	-1.37629	0.035	0.413	4.27154e-134	1	Csf1r	-0.113877
1.38421e-49	-0.302474	0.168	0.435	2.55512e-45	1	Mif	-0.114192
1.31264e-66	-0.313685	0.197	0.531	2.423e-62	1	Tomm7	-0.114225
3.99991e-75	-0.348799	0.176	0.527	7.38343e-71	1	Psmb4	-0.114318
1.46225e-62	-0.306806	0.198	0.52	2.69917e-58	1	Hcls1	-0.114618
1.74385e-97	-0.681845	0.068	0.392	3.21897e-93	1	Pnp	-0.115337
2.70035e-86	-0.412834	0.142	0.498	4.98458e-82	1	Psmb3	-0.115398
1.57147e-55	-0.296208	0.203	0.511	2.90078e-51	1	Spcs2	-0.115413
6.84797e-72	-0.341035	0.181	0.523	1.26407e-67	1	Gnb1	-0.115811
1.80046e-48	-0.265935	0.245	0.551	3.32347e-44	1	Atp6v0b	-0.116139
3.91531e-92	-0.706391	0.063	0.373	7.22727e-88	1	Nfe2l2	-0.116195
2.89727e-53	-0.259584	0.292	0.641	5.34807e-49	1	Pcbp2	-0.116434
1.04492e-51	-0.269261	0.272	0.614	1.92883e-47	1	Arhgdia	-0.11737
3.14396e-242	-1.79455	0.038	0.571	5.80343e-238	1	Mpeg1	-0.117372
2.29167e-93	-0.46506	0.125	0.482	4.23019e-89	1	Ube2l3	-0.118156
8.10268e-75	-0.370405	0.164	0.503	1.49567e-70	1	Psmb10	-0.118414
1.11441e-56	-0.325875	0.172	0.463	2.05708e-52	1	Rbms1	-0.1185
2.66047e-73	-0.455831	0.109	0.409	4.91097e-69	1	Tm6sf1	-0.118581
5.18716e-41	-0.251748	0.262	0.546	9.57497e-37	1	Ran	-0.118629
2.43247e-67	-0.320381	0.216	0.566	4.49009e-63	1	Cox6a1	-0.120143
1.88184e-101	-0.567055	0.098	0.451	3.47368e-97	1	Pycard	-0.120545
1.17415e-54	-0.275596	0.275	0.618	2.16737e-50	1	Atp6v1f	-0.120683
8.1502e-47	-0.29064	0.207	0.487	1.50444e-42	1	Slc3a2	-0.121051
5.50918e-261	-1.77658	0.042	0.605	1.01694e-256	1	Id2	-0.121328
8.5976e-95	-0.571316	0.094	0.431	1.58703e-90	1	Pgk1	-0.121777
2.14454e-102	-0.549168	0.108	0.473	3.95861e-98	1	Glud1	-0.122795
2.15231e-52	-0.303635	0.204	0.494	3.97295e-48	1	Flna	-0.1229
3.20014e-73	-0.380547	0.165	0.499	5.90713e-69	1	Atp5g1	-0.12336
1.3658e-62	-0.298725	0.262	0.622	2.52113e-58	1	Ubl5	-0.123839
9.05283e-132	-0.974354	0.057	0.438	1.67106e-127	1	Ms4a6b	-0.123969
2.22222e-155	-1.34769	0.043	0.457	4.10199e-151	1	Creg1	-0.124091
1.22803e-50	-0.342022	0.155	0.413	2.26682e-46	1	Itgb7	-0.125327
1.11327e-69	-0.323706	0.238	0.603	2.05498e-65	1	Arf1	-0.12568
3.35203e-114	-0.757158	0.074	0.435	6.18751e-110	1	Hexa	-0.125909
1.29466e-206	-1.7374	0.039	0.528	2.38981e-202	1	Lgals1	-0.125945
3.571e-77	-0.443783	0.131	0.451	6.59172e-73	1	Mef2a	-0.126107
6.11928e-74	-0.391604	0.165	0.5	1.12956e-69	1	Cd48	-0.126695
4.64716e-130	-0.733525	0.088	0.492	8.57819e-126	1	Atp1a1	-0.128586
4.20706e-71	-0.400519	0.156	0.475	7.76582e-67	1	Pdia6	-0.128827
1.08577e-80	-0.490431	0.118	0.438	2.00422e-76	1	Trim30a	-0.129176
1.64855e-52	-0.289205	0.277	0.61	3.04305e-48	1	Ppib	-0.129209
1.81183e-55	-0.351563	0.168	0.444	3.34446e-51	1	Prkcd	-0.130094
1.62703e-62	-0.317081	0.252	0.604	3.00334e-58	1	Elob	-0.130138
1.28394e-59	-0.312694	0.251	0.593	2.37002e-55	1	Scand1	-0.130159
4.85793e-76	-0.431951	0.146	0.474	8.96725e-72	1	Rtn4	-0.130299
7.3905e-93	-1.48559	0.028	0.309	1.36421e-88	1	Ccl3	-0.130397
1.57601e-64	-0.33179	0.229	0.572	2.90916e-60	1	Tapbp	-0.13055
1.01189e-217	-1.11285	0.072	0.603	1.86784e-213	1	Itgb2	-0.13071
3.77284e-71	-0.347627	0.223	0.581	6.96428e-67	1	Reep5	-0.131169
4.79867e-195	-1.68395	0.041	0.515	8.85786e-191	1	Rgs1	-0.131509
2.80243e-147	-0.796325	0.088	0.522	5.17301e-143	1	Rps27l	-0.131723
2.33228e-76	-0.35395	0.23	0.608	4.30516e-72	1	Ndufa13	-0.131729
3.75368e-87	-0.426406	0.172	0.545	6.92892e-83	1	Uqcrb	-0.132147
4.32622e-70	-0.345013	0.228	0.584	7.98577e-66	1	Ywhae	-0.132429
1.95155e-71	-0.364741	0.209	0.564	3.60237e-67	1	Brk1	-0.132806
2.2371e-99	-0.618442	0.098	0.445	4.12947e-95	1	Ctsa	-0.133203
3.57939e-96	-0.477876	0.149	0.524	6.6072e-92	1	Smdt1	-0.13334
1.44903e-91	-0.834794	0.059	0.359	2.67477e-87	1	Hcst	-0.133476
1.98795e-89	-0.423375	0.182	0.566	3.66956e-85	1	Cox7b	-0.133775
5.69552e-74	-0.382867	0.192	0.536	1.05134e-69	1	Gpx4	-0.134634
4.6683e-69	-0.371258	0.203	0.545	8.61721e-65	1	Tmed10	-0.135793
2.37618e-156	-0.933856	0.076	0.512	4.38618e-152	1	Anxa5	-0.135964
1.22652e-46	-0.303842	0.24	0.526	2.26403e-42	1	Cnn2	-0.136049
2.19218e-94	-0.450248	0.174	0.564	4.04654e-90	1	Ywhab	-0.136486
2.91726e-77	-0.448221	0.148	0.476	5.38497e-73	1	Atpif1	-0.136495
8.97809e-123	-0.911376	0.067	0.436	1.65727e-118	1	Smpdl3a	-0.136911
7.5959e-59	-0.324698	0.256	0.597	1.40213e-54	1	Sh3glb1	-0.13694
1.02824e-85	-0.451407	0.16	0.517	1.89803e-81	1	Ccdc12	-0.137049
7.18172e-108	-0.537515	0.138	0.53	1.32567e-103	1	Uqcrq	-0.137365
6.83963e-62	-0.502715	0.102	0.363	1.26253e-57	1	Irf1	-0.137472
1.80531e-110	-0.668293	0.099	0.47	3.33242e-106	1	Mrpl33	-0.137835
3.77464e-82	-0.455069	0.158	0.509	6.96761e-78	1	Picalm	-0.138538
4.24171e-134	-0.743808	0.097	0.51	7.82977e-130	1	Dbi	-0.138749
2.5683e-84	-0.424885	0.183	0.55	4.74082e-80	1	Ssr4	-0.138846
4.59625e-182	-1.70802	0.041	0.493	8.48423e-178	1	Ifitm2	-0.139222
1.80278e-74	-0.424734	0.168	0.502	3.32775e-70	1	Ywhah	-0.139366
1.73278e-74	-0.39465	0.201	0.557	3.19854e-70	1	Atp6v1g1	-0.139902
3.36351e-96	-0.812627	0.069	0.389	6.2087e-92	1	Cstb	-0.140529
2.00738e-87	-0.481748	0.152	0.508	3.70542e-83	1	Scp2	-0.141362
2.57189e-82	-0.864117	0.057	0.331	4.74745e-78	1	Ccnd2	-0.144442
4.55121e-66	-0.373456	0.218	0.552	8.40107e-62	1	Psmb9	-0.144864
1.47854e-49	-0.283959	0.366	0.705	2.72923e-45	1	Clta	-0.145355
2.42201e-81	-0.404003	0.222	0.606	4.4708e-77	1	Cox7a2	-0.145598
1.05189e-99	-0.503755	0.163	0.552	1.94168e-95	1	H2afj	-0.146107
8.17559e-89	-0.570866	0.118	0.451	1.50913e-84	1	Syngr2	-0.146122
2.63988e-81	-0.431429	0.194	0.561	4.87295e-77	1	Tmem50a	-0.14658
3.19664e-90	-0.600031	0.111	0.442	5.90068e-86	1	Lamp2	-0.147353
1.92744e-133	-0.743939	0.105	0.52	3.55787e-129	1	Cyth4	-0.147384
1.009e-51	-0.340525	0.245	0.552	1.86251e-47	1	Aldoa	-0.148449
3.67329e-67	-0.367291	0.245	0.595	6.78053e-63	1	Pitpna	-0.148738
8.74052e-79	-0.398608	0.228	0.6	1.61341e-74	1	Atp5c1	-0.148988
8.04864e-223	-1.15584	0.082	0.623	1.4857e-218	1	Selplg	-0.14973
2.67768e-150	-1.45159	0.048	0.455	4.94273e-146	1	Msrb1	-0.149841
4.17391e-82	-0.595429	0.107	0.415	7.70462e-78	1	Irf2bp2	-0.149908
6.5309e-70	-0.434168	0.178	0.505	1.20554e-65	1	Prr13	-0.150062
2.07492e-82	-0.452619	0.187	0.553	3.83009e-78	1	Canx	-0.150337
1.18105e-66	-0.420577	0.188	0.515	2.18009e-62	1	Bri3	-0.150607
6.35349e-64	-0.340273	0.308	0.685	1.17279e-59	1	Myl12b	-0.150797
7.9113e-81	-0.405927	0.232	0.614	1.46035e-76	1	Atp5j	-0.150921
3.25916e-35	-0.253334	0.434	0.718	6.01608e-31	1	Calr	-0.151026
4.41912e-74	-0.379382	0.259	0.639	8.15725e-70	1	Atp6v0e	-0.151402
3.95278e-49	-0.321624	0.302	0.63	7.29644e-45	1	Arl6ip1	-0.151766
3.17535e-91	-0.467898	0.193	0.583	5.86138e-87	1	Abracl	-0.152284
9.28534e-78	-0.46151	0.177	0.514	1.71398e-73	1	Man2b1	-0.155892
2.36399e-89	-0.459662	0.208	0.6	4.36369e-85	1	Atp5j2	-0.156737
1.00883e-211	-1.15527	0.083	0.601	1.8622e-207	1	Atox1	-0.156936
1.73979e-55	-0.323868	0.35	0.709	3.21147e-51	1	Arpc5	-0.157655
2.17116e-121	-0.612217	0.152	0.576	4.00775e-117	1	Vamp8	-0.1588
1.39137e-58	-0.35382	0.29	0.631	2.56833e-54	1	Eif5a	-0.160075
6.01721e-93	-0.44587	0.244	0.66	1.11072e-88	1	Cox6b1	-0.162376
2.75894e-96	-0.480454	0.21	0.611	5.09273e-92	1	Cox5b	-0.162472
8.17183e-177	-1.34186	0.064	0.516	1.50844e-172	1	Grn	-0.163268
3.687e-115	-0.719344	0.118	0.507	6.80583e-111	1	Epsti1	-0.164183
2.43489e-77	-0.413472	0.258	0.635	4.49457e-73	1	Sec61g	-0.165389
1.86935e-86	-0.925698	0.065	0.353	3.45063e-82	1	Selenop	-0.165759
2.4008e-131	-0.678829	0.144	0.577	4.43164e-127	1	Akr1a1	-0.166527
3.39822e-89	-0.48449	0.207	0.59	6.27277e-85	1	Rap1a	-0.167149
1.09451e-126	-0.69106	0.136	0.551	2.02036e-122	1	Tkt	-0.16753
1.37191e-59	-0.4008	0.235	0.552	2.5324e-55	1	Stat1	-0.167594
9.08065e-72	-0.358464	0.36	0.758	1.6762e-67	1	Atp5l	-0.16803
3.1927e-88	-0.447037	0.25	0.653	5.89341e-84	1	Atp5f1	-0.168566
7.4842e-114	-0.543343	0.202	0.637	1.38151e-109	1	Arf5	-0.169637
9.95128e-79	-0.468103	0.212	0.575	1.83691e-74	1	Vasp	-0.169637
1.39307e-90	-0.438023	0.267	0.679	2.57146e-86	1	Tmbim6	-0.169742
2.21896e-210	-1.18999	0.088	0.605	4.09598e-206	1	Itgal	-0.170276
3.89683e-110	-0.538601	0.202	0.626	7.19315e-106	1	Rac1	-0.171065
2.85848e-83	-0.493688	0.201	0.564	5.27647e-79	1	Rrbp1	-0.172877
4.31994e-53	-0.321607	0.408	0.749	7.97417e-49	1	Cd47	-0.17288
3.98907e-85	-0.448004	0.257	0.654	7.36342e-81	1	Ndufa4	-0.173399
2.40346e-36	-0.291299	0.465	0.766	4.43655e-32	1	Ubc	-0.174554
4.60121e-224	-1.779	0.057	0.567	8.49338e-220	1	Lgals3	-0.175742
7.52616e-39	-0.298102	0.426	0.711	1.38925e-34	1	Hspa5	-0.176133
3.72299e-136	-0.769787	0.134	0.568	6.87227e-132	1	Ifngr1	-0.178463
5.98671e-149	-0.816655	0.129	0.58	1.10509e-144	1	Ldha	-0.178557
2.21334e-106	-0.887308	0.092	0.447	4.0856e-102	1	Atp1b3	-0.178626
3.89618e-72	-0.485028	0.201	0.531	7.19196e-68	1	Ptpn1	-0.180204
1.06853e-109	-0.584	0.192	0.611	1.97241e-105	1	Ostf1	-0.18056
2.57717e-109	-0.528513	0.234	0.666	4.7572e-105	1	Tln1	-0.182947
4.18158e-87	-0.635773	0.137	0.466	7.71877e-83	1	Pld4	-0.182985
7.03945e-123	-0.624523	0.186	0.624	1.29941e-118	1	Myl12a	-0.18322
2.52131e-116	-0.620389	0.181	0.602	4.65409e-112	1	Psme2	-0.183481
6.7631e-54	-0.342871	0.402	0.74	1.2484e-49	1	Ybx1	-0.183779
7.37083e-87	-0.44799	0.292	0.701	1.36058e-82	1	Cox6c	-0.183985
2.08985e-53	-0.327419	0.45	0.788	3.85766e-49	1	Arpc3	-0.184635
5.20568e-83	-0.557696	0.182	0.539	9.60917e-79	1	Cdk2ap2	-0.184883
2.91385e-71	-0.395238	0.344	0.72	5.37868e-67	1	Cox7c	-0.186249
4.88185e-104	-0.531001	0.235	0.655	9.01141e-100	1	Psma7	-0.187647
1.19195e-63	-0.419844	0.288	0.625	2.20022e-59	1	H2afy	-0.190417
4.08786e-98	-0.491492	0.269	0.673	7.54578e-94	1	Eif4a1	-0.193574
3.74138e-184	-1.13524	0.102	0.588	6.90621e-180	1	Cd44	-0.193636
1.89437e-85	-0.462097	0.293	0.684	3.49682e-81	1	Slc25a5	-0.195093
1.57164e-55	-0.336406	0.473	0.803	2.90109e-51	1	Cox8a	-0.19572
1.31263e-69	-0.424509	0.325	0.693	2.42298e-65	1	Rap1b	-0.196252
2.46034e-73	-0.600473	0.155	0.463	4.54155e-69	1	Plek	-0.196772
1.36445e-145	-0.717329	0.181	0.646	2.51864e-141	1	Pomp	-0.197922
8.06787e-79	-0.655871	0.138	0.447	1.48925e-74	1	Tpd52	-0.198053
1.43499e-134	-0.70681	0.18	0.623	2.64884e-130	1	Pdia3	-0.200989
5.97937e-45	-0.41835	0.273	0.556	1.10373e-40	1	BC005537	-0.201784
8.47565e-53	-0.414944	0.293	0.59	1.56452e-48	1	Tagln2	-0.202631
1.04046e-74	-0.409551	0.392	0.775	1.92058e-70	1	Atp5h	-0.204515
3.62271e-53	-0.301541	0.609	0.877	6.68717e-49	1	Oaz1	-0.207033
2.17131e-69	-0.422504	0.369	0.738	4.00801e-65	1	Gabarap	-0.208428
1.95198e-92	-0.501882	0.295	0.7	3.60315e-88	1	Gnb2	-0.208529
2.12326e-125	-0.762943	0.162	0.581	3.91933e-121	1	Sdcbp	-0.209132
1.39548e-66	-0.408154	0.384	0.739	2.57591e-62	1	Clic1	-0.209254
4.54437e-62	-0.338193	0.537	0.853	8.38846e-58	1	Cox4i1	-0.21044
2.00447e-81	-0.635144	0.167	0.494	3.70005e-77	1	Kctd12	-0.210454
1.09052e-57	-0.348746	0.5	0.814	2.01299e-53	1	Actr3	-0.211618
9.47343e-99	-1.40574	0.055	0.354	1.7487e-94	1	Ms4a4b	-0.212405
5.60237e-116	-0.633726	0.219	0.643	1.03414e-111	1	Cotl1	-0.212536
2.76929e-94	-0.514779	0.288	0.686	5.11184e-90	1	Sec61b	-0.213012
6.61146e-97	-1.33521	0.06	0.366	1.22041e-92	1	Sdc3	-0.213065
2.87524e-60	-0.356336	0.499	0.822	5.3074e-56	1	Gnai2	-0.213716
1.77511e-101	-0.583005	0.24	0.644	3.27667e-97	1	Capza2	-0.213947
4.76643e-129	-0.718556	0.192	0.629	8.79835e-125	1	Pkm	-0.215904
4.84064e-33	-0.360933	0.448	0.737	8.93534e-29	1	Mcl1	-0.216463
0	-2.48749	0.068	0.764	0	1	Fcer1g	-0.218539
1.0455e-130	-0.618433	0.266	0.739	1.92989e-126	1	Capzb	-0.21963
1.62126e-115	-0.838908	0.138	0.517	2.99269e-111	1	Spi1	-0.219676
3.36155e-65	-0.368427	0.522	0.858	6.20508e-61	1	Cdc42	-0.221565
1.2807e-218	-2.32578	0.054	0.55	2.36405e-214	1	Ifitm3	-0.224272
1.31131e-225	-1.62995	0.085	0.607	2.42055e-221	1	Ctsd	-0.224547
1.09046e-133	-1.23263	0.093	0.494	2.01288e-129	1	Bst2	-0.227449
3.08237e-137	-0.920584	0.142	0.563	5.68974e-133	1	Rgs2	-0.228138
5.27867e-107	-0.562581	0.294	0.712	9.74389e-103	1	Psme1	-0.229084
2.38231e-98	-0.588298	0.261	0.656	4.39751e-94	1	Emp3	-0.230549
1.77512e-288	-1.76888	0.092	0.692	3.27669e-284	1	S100a6	-0.231819
6.78764e-123	-0.630564	0.282	0.728	1.25293e-118	1	Sem1	-0.240947
1.07034e-113	-0.809721	0.172	0.562	1.97573e-109	1	Pim1	-0.243483
2.61464e-159	-1.34163	0.099	0.528	4.82636e-155	1	Marcks	-0.24688
1.44938e-122	-0.723865	0.226	0.65	2.6754e-118	1	Tspo	-0.247869
7.42142e-120	-0.601089	0.319	0.762	1.36992e-115	1	Gng5	-0.248377
1.02022e-113	-0.584139	0.327	0.746	1.88323e-109	1	Ucp2	-0.252663
1.05743e-131	-0.974423	0.142	0.536	1.95191e-127	1	Zeb2	-0.253421
1.98349e-69	-0.488234	0.399	0.728	3.66132e-65	1	Hsp90b1	-0.263964
1.10065e-145	-1.57516	0.083	0.48	2.03168e-141	1	Cebpb	-0.266812
1.34085e-92	-0.530937	0.388	0.76	2.47507e-88	1	Psmb8	-0.267537
2.26792e-157	-0.829218	0.235	0.713	4.18636e-153	1	Cox5a	-0.269525
1.4069e-48	-0.503304	0.36	0.656	2.59699e-44	1	Neat1	-0.272056
6.34591e-93	-0.920352	0.14	0.461	1.17139e-88	1	Gngt2	-0.273565
3.54237e-112	-0.862055	0.178	0.545	6.53886e-108	1	Gm2a	-0.276479
2.9984e-105	-0.772498	0.215	0.589	5.53475e-101	1	Ahnak	-0.277274
1.15468e-122	-0.745899	0.261	0.69	2.13143e-118	1	Zfp36l2	-0.278114
8.8292e-84	-0.482599	0.507	0.862	1.62978e-79	1	Lcp1	-0.280594
2.62856e-173	-1.24914	0.138	0.604	4.85207e-169	1	Prdx5	-0.28075
1.14565e-89	-0.672446	0.256	0.6	2.11476e-85	1	Ctsz	-0.282207
1.95096e-57	-0.542426	0.352	0.666	3.60128e-53	1	Btg2	-0.282447
2.11062e-127	-0.808075	0.237	0.667	3.89599e-123	1	Prdx1	-0.282886
6.09056e-102	-0.459531	0.555	0.885	1.12426e-97	1	Serf2	-0.284961
4.52529e-125	-0.949442	0.17	0.556	8.35324e-121	1	Lamp1	-0.285168
1.80005e-277	-1.30444	0.17	0.766	3.32272e-273	1	Fxyd5	-0.285767
4.71136e-154	-0.869545	0.237	0.696	8.6967e-150	1	Taldo1	-0.291901
4.6952e-251	-1.36356	0.157	0.718	8.66686e-247	1	Txn1	-0.294064
1.05113e-114	-0.51437	0.542	0.881	1.94028e-110	1	Cfl1	-0.312894
1.06018e-139	-2.64361	0.053	0.429	1.95699e-135	1	Il1b	-0.31916
9.40975e-256	-1.29874	0.187	0.735	1.73695e-251	1	Npc2	-0.325993
3.23678e-72	-0.784023	0.24	0.554	5.97477e-68	1	Nfkbia	-0.333627
1.10787e-55	-0.607615	0.328	0.587	2.04502e-51	1	Ifi27l2a	-0.333832
1.39391e-139	-0.736448	0.358	0.774	2.57302e-135	1	Gapdh	-0.336286
2.849e-138	-1.04472	0.21	0.637	5.25898e-134	1	S100a11	-0.339089
2.19689e-146	-1.58762	0.114	0.522	4.05524e-142	1	Dusp1	-0.340204
2.45182e-147	-0.62795	0.477	0.869	4.52582e-143	1	Arpc2	-0.340765
5.44031e-79	-0.676977	0.346	0.67	1.00423e-74	1	Vim	-0.344462
7.97823e-133	-2.09222	0.075	0.445	1.4727e-128	1	Ccl4	-0.344872
1.61616e-101	-1.02544	0.192	0.552	2.98328e-97	1	Hmgb2	-0.350329
2.35937e-187	-0.783277	0.4	0.854	4.35516e-183	1	Arpc1b	-0.362628
3.54715e-128	-0.996235	0.24	0.638	6.54769e-124	1	Sat1	-0.368976
3.8211e-129	-0.581282	0.613	0.907	7.05336e-125	1	Calm1	-0.388578
2.83252e-183	-0.720615	0.491	0.9	5.22855e-179	1	Laptm5	-0.388815
8.29564e-113	-0.764874	0.389	0.751	1.53129e-108	1	Crip1	-0.39098
3.52075e-159	-0.602355	0.618	0.931	6.49895e-155	1	Pfn1	-0.395596
1.45917e-138	-0.67996	0.516	0.858	2.69349e-134	1	Cyba	-0.404216
8.29369e-71	-0.821186	0.286	0.566	1.53093e-66	1	Fos	-0.407742
2.77541e-84	-0.954821	0.244	0.557	5.12314e-80	1	Ctsc	-0.410893
3.54374e-207	-1.15742	0.282	0.77	6.54138e-203	1	H2afz	-0.41845
0	-2.44299	0.14	0.801	0	1	Tyrobp	-0.421725
2.44039e-217	-0.81402	0.482	0.91	4.50471e-213	1	Myl6	-0.426476
9.59079e-252	-1.99252	0.159	0.697	1.77036e-247	1	Ctsb	-0.448107
1.81614e-238	-1.99002	0.154	0.667	3.35242e-234	1	AW112010	-0.452677
1.77719e-111	-1.69206	0.143	0.481	3.28052e-107	1	Wfdc17	-0.492799
5.65269e-249	-1.00686	0.507	0.912	1.04343e-244	1	Itm2b	-0.553666
6.22924e-208	-1.38153	0.32	0.727	1.14986e-203	1	Gpx1	-0.599852
1.51268e-136	-3.31716	0.084	0.451	2.79225e-132	1	Ccl5	-0.604428
0	-1.08461	0.665	0.966	0	1	Actg1	-0.739002
6.1307e-250	-1.70533	0.378	0.776	1.13167e-245	1	Psap	-0.820121
4.50608e-202	-2.95278	0.181	0.635	8.31777e-198	1	Lyz2	-0.82861
2.55609e-221	-2.03791	0.374	0.758	4.71829e-217	1	Cst3	-0.99242

## Sheet: cluster2
p_val	avg_logFC	pct.1	pct.2	p_val_adj	cluster	gene	score
0	2.14903	0.822	0.087	0	2	Fn1	18.2114
0	1.85247	0.79	0.072	0	2	F13a1	17.847
0	1.9744	0.666	0.082	0	2	Chil3	14.2929
0	1.11067	0.428	0.032	0	2	Vcan	11.3183
0	1.48403	0.861	0.156	0	2	Hp	7.69728
0	0.988339	0.492	0.057	0	2	Gm9733	7.25765
0	1.26021	0.721	0.124	0	2	Mgst1	6.7807
0	0.70479	0.343	0.031	0	2	Cd177	5.89617
0	1.20902	0.752	0.146	0	2	Ccl9	5.82807
0	1.22177	0.798	0.158	0	2	Ifitm6	5.80338
0	0.930739	0.56	0.096	0	2	Sirpb1c	4.91711
0	1.04769	0.717	0.144	0	2	C3	4.87786
0	0.899013	0.384	0.061	0	2	Tppp3	4.86227
0	0.82823	0.428	0.064	0	2	F10	4.7903
0	1.05917	0.751	0.16	0	2	Emilin2	4.67904
0	0.888046	0.671	0.13	0	2	Gda	4.25628
0	1.21191	0.874	0.252	0	2	Ms4a4c	4.04278
0	0.928382	0.644	0.143	0	2	Gpr141	3.9077
0	0.811053	0.481	0.09	0	2	Nupr1	3.90116
0	2.24142	1	0.59	0	2	Lyz2	3.7357
0	1.18605	0.925	0.304	0	2	Tgfbi	3.49392
0	1.37803	0.981	0.387	0	2	Ms4a6c	3.40516
0	0.851415	0.589	0.141	0	2	Cx3cr1	3.32108
0	0.775682	0.494	0.108	0	2	Mcub	3.24735
0	1.29024	0.974	0.393	0	2	S100a4	3.11834
0	0.963334	0.811	0.241	0	2	Clec4a3	3.11261
0	1.32952	0.946	0.397	0	2	Ccr2	3.09024
0	1.57454	0.998	0.499	0	2	Ifitm3	3.0872
0	1.51056	0.993	0.529	0	2	Plac8	2.7829
1.22148e-282	0.752366	0.507	0.138	2.25473e-278	2	Camkk2	2.57736
0	0.794908	0.668	0.198	0	2	Clec4a1	2.55288
4.83009e-257	0.658722	0.403	0.095	8.91587e-253	2	Ptpro	2.52824
0	0.816303	0.699	0.216	0	2	Igsf6	2.52476
0	0.889017	0.816	0.278	0	2	Ly6c2	2.51888
7.69438e-301	0.679154	0.528	0.134	1.42031e-296	2	Mcemp1	2.49023
6.26342e-258	0.62503	0.4	0.091	1.15617e-253	2	Gm21188	2.47537
0	1.2738	0.993	0.516	0	2	Lgals3	2.40472
0	0.68068	0.584	0.157	0	2	Itgam	2.38034
5.45206e-270	0.753258	0.562	0.168	1.0064e-265	2	Ms4a6d	2.37826
0	1.09277	0.978	0.442	0	2	Ifitm2	2.36445
2.86823e-254	0.631775	0.42	0.103	5.29446e-250	2	Plod3	2.34819
2.52506e-268	0.695601	0.535	0.152	4.66101e-264	2	Klra2	2.2972
0	0.84515	0.783	0.28	0	2	Gsr	2.28191
8.98945e-251	0.705102	0.507	0.147	1.65936e-246	2	Fcgr2b	2.27699
5.6735e-304	0.865928	0.755	0.285	1.04727e-299	2	Capg	2.21619
0	1.05061	0.963	0.458	0	2	Alox5ap	2.16184
1.52684e-230	0.670657	0.498	0.149	2.81839e-226	2	Clec4a2	2.10055
6.12854e-233	0.634551	0.498	0.146	1.13127e-228	2	Hacd4	2.02568
0	0.785725	0.842	0.318	0	2	Ccl6	2.01701
3.46075e-273	0.701419	0.682	0.228	6.38821e-269	2	Fcgr3	2.00995
0	0.871396	0.958	0.406	0	2	Msrb1	2.00672
5.89499e-252	0.698566	0.606	0.204	1.08816e-247	2	Anxa1	1.97818
4.483e-166	0.749415	0.489	0.18	8.27517e-162	2	Socs3	1.92876
2.37404e-206	0.598426	0.422	0.121	4.38224e-202	2	Adssl1	1.92775
5.90985e-189	0.582093	0.378	0.107	1.0909e-184	2	Ethe1	1.88061
3.9806e-226	0.711643	0.602	0.222	7.34779e-222	2	Pid1	1.84659
0	0.758284	0.827	0.336	0	2	Ncf2	1.81243
0	0.834302	0.956	0.432	0	2	Cebpb	1.80451
0	0.836026	0.896	0.406	0	2	Tpd52	1.80067
4.56573e-307	0.821472	0.888	0.399	8.42788e-303	2	Napsa	1.78354
2.7646e-259	0.760463	0.733	0.307	5.10317e-255	2	Pirb	1.75842
4.64647e-189	0.610429	0.454	0.148	8.57693e-185	2	Rras	1.75402
3.48924e-212	0.700888	0.672	0.26	6.44079e-208	2	Atf3	1.74443
0	1.03464	0.932	0.555	0	2	Ifi27l2a	1.7067
3.72471e-224	0.657686	0.663	0.246	6.87545e-220	2	Ifi204	1.7033
0	0.87946	0.991	0.505	0	2	Cybb	1.69232
3.96828e-241	0.641679	0.71	0.261	7.32505e-237	2	Lrp1	1.68115
0	1.10373	0.973	0.636	0	2	Vim	1.66243
2.57234e-202	0.65811	0.601	0.229	4.74828e-198	2	Metrnl	1.65491
4.5698e-219	0.698605	0.692	0.285	8.4354e-215	2	Slfn5	1.63876
5.79889e-284	0.702762	0.885	0.371	1.07042e-279	2	Lst1	1.6324
2.69813e-176	0.505132	0.385	0.111	4.98048e-172	2	Dok3	1.60724
3.78992e-119	0.670973	0.433	0.172	6.99581e-115	2	Cd14	1.59633
1.5066e-170	0.513633	0.391	0.116	2.78104e-166	2	Plaur	1.59389
6.74799e-203	0.74874	0.681	0.318	1.24561e-198	2	Rassf4	1.55455
2.88797e-226	0.757663	0.747	0.355	5.33091e-222	2	Pnp	1.55061
4.99592e-208	0.735773	0.702	0.324	9.22196e-204	2	Aprt	1.54645
6.91186e-194	0.601233	0.564	0.211	1.27586e-189	2	Bach1	1.53437
1.30515e-269	0.626558	0.813	0.323	2.40918e-265	2	Emb	1.5297
1.30121e-191	0.462979	0.431	0.121	2.40191e-187	2	Clec4e	1.52324
5.00394e-244	0.739263	0.831	0.394	9.23677e-240	2	Smpdl3a	1.52061
4.85409e-299	0.839354	0.928	0.51	8.96017e-295	2	Anxa2	1.49792
6.24505e-139	0.584536	0.424	0.156	1.15277e-134	2	Tlr2	1.49303
1.43135e-213	0.689294	0.719	0.325	2.64212e-209	2	Aldh2	1.47941
0	0.860002	0.972	0.559	0	2	Prdx5	1.46911
5.75787e-215	0.632081	0.722	0.304	1.06285e-210	2	Cd300a	1.45338
1.07128e-206	0.651783	0.676	0.296	1.97748e-202	2	Nadk	1.43989
1.18662e-229	0.688235	0.834	0.396	2.19038e-225	2	Ms4a6b	1.41376
6.31257e-200	0.585175	0.642	0.256	1.16524e-195	2	Fgr	1.41234
3.30604e-201	0.653299	0.695	0.312	6.10262e-197	2	Vsir	1.41007
8.22865e-265	0.824045	0.939	0.549	1.51893e-260	2	Ahnak	1.38422
2.03343e-131	0.532914	0.4	0.149	3.7535e-127	2	Ggh	1.34066
3.78644e-141	0.556181	0.453	0.178	6.9894e-137	2	BC028528	1.34016
4.12311e-160	0.606919	0.585	0.255	7.61085e-156	2	Ifi207	1.3398
2.71881e-165	0.494756	0.49	0.171	5.01866e-161	2	Cyp4f18	1.33939
2.76027e-165	0.561661	0.558	0.225	5.09519e-161	2	Add3	1.33364
1.44867e-185	0.588448	0.65	0.277	2.6741e-181	2	Il17ra	1.33272
1.2689e-187	0.634782	0.682	0.315	2.34226e-183	2	Ncf4	1.33207
0	0.867849	0.992	0.643	0	2	S100a6	1.31839
3.44417e-225	0.749887	0.841	0.469	6.35759e-221	2	Dbi	1.31661
5.80323e-169	0.582969	0.607	0.259	1.07122e-164	2	Trps1	1.31547
8.25421e-193	0.670791	0.837	0.424	1.52365e-188	2	Gngt2	1.29367
7.16772e-232	0.688409	0.905	0.476	1.32309e-227	2	Spi1	1.28191
2.36446e-235	0.694097	0.93	0.494	4.36455e-231	2	Zeb2	1.28077
1.09194e-210	0.704691	0.798	0.432	2.01561e-206	2	Mrpl33	1.27227
1.57844e-141	0.553807	0.494	0.206	2.91364e-137	2	Ap1s2	1.26658
5.89174e-181	0.652523	0.737	0.374	1.08756e-176	2	Klf13	1.25237
1.7985e-129	0.469845	0.39	0.139	3.31986e-125	2	Rara	1.2298
1.93978e-136	0.477291	0.429	0.159	3.58064e-132	2	Cebpd	1.21159
1.2325e-153	0.415933	0.416	0.133	2.27507e-149	2	Slfn1	1.20999
9.72126e-139	0.536636	0.518	0.221	1.79445e-134	2	Plxnb2	1.20337
1.31012e-114	0.516596	0.447	0.183	2.41834e-110	2	Arl5c	1.19647
4.86368e-158	0.568711	0.64	0.303	8.97787e-154	2	Csf2ra	1.16286
1.5689e-145	0.541913	0.56	0.251	2.89604e-141	2	Asap1	1.16273
7.17332e-149	0.526999	0.562	0.245	1.32412e-144	2	Il6ra	1.16146
8.16451e-147	0.549497	0.622	0.287	1.50709e-142	2	Tnfrsf1b	1.1508
1.7376e-143	0.532714	0.544	0.242	3.20743e-139	2	Fes	1.14998
2.01551e-154	0.586925	0.685	0.342	3.72044e-150	2	Hck	1.14217
6.84916e-139	0.488416	0.49	0.2	1.26429e-134	2	Lrrc25	1.13964
1.98847e-191	0.595991	0.833	0.428	3.67052e-187	2	Pld4	1.13347
3.1622e-262	0.734964	0.959	0.618	5.8371e-258	2	Samhd1	1.12234
1.65914e-135	0.436702	0.484	0.183	3.06261e-131	2	Pla2g7	1.09515
7.95824e-146	0.554197	0.645	0.317	1.46901e-141	2	Irf5	1.09314
1.44016e-113	0.449687	0.438	0.174	2.65839e-109	2	Fcgr1	1.07045
9.40265e-134	0.495889	0.548	0.244	1.73564e-129	2	App	1.06987
2.70896e-247	0.792139	0.978	0.719	5.00048e-243	2	Crip1	1.0627
9.04937e-161	0.541746	0.757	0.377	1.67042e-156	2	Cd68	1.05969
4.35454e-117	0.45541	0.452	0.185	8.03805e-113	2	Apobec1	1.05562
5.87003e-118	0.426462	0.407	0.155	1.08355e-113	2	Idh1	1.05194
2.91165e-181	0.600042	0.836	0.47	5.37462e-177	2	Anxa5	1.04507
2.50332e-160	0.508081	0.787	0.373	4.62087e-156	2	Plbd1	1.04402
8.17815e-143	0.560936	0.668	0.349	1.5096e-138	2	Mapkapk2	1.04375
6.96779e-267	0.683287	0.994	0.648	1.28618e-262	2	Ctss	1.0322
3.36921e-169	0.620782	0.832	0.496	6.21923e-165	2	Ptpn1	1.02073
2.63014e-212	0.566864	0.942	0.514	4.85498e-208	2	Lamp1	1.01906
1.2198e-151	0.615968	0.752	0.445	2.25163e-147	2	Tgfb1	1.01804
5.59622e-124	0.482927	0.553	0.254	1.03301e-119	2	Tmcc1	1.01159
1.02143e-121	0.554034	0.606	0.325	1.88545e-117	2	Fam96a	1.00222
1.5602e-149	0.585583	0.754	0.438	2.87998e-145	2	Glud1	0.985557
1.19499e-107	0.496615	0.528	0.26	2.20584e-103	2	Ehd4	0.971159
1.81313e-154	0.564491	0.801	0.462	3.34686e-150	2	Flna	0.95796
3.75979e-147	0.528704	0.759	0.412	6.94019e-143	2	Prkcd	0.950916
2.98404e-188	0.415851	0.864	0.368	5.50823e-184	2	Csf1r	0.950516
6.63986e-262	0.681858	0.978	0.692	1.22565e-257	2	Npc2	0.949939
8.74607e-124	0.458543	0.539	0.251	1.61444e-119	2	Tnfrsf1a	0.946954
1.23412e-141	0.464203	0.638	0.304	2.27807e-137	2	Nfam1	0.94319
4.52774e-116	0.539586	0.648	0.361	8.35776e-112	2	Lamtor4	0.942457
7.49641e-102	0.49412	0.522	0.264	1.38376e-97	2	Tnfaip8l2	0.941353
9.53939e-130	0.492665	0.636	0.323	1.76088e-125	2	Kdm7a	0.940945
7.86723e-147	0.532703	0.774	0.429	1.45221e-142	2	Lyn	0.939207
4.37578e-105	0.450211	0.519	0.245	8.07725e-101	2	Zbp1	0.916311
6.72346e-163	0.362715	0.585	0.223	1.24108e-158	2	Naaa	0.910679
7.1473e-277	0.658659	0.999	0.713	1.31932e-272	2	Fcer1g	0.910097
7.20846e-160	0.59126	0.924	0.601	1.33061e-155	2	Sat1	0.894147
1.07674e-106	0.442791	0.515	0.248	1.98755e-102	2	Pgd	0.883866
1.10627e-180	0.594305	0.929	0.62	2.04206e-176	2	Emp3	0.876363
1.35597e-243	0.607262	0.995	0.691	2.50298e-239	2	Gpx1	0.861948
6.197e-113	0.512179	0.659	0.383	1.1439e-108	2	Esd	0.858845
4.48246e-117	0.486238	0.687	0.381	8.27417e-113	2	Eno1	0.854337
1.20861e-152	0.534663	0.848	0.528	2.23098e-148	2	Slfn2	0.84274
8.6938e-100	0.411123	0.527	0.249	1.60479e-95	2	Klf4	0.836532
6.68781e-122	0.468237	0.747	0.409	1.2345e-117	2	Ctsa	0.834781
1.29264e-166	0.568044	0.904	0.613	2.38609e-162	2	Tspo	0.824256
3.64549e-136	0.511628	0.87	0.535	6.72921e-132	2	Erp29	0.816728
3.78396e-102	0.456933	0.613	0.335	6.98482e-98	2	Evi2a	0.811883
5.86249e-220	0.606439	1	0.742	1.08216e-215	2	Psap	0.806434
8.67291e-200	0.590199	0.952	0.692	1.60093e-195	2	Sem1	0.800383
5.37311e-94	0.441982	0.57	0.306	9.91822e-90	2	Fam111a	0.797246
1.12885e-140	0.527491	0.864	0.562	2.08375e-136	2	Pitpna	0.796769
8.67146e-98	0.40832	0.532	0.263	1.60067e-93	2	AB124611	0.795701
1.79116e-133	0.436769	0.953	0.522	3.3063e-129	2	Mpeg1	0.782407
1.76743e-146	0.548412	0.897	0.62	3.2625e-142	2	Psma7	0.780834
5.32856e-153	0.407251	0.748	0.381	9.83598e-149	2	Rnf149	0.779088
1.29908e-147	0.516218	0.881	0.592	2.39797e-143	2	Pkm	0.755462
4.58474e-99	0.429442	0.627	0.35	8.46296e-95	2	Rnf130	0.747945
7.93282e-120	0.418386	0.742	0.408	1.46432e-115	2	Lamp2	0.742686
8.54141e-147	0.505301	0.912	0.614	1.57666e-142	2	Fam49b	0.738517
1.07429e-111	0.452905	0.782	0.476	1.98302e-107	2	Cytip	0.728748
1.76656e-93	0.43036	0.616	0.354	3.2609e-89	2	Myo1f	0.728302
3.48525e-108	0.419052	0.789	0.45	6.43342e-104	2	Ly86	0.718765
1.26038e-112	0.469632	0.803	0.515	2.32654e-108	2	Tkt	0.718314
3.41981e-97	0.40071	0.652	0.354	6.31262e-93	2	Pou2f2	0.717755
2.05301e-171	0.498293	0.941	0.658	3.78966e-167	2	Taldo1	0.701936
1.60994e-81	0.399084	0.592	0.33	2.97178e-77	2	Tmpo	0.694876
1.37899e-109	0.457781	0.831	0.547	2.54547e-105	2	Atp2b1	0.682973
2.7173e-112	0.439997	0.892	0.565	5.01586e-108	2	Ctsz	0.682569
1.87336e-115	0.39692	0.875	0.508	3.45803e-111	2	Gm2a	0.670473
3.11049e-84	0.391981	0.645	0.368	5.74166e-80	2	Nr4a1	0.668856
6.64903e-78	0.380564	0.601	0.344	1.22734e-73	2	Nfe2l2	0.6461
6.02928e-95	0.423422	0.766	0.507	1.11295e-90	2	Cdk2ap2	0.627353
1.05244e-108	0.411034	0.847	0.557	1.94269e-104	2	Adgre5	0.614014
5.91869e-109	0.417783	0.894	0.609	1.09253e-104	2	Capza2	0.603389
4.19868e-100	0.396838	0.865	0.559	7.75034e-96	2	Atox1	0.603278
3.43004e-115	0.310626	0.768	0.388	6.33152e-111	2	Sirpa	0.5994
3.76489e-97	0.399321	0.811	0.532	6.94962e-93	2	Ifngr1	0.597508
1.31473e-96	0.375616	0.759	0.484	2.42685e-92	2	Bri3	0.57711
4.88117e-142	0.336443	0.898	0.521	9.01015e-138	2	Ctsc	0.568975
3.80503e-90	0.388604	0.888	0.602	7.0237e-86	2	Fyb	0.563856
1.74867e-93	0.398436	0.873	0.608	3.22787e-89	2	Cotl1	0.562839
1.96886e-93	0.391757	0.848	0.591	3.63431e-89	2	Rac1	0.552762
1.5553e-100	0.360561	0.868	0.564	2.87093e-96	2	Zfp36	0.545239
4.65601e-90	0.32775	0.89	0.533	8.59453e-86	2	Ctsh	0.537196
9.98163e-79	0.348454	0.819	0.537	1.84251e-74	2	Fos	0.521725
7.62179e-79	0.348456	0.804	0.533	1.40691e-74	2	Ptpn6	0.515946
3.67372e-62	0.276475	0.655	0.403	6.78131e-58	2	Hexa	0.438478
2.40622e-78	0.283773	0.832	0.538	4.44164e-74	2	S100a10	0.430838
1.59513e-54	0.279185	0.734	0.483	2.94445e-50	2	Man2b1	0.415663
9.00362e-66	0.281596	0.929	0.672	1.66198e-61	2	Lsp1	0.383582
1.37991e-96	-0.941002	0.009	0.289	2.54717e-92	2	Sept1	-0.0283245
7.03584e-86	-1.00525	0.018	0.276	1.29875e-81	2	Ccnd1	-0.0632677
9.59826e-97	-1.09489	0.018	0.299	1.77174e-92	2	Gimap6	-0.0637803
5.53267e-86	-1.08631	0.018	0.274	1.02128e-81	2	Gimap3	-0.0688506
6.41541e-98	-1.14605	0.024	0.31	1.18422e-93	2	Klrd1	-0.0859535
1.93001e-108	-1.20928	0.026	0.333	3.56261e-104	2	Ccnd2	-0.0916658
1.3522e-131	-1.34219	0.028	0.38	2.49603e-127	2	Ptprcap	-0.0963625
1.08345e-87	-0.830795	0.038	0.307	1.99993e-83	2	H2-Q6	-0.0995905
4.7579e-88	-1.07104	0.03	0.297	8.78261e-84	2	Klrk1	-0.104662
1.18045e-123	-1.30468	0.032	0.368	2.17899e-119	2	Ets1	-0.110449
1.48155e-91	-1.23774	0.031	0.301	2.73479e-87	2	Gimap4	-0.123376
1.45295e-86	-1.51069	0.024	0.283	2.682e-82	2	Trbc2	-0.123743
4.69888e-103	-1.30318	0.052	0.35	8.67367e-99	2	Ltb	-0.188237
1.50602e-77	-0.783411	0.092	0.349	2.77997e-73	2	Fyn	-0.200763
3.36868e-92	-1.19379	0.061	0.342	6.21824e-88	2	Ly6a	-0.206879
5.20385e-97	-2.03069	0.037	0.318	9.6058e-93	2	Nkg7	-0.229071
7.71837e-113	-1.07058	0.224	0.543	1.42473e-108	2	Zfp36l1	-0.433653
8.72765e-203	-1.51731	0.181	0.618	1.61104e-198	2	H2-Q7	-0.437315
1.19615e-34	-0.314607	0.942	0.654	2.20797e-30	2	Ctsb	-0.446325
3.00133e-114	-1.27732	0.182	0.508	5.54016e-110	2	Rgs1	-0.448788
7.32342e-179	-1.93841	0.323	0.658	1.35183e-174	2	AW112010	-0.937285

## Sheet: cluster3
p_val	avg_logFC	pct.1	pct.2	p_val_adj	cluster	gene	score
0	1.51842	0.456	0.044	0	3	Gzmk	12.8222
0	1.73112	0.577	0.099	0	3	Cd8a	9.16381
0	1.89433	0.888	0.184	0	3	Cd3g	8.67097
0	1.63278	0.542	0.101	0	3	Cd8b1	7.97265
0	1.64157	0.681	0.131	0	3	Cd3e	7.92843
0	1.60198	0.802	0.174	0	3	Cd3d	6.98255
0	1.5155	0.682	0.139	0	3	Trac	6.93672
0	1.85098	0.969	0.267	0	3	Nkg7	6.47507
0	1.69254	0.877	0.237	0	3	Trbc2	6.00953
0	2.43226	0.988	0.402	0	3	Ccl5	5.83269
0	1.4747	0.565	0.134	0	3	Gzmb	5.78613
0	1.3736	0.57	0.127	0	3	Cxcr6	5.71498
0	1.24183	0.528	0.133	0	3	Lat	4.58523
0	1.25983	0.551	0.143	0	3	Gimap7	4.53704
2.75175e-295	1.33317	0.522	0.148	5.07945e-291	3	Ctla2a	4.40454
8.56609e-251	1.06283	0.374	0.088	1.58121e-246	3	Sh2d1a	4.0561
4.59653e-255	1.08198	0.448	0.122	8.48474e-251	3	Bcl11b	3.67219
0	1.34893	0.859	0.311	0	3	Ms4a4b	3.60975
9.40194e-192	1.06918	0.404	0.126	1.7355e-187	3	Sh2d2a	3.1761
1.11478e-279	1.12647	0.585	0.198	2.05777e-275	3	Lck	3.16821
7.83964e-136	1.12909	0.379	0.128	1.44712e-131	3	Gzma	3.10092
4.96056e-307	1.15547	0.664	0.239	9.15671e-303	3	Gimap3	3.08125
1.14999e-230	1.0753	0.52	0.176	2.12277e-226	3	Thy1	3.00623
4.71781e-306	1.10272	0.706	0.265	8.7086e-302	3	Gimap4	2.83098
2.54385e-263	1.14668	0.694	0.324	4.6957e-259	3	Hcst	2.38261
1.81724e-193	0.985479	0.539	0.217	3.35445e-189	3	Gimap1	2.33997
4.33336e-218	0.97406	0.626	0.266	7.99894e-214	3	Gimap6	2.20928
1.95587e-134	0.835772	0.428	0.172	3.61034e-130	3	Cd2	1.96544
8.47375e-134	0.826578	0.43	0.173	1.56417e-129	3	Skap1	1.94223
1.09167e-206	0.918824	0.7	0.344	2.01512e-202	3	Ptprcap	1.81688
1.78774e-138	0.87136	0.582	0.302	3.29999e-134	3	Ccnd2	1.62542
1.27368e-135	0.710467	0.531	0.227	2.35108e-131	3	Il2rb	1.59181
0	1.02546	0.905	0.578	0	3	H2-Q7	1.5783
2.94419e-134	0.754115	0.626	0.336	5.43468e-130	3	Ets1	1.36438
4.34055e-261	0.925437	0.933	0.625	8.01221e-257	3	AW112010	1.35974
2.68732e-85	-0.661931	0.002	0.254	4.96053e-81	3	Pid1	-0.00501463
1.55381e-130	-0.872888	0.004	0.355	2.86818e-126	3	Rassf4	-0.00956589
8.18212e-91	-0.695583	0.006	0.273	1.51034e-86	3	App	-0.0147473
3.53466e-94	-0.721765	0.006	0.281	6.52463e-90	3	Cd180	-0.0148817
7.08993e-104	-0.858443	0.006	0.302	1.30873e-99	3	Cbfa2t3	-0.0165085
1.19981e-107	-1.05012	0.005	0.308	2.21473e-103	3	Rnase6	-0.0165113
1.92909e-119	-0.850953	0.007	0.337	3.5609e-115	3	Csf2rb	-0.0171662
9.71859e-111	-0.822695	0.007	0.318	1.79395e-106	3	Ccdc88a	-0.0175575
4.21054e-83	-0.566355	0.009	0.262	7.77223e-79	3	Plcg2	-0.0187397
4.44209e-86	-0.605424	0.009	0.269	8.19965e-82	3	Ifngr2	-0.0195298
1.26148e-90	-0.706107	0.008	0.275	2.32857e-86	3	Il6ra	-0.0198206
4.43437e-93	-0.823438	0.007	0.28	8.18541e-89	3	Ciita	-0.0198761
6.44138e-122	-0.882031	0.009	0.346	1.18901e-117	3	Pirb	-0.0222985
8.89342e-89	-0.706657	0.009	0.274	1.64164e-84	3	Grk3	-0.0223941
6.91473e-104	-0.686654	0.011	0.312	1.27639e-99	3	5031439G07Rik	-0.0234571
1.87619e-85	-0.573335	0.012	0.271	3.46325e-81	3	Fes	-0.024484
2.56023e-95	-0.926062	0.008	0.285	4.72592e-91	3	Clec4a3	-0.0251135
3.02511e-117	-0.886488	0.01	0.338	5.58406e-113	3	Nfam1	-0.0254738
2.37661e-120	-0.969703	0.01	0.343	4.38698e-116	3	Cd300a	-0.0274703
1.48644e-83	-0.937275	0.008	0.26	2.74381e-79	3	Basp1	-0.0277711
3.77873e-92	-0.73277	0.012	0.286	6.97516e-88	3	Ifi207	-0.0297069
2.72077e-134	-0.907039	0.013	0.379	5.02227e-130	3	Hck	-0.0303123
1.05445e-126	-0.887025	0.013	0.363	1.94642e-122	3	Aldh2	-0.0309151
1.10187e-90	-0.741572	0.013	0.286	2.03394e-86	3	Rab32	-0.0325691
5.8491e-84	-0.823115	0.011	0.265	1.07968e-79	3	Fcgr3	-0.0329246
5.10291e-135	-0.961617	0.014	0.379	9.41947e-131	3	Syk	-0.0346083
4.95323e-135	-0.943065	0.015	0.381	9.14317e-131	3	Clec12a	-0.036179
1.28489e-116	-0.741433	0.018	0.352	2.37178e-112	3	Plekho1	-0.0368668
2.83273e-89	-0.994451	0.011	0.277	5.22893e-85	3	Ccnd1	-0.0381148
3.90519e-223	-1.49382	0.014	0.524	7.2086e-219	3	Spi1	-0.0391639
2.07882e-89	-0.882588	0.013	0.282	3.8373e-85	3	Ifi204	-0.0392933
1.11431e-123	-1.19056	0.012	0.353	2.0569e-119	3	Tgfbi	-0.0393574
2.76609e-110	-0.760079	0.018	0.337	5.10592e-106	3	Csf2ra	-0.0394277
2.02943e-88	-0.962446	0.012	0.277	3.74612e-84	3	Klf4	-0.0402417
2.13019e-99	-0.641071	0.021	0.32	3.93212e-95	3	Prcp	-0.0407954
2.63049e-95	-0.723779	0.019	0.307	4.85562e-91	3	Gsn	-0.043381
1.4698e-112	-0.719382	0.022	0.351	2.71311e-108	3	Irf5	-0.0438404
6.13842e-200	-1.33284	0.017	0.492	1.13309e-195	3	Ly86	-0.0451361
1.5184e-212	-1.57844	0.015	0.509	2.80281e-208	3	Alox5ap	-0.0456195
7.85093e-96	-1.08911	0.013	0.295	1.4492e-91	3	Atf3	-0.0464211
2.40226e-107	-0.686823	0.024	0.343	4.43433e-103	3	Cd2ap	-0.0466962
8.00352e-94	-0.849423	0.018	0.299	1.47737e-89	3	Lrp1	-0.0494809
4.21635e-131	-1.02021	0.019	0.379	7.78297e-127	3	Ncf2	-0.0498303
5.55195e-91	-1.25151	0.012	0.282	1.02484e-86	3	Marcksl1	-0.0514321
3.13583e-125	-0.980725	0.02	0.37	5.78843e-121	3	Cd300c2	-0.0516171
4.76172e-180	-1.12458	0.022	0.469	8.78966e-176	3	Lyn	-0.0516507
3.92142e-185	-1.2506	0.02	0.472	7.23855e-181	3	Pld4	-0.051892
1.14194e-98	-1.37896	0.012	0.299	2.1079e-94	3	Tnfaip2	-0.0535517
2.68159e-151	-1.17988	0.02	0.416	4.94995e-147	3	H2-DMb1	-0.0553934
2.60351e-150	-1.20292	0.02	0.414	4.80583e-146	3	Plbd1	-0.0567416
3.93081e-90	-0.957292	0.018	0.291	7.25587e-86	3	Mef2c	-0.0572467
1.09854e-84	-0.727663	0.024	0.289	2.02779e-80	3	Fgr	-0.0584077
9.51425e-92	-0.858544	0.024	0.305	1.75624e-87	3	Lair1	-0.0654129
1.19555e-93	-1.18363	0.017	0.296	2.20687e-89	3	Tcf4	-0.0657571
8.12836e-154	-1.4149	0.02	0.418	1.50041e-149	3	Lst1	-0.0661168
1.93781e-99	-0.923444	0.024	0.322	3.577e-95	3	Slfn5	-0.066755
8.75369e-142	-0.982636	0.03	0.416	1.61584e-137	3	Cd68	-0.0691997
3.59377e-84	-0.617451	0.036	0.309	6.63374e-80	3	Colgalt1	-0.069681
9.27749e-84	-0.93689	0.022	0.281	1.71253e-79	3	Tmem176a	-0.0708302
1.80488e-86	-0.967456	0.022	0.287	3.33162e-82	3	Sell	-0.0716634
5.95375e-127	-0.931893	0.031	0.392	1.099e-122	3	Ncf1	-0.0718624
4.08781e-81	-0.938303	0.022	0.276	7.54569e-77	3	Pltp	-0.0721771
7.1413e-96	-0.692897	0.038	0.339	1.31821e-91	3	Filip1l	-0.0754444
5.4399e-163	-1.23036	0.028	0.446	1.00415e-158	3	Napsa	-0.0755484
5.94196e-108	-0.702178	0.044	0.375	1.09683e-103	3	Asah1	-0.080249
1.60919e-79	-0.571112	0.048	0.319	2.97041e-75	3	Nrros	-0.0833233
1.4607e-82	-0.708764	0.038	0.309	2.69631e-78	3	Nampt	-0.0844296
1.35136e-114	-1.39501	0.022	0.348	2.49448e-110	3	Id3	-0.0857266
2.25802e-218	-1.29748	0.037	0.544	4.16807e-214	3	Unc93b1	-0.086655
3.14643e-77	-0.487781	0.063	0.34	5.808e-73	3	Stx7	-0.0878005
1.28105e-134	-0.821778	0.048	0.433	2.36469e-130	3	Skap2	-0.0890414
3.6023e-97	-0.693903	0.047	0.356	6.64948e-93	3	Gns	-0.0891078
1.77425e-154	-1.09832	0.038	0.452	3.27508e-150	3	Tpd52	-0.0903382
2.41989e-83	-0.571933	0.055	0.338	4.46688e-79	3	Hexb	-0.0903916
2.83796e-147	-1.21189	0.033	0.428	5.2386e-143	3	Sirpa	-0.0913064
1.30578e-76	-0.533919	0.059	0.333	2.41034e-72	3	Plekho2	-0.0918403
1.23106e-86	-0.565833	0.06	0.356	2.27242e-82	3	Cyfip1	-0.0927595
6.70439e-106	-1.08334	0.03	0.34	1.23756e-101	3	Tmem176b	-0.0928575
3.09585e-87	-0.551629	0.064	0.365	5.71463e-83	3	Evi2a	-0.0941447
2.89064e-118	-1.2575	0.028	0.362	5.33582e-114	3	Ccl6	-0.0946509
6.26579e-85	-0.932343	0.032	0.301	1.1566e-80	3	Cfp	-0.0959324
1.10289e-58	-0.335238	0.112	0.373	2.03582e-54	3	Mia2	-0.098033
4.83248e-55	-0.328231	0.112	0.363	8.92027e-51	3	Spag9	-0.0985574
1.06563e-49	-0.279377	0.144	0.397	1.96705e-45	3	Nptn	-0.0988459
1.63532e-245	-1.58546	0.038	0.579	3.01864e-241	3	Ctsh	-0.102288
1.03579e-88	-0.710088	0.051	0.343	1.91196e-84	3	Plin2	-0.102591
1.44932e-78	-0.496643	0.078	0.367	2.67529e-74	3	Qk	-0.102754
2.86461e-67	-0.414871	0.092	0.361	5.28777e-63	3	P4hb	-0.102879
2.04155e-45	-0.262953	0.173	0.427	3.7685e-41	3	Arf4	-0.104098
1.05456e-55	-0.343026	0.116	0.371	1.94661e-51	3	Arhgap17	-0.104438
1.16321e-57	-0.327578	0.132	0.402	2.14717e-53	3	Gltp	-0.104952
1.67926e-194	-1.8305	0.029	0.494	3.09975e-190	3	Ifitm2	-0.105326
5.90652e-94	-0.621543	0.067	0.38	1.09029e-89	3	Rnf130	-0.106778
3.65191e-84	-0.763114	0.048	0.324	6.74106e-80	3	Capg	-0.109669
4.311e-46	-0.274868	0.183	0.447	7.95768e-42	3	Cbl	-0.110068
1.13013e-213	-1.7214	0.035	0.532	2.0861e-209	3	Marcks	-0.11116
2.68219e-70	-0.449216	0.095	0.373	4.95105e-66	3	Pip4k2a	-0.111424
3.23049e-186	-1.24664	0.047	0.511	5.96316e-182	3	H2-DMa	-0.112461
1.31085e-68	-0.531255	0.072	0.329	2.4197e-64	3	Nadk	-0.112833
6.77539e-136	-1.28198	0.037	0.408	1.25067e-131	3	Aif1	-0.113477
6.62316e-60	-0.391715	0.112	0.374	1.22257e-55	3	Fam105a	-0.11425
3.91429e-66	-0.479031	0.085	0.346	7.22539e-62	3	Rel	-0.114375
1.89626e-54	-0.358222	0.123	0.375	3.5003e-50	3	Rnh1	-0.114445
2.97624e-68	-0.437819	0.102	0.379	5.49383e-64	3	Ccdc50	-0.114801
1.64038e-57	-0.343606	0.148	0.423	3.02799e-53	3	1110008F13Rik	-0.117445
1.93345e-54	-0.349078	0.137	0.397	3.56896e-50	3	Sppl2a	-0.117503
4.05996e-77	-0.501118	0.092	0.382	7.49428e-73	3	Slc6a6	-0.117609
4.79184e-69	-0.519065	0.081	0.346	8.84526e-65	3	Litaf	-0.118102
2.94012e-125	-0.843273	0.063	0.435	5.42716e-121	3	Hexa	-0.119385
3.25171e-85	-0.548841	0.091	0.399	6.00234e-81	3	Sh3bgrl	-0.122114
1.60924e-97	-0.781908	0.06	0.374	2.97049e-93	3	Nfe2l2	-0.122173
1.50817e-49	-0.314188	0.176	0.441	2.78393e-45	3	Cltc	-0.12261
9.8155e-56	-0.332761	0.173	0.458	1.81184e-51	3	Tmem14c	-0.123008
2.47957e-63	-0.425466	0.115	0.385	4.57704e-59	3	Pgam1	-0.12387
2.93846e-47	-0.296911	0.198	0.464	5.4241e-43	3	Pgls	-0.124026
7.08058e-172	-1.19663	0.053	0.5	1.307e-167	3	Kctd12	-0.124356
1.10377e-40	-0.267638	0.239	0.503	2.03746e-36	3	Scp2	-0.124689
5.73198e-86	-0.577175	0.088	0.397	1.05807e-81	3	Rgs10	-0.124795
2.76307e-79	-0.940432	0.041	0.297	5.10034e-75	3	Ms4a4c	-0.125595
3.99727e-78	-0.695322	0.062	0.333	7.37856e-74	3	Irf7	-0.125685
1.83692e-138	-1.40554	0.038	0.413	3.39078e-134	3	Csf1r	-0.126266
5.31201e-68	-0.450879	0.117	0.399	9.80543e-64	3	Laptm4a	-0.12898
1.68633e-45	-0.285951	0.232	0.502	3.1128e-41	3	Dbi	-0.129572
8.65157e-68	-0.377664	0.167	0.476	1.59699e-63	3	Tgfb1	-0.129773
1.69002e-64	-0.451067	0.114	0.384	3.1196e-60	3	Zfand5	-0.130512
3.41945e-242	-1.80615	0.042	0.571	6.31196e-238	3	Mpeg1	-0.130565
2.15397e-72	-0.509076	0.102	0.386	3.976e-68	3	Xbp1	-0.131126
3.08376e-125	-0.836513	0.072	0.449	5.69231e-121	3	Prkcd	-0.131218
5.88594e-45	-0.279257	0.262	0.546	1.08649e-40	3	Ssr4	-0.131592
1.19507e-38	-0.254395	0.309	0.585	2.20598e-34	3	Rap1a	-0.132114
3.93665e-147	-1.34542	0.044	0.438	7.26666e-143	3	Ms4a6c	-0.132139
2.80725e-76	-0.557686	0.093	0.38	5.18189e-72	3	Mapkapk2	-0.132987
2.18557e-93	-0.691891	0.078	0.392	4.03434e-89	3	Pnp	-0.134248
1.62738e-57	-0.35154	0.186	0.474	3.00398e-53	3	Pdia6	-0.135096
2.63948e-122	-0.842644	0.074	0.444	4.87222e-118	3	Lamp2	-0.137347
2.23571e-44	-0.282227	0.282	0.569	4.12689e-40	3	Tapbp	-0.137458
5.33208e-65	-0.395619	0.168	0.469	9.84249e-61	3	Glud1	-0.138756
2.2631e-74	-0.425871	0.162	0.485	4.17746e-70	3	Mtpn	-0.139376
6.45826e-79	-0.545612	0.109	0.411	1.19213e-74	3	Ssh2	-0.141263
8.6472e-61	-0.502818	0.102	0.353	1.59619e-56	3	Tsc22d3	-0.141288
1.88392e-46	-0.295465	0.282	0.578	3.47754e-42	3	Grb2	-0.141703
1.27956e-60	-0.351743	0.223	0.542	2.36195e-56	3	Pcbp1	-0.142099
5.07703e-71	-0.475408	0.132	0.429	9.3717e-67	3	Ddx3x	-0.142947
4.85276e-40	-0.286846	0.292	0.568	8.95771e-36	3	Vamp8	-0.144912
4.69214e-68	-0.442643	0.152	0.45	8.66122e-64	3	Mef2a	-0.146265
3.65385e-53	-0.386106	0.169	0.436	6.74463e-49	3	Trim30a	-0.146305
9.29057e-52	-0.3464	0.213	0.494	1.71495e-47	3	Flna	-0.146395
5.08768e-55	-0.372375	0.197	0.474	9.39134e-51	3	Atpif1	-0.151566
2.72027e-56	-0.341431	0.272	0.592	5.02135e-52	3	Scand1	-0.154268
4.21156e-35	-0.251632	0.422	0.677	7.77411e-31	3	Slc25a5	-0.154569
1.66735e-102	-0.700572	0.102	0.452	3.07776e-98	3	Syngr2	-0.154672
9.43485e-78	-0.49726	0.153	0.473	1.74158e-73	3	Rtn4	-0.157517
6.59845e-71	-0.473555	0.158	0.464	1.21801e-66	3	Ubl3	-0.157852
4.59793e-41	-0.27716	0.386	0.667	8.48732e-37	3	Eif4a1	-0.158026
1.14726e-76	-0.575768	0.117	0.415	2.11773e-72	3	Irf2bp2	-0.158505
5.76816e-55	-0.38706	0.204	0.481	1.06474e-50	3	Nap1l1	-0.160815
1.04578e-89	-0.550789	0.146	0.488	1.9304e-85	3	Atp1a1	-0.161476
1.80487e-84	-0.828476	0.071	0.354	3.33161e-80	3	Ckb	-0.161598
6.44035e-50	-0.338578	0.292	0.595	1.18882e-45	3	Sh3glb1	-0.163413
1.12508e-52	-0.352727	0.278	0.588	2.07678e-48	3	Dazap2	-0.163977
5.27117e-65	-0.384853	0.254	0.583	9.73005e-61	3	Ywhae	-0.164844
5.49349e-73	-0.454989	0.192	0.516	1.01404e-68	3	Rps27l	-0.16608
4.0808e-240	-1.43356	0.072	0.61	7.53274e-236	3	Ctsz	-0.166478
1.81386e-73	-0.440676	0.211	0.545	3.3482e-69	3	Tmed10	-0.167536
2.84783e-108	-1.02607	0.067	0.399	5.25681e-104	3	Nr4a1	-0.168085
1.10742e-55	-0.385047	0.237	0.529	2.04419e-51	3	Ptpn1	-0.169307
2.10956e-58	-0.44968	0.17	0.441	3.89404e-54	3	Ctsa	-0.169503
1.09496e-68	-0.458299	0.192	0.508	2.02118e-64	3	Picalm	-0.169871
6.45999e-139	-1.23906	0.065	0.456	1.19245e-134	3	Creg1	-0.17283
2.81405e-69	-0.508742	0.156	0.449	5.19445e-65	3	Snx5	-0.172906
1.36722e-169	-1.27013	0.072	0.516	2.52375e-165	3	Grn	-0.173858
4.8494e-77	-0.469973	0.213	0.556	8.95151e-73	3	Atp6v1g1	-0.176863
2.42656e-57	-0.395959	0.258	0.561	4.47918e-53	3	Ifngr1	-0.17891
1.597e-66	-0.436705	0.232	0.55	2.9479e-62	3	Canx	-0.180921
2.2424e-90	-0.786186	0.099	0.416	4.13925e-86	3	Rnf149	-0.182705
1.36546e-107	-0.931625	0.086	0.427	2.5205e-103	3	Jun	-0.18334
1.36682e-112	-0.719407	0.136	0.518	2.523e-108	3	Bri3	-0.185302
2.72586e-48	-0.35425	0.343	0.644	5.03167e-44	3	Fam49b	-0.185792
2.47821e-84	-0.548256	0.178	0.514	4.57453e-80	3	Man2b1	-0.18624
1.65894e-83	-0.944256	0.072	0.353	3.06223e-79	3	Selenop	-0.18729
1.3517e-226	-1.98707	0.054	0.556	2.4951e-222	3	Cybb	-0.189579
2.38313e-196	-1.36822	0.078	0.551	4.39902e-192	3	Gm2a	-0.190234
2.98591e-92	-0.708326	0.128	0.464	5.5117e-88	3	Plek	-0.191278
4.31772e-45	-0.323257	0.432	0.72	7.97008e-41	3	Sem1	-0.191297
3.45928e-53	-0.391654	0.287	0.577	6.38548e-49	3	Atp2b1	-0.19149
4.9412e-109	-0.651242	0.168	0.555	9.12096e-105	3	Atp6v0b	-0.193644
1.1988e-123	-0.711385	0.158	0.568	2.21286e-119	3	Ptpn6	-0.194462
4.54638e-89	-0.535639	0.21	0.563	8.39216e-85	3	Rrbp1	-0.196307
8.89742e-102	-0.682653	0.149	0.508	1.64238e-97	3	Anxa5	-0.196362
5.69601e-95	-0.583018	0.188	0.548	1.05143e-90	3	Tkt	-0.196429
2.24684e-74	-0.482707	0.237	0.572	4.14744e-70	3	Akr1a1	-0.196566
6.89218e-103	-1.43061	0.052	0.366	1.27223e-98	3	Sdc3	-0.197851
2.55172e-63	-0.646779	0.122	0.386	4.71023e-59	3	Cstb	-0.19926
1.27318e-85	-0.517995	0.238	0.596	2.35016e-81	3	Pitpna	-0.203437
6.97312e-59	-0.399823	0.36	0.69	1.28717e-54	3	Cd53	-0.205623
3.30563e-42	-0.32752	0.492	0.768	6.10186e-38	3	Iqgap1	-0.207121
1.16538e-141	-1.46284	0.066	0.454	2.15118e-137	3	Msrb1	-0.208077
1.26729e-130	-0.805669	0.147	0.557	2.33929e-126	3	Serp1	-0.208877
5.97077e-118	-0.785541	0.145	0.53	1.10214e-113	3	Ier5	-0.210932
2.08044e-50	-0.36595	0.442	0.734	3.84028e-46	3	Gabarap	-0.217406
1.71864e-74	-0.651179	0.158	0.459	3.17244e-70	3	Ier2	-0.219374
1.57689e-59	-0.371136	0.479	0.793	2.91079e-55	3	Rhoa	-0.221388
2.34689e-125	-0.753606	0.173	0.573	4.33213e-121	3	Erp29	-0.223626
5.93392e-78	-0.472617	0.348	0.697	1.09534e-73	3	Gnb2	-0.232632
1.14785e-95	-0.65183	0.21	0.578	2.11881e-91	3	Sdcbp	-0.232797
2.05671e-98	-0.711777	0.189	0.545	3.79649e-94	3	Zfp36l1	-0.242389
2.43075e-106	-0.618745	0.256	0.643	4.48691e-102	3	Capza2	-0.242571
3.74301e-46	-0.393046	0.452	0.71	6.90923e-42	3	Hspa5	-0.246745
1.45853e-120	-1.1244	0.104	0.463	2.69231e-116	3	Gngt2	-0.247224
5.47524e-71	-0.58536	0.24	0.558	1.01067e-66	3	BC005537	-0.247335
3.72765e-93	-0.503242	0.379	0.751	6.88088e-89	3	Cd47	-0.250629
7.33081e-151	-1.05277	0.137	0.563	1.35319e-146	3	Rgs2	-0.251708
6.79692e-102	-0.629001	0.265	0.642	1.25464e-97	3	Klf2	-0.255652
1.1652e-121	-0.880766	0.159	0.535	2.15085e-117	3	Zeb2	-0.256957
9.44527e-125	-0.863173	0.179	0.584	1.7435e-120	3	Cd44	-0.260115
1.27048e-49	-0.415927	0.468	0.724	2.34517e-45	3	Hsp90b1	-0.265196
5.9837e-215	-1.57062	0.105	0.605	1.10453e-210	3	Zfp36	-0.268154
1.36705e-83	-0.675148	0.226	0.559	2.52344e-79	3	Pim1	-0.268161
2.82567e-104	-0.712113	0.231	0.593	5.2159e-100	3	Atox1	-0.2728
1.10813e-56	-0.555664	0.275	0.545	2.0455e-52	3	Anxa2	-0.275329
2.35392e-100	-0.642401	0.292	0.667	4.3451e-96	3	Serinc3	-0.277077
3.08238e-109	-1.65773	0.069	0.396	5.68976e-105	3	Lgmn	-0.281732
5.84202e-199	-1.68793	0.099	0.576	1.07838e-194	3	Fos	-0.285162
7.85279e-76	-0.613488	0.282	0.591	1.44955e-71	3	Tagln2	-0.28786
2.94176e-147	-1.09642	0.15	0.557	5.4302e-143	3	Lamp1	-0.290059
4.50241e-65	-0.562335	0.357	0.66	8.31099e-61	3	Prdx1	-0.299632
2.3389e-104	-1.08662	0.141	0.491	4.31738e-100	3	Bst2	-0.305816
6.88708e-101	-1.19781	0.119	0.454	1.27129e-96	3	Ighm	-0.307196
4.43085e-120	-0.792798	0.261	0.656	8.1789e-116	3	Samhd1	-0.310691
2.72377e-94	-0.85987	0.212	0.556	5.0278e-90	3	Nfkbia	-0.322072
0	-2.14625	0.117	0.761	0	3	Fcer1g	-0.325695
3.65658e-142	-1.63684	0.098	0.479	6.74968e-138	3	Cebpb	-0.328037
1.84667e-84	-0.704808	0.318	0.659	3.40877e-80	3	Neat1	-0.335021
4.52364e-204	-2.27199	0.083	0.548	8.35019e-200	3	Ifitm3	-0.337949
1.50957e-141	-1.4322	0.131	0.527	2.78651e-137	3	Irf8	-0.349381
1.78936e-136	-2.6199	0.059	0.428	3.30297e-132	3	Il1b	-0.352909
3.67416e-101	-0.720318	0.377	0.741	6.78213e-97	3	Mcl1	-0.361598
1.27753e-150	-2.03324	0.088	0.484	2.35819e-146	3	Wfdc17	-0.362197
8.78999e-142	-0.869437	0.294	0.693	1.62254e-137	3	Taldo1	-0.363605
4.74962e-94	-0.780817	0.344	0.691	8.76732e-90	3	Junb	-0.383168
8.59193e-141	-1.25374	0.176	0.561	1.58598e-136	3	Lgals3	-0.386441
1.28741e-82	-0.627159	0.454	0.721	2.37643e-78	3	Npc2	-0.389508
0	-2.45271	0.129	0.802	0	3	Tyrobp	-0.389655
2.86173e-148	-1.15286	0.231	0.638	5.28248e-144	3	Sat1	-0.410975
2.06526e-79	-0.862976	0.291	0.596	3.81226e-75	3	Prdx5	-0.414399
8.27993e-112	-1.14661	0.209	0.559	1.52839e-107	3	Ctsc	-0.421164
1.11605e-268	-1.8291	0.168	0.693	2.06012e-264	3	Ctss	-0.437112
6.18463e-306	-1.86667	0.186	0.735	1.14162e-301	3	Gpx1	-0.46604
6.54042e-105	-1.33878	0.184	0.518	1.2073e-100	3	Dusp1	-0.466546
9.96496e-218	-0.935419	0.488	0.856	1.83943e-213	3	Ly6e	-0.527118
1.47754e-122	-1.45327	0.227	0.571	2.72739e-118	3	Plac8	-0.567799
3.95061e-222	-0.86744	0.628	0.92	7.29243e-218	3	H3f3a	-0.585755
1.54446e-202	-2.45132	0.152	0.596	2.85091e-198	3	H2-Eb1	-0.614853
1.61053e-242	-2.66622	0.165	0.643	2.97288e-238	3	H2-Aa	-0.673702
2.71509e-234	-2.62371	0.172	0.643	5.01178e-230	3	H2-Ab1	-0.691084
1.80431e-116	-1.38291	0.37	0.685	3.33058e-112	3	Ctsb	-0.736226
6.0809e-291	-1.94532	0.335	0.778	1.12247e-286	3	Psap	-0.827007
3.50622e-293	-2.43574	0.296	0.762	6.47213e-289	3	Cst3	-0.933911
1.02282e-156	-2.71547	0.268	0.63	1.88802e-152	3	Lyz2	-1.1371
2.23262e-279	-3.03427	0.332	0.757	4.1212e-275	3	Cd74	-1.3134

## Sheet: cluster4
p_val	avg_logFC	pct.1	pct.2	p_val_adj	cluster	gene	score
0	2.12369	0.862	0.134	0	4	Vsig4	12.7126
0	1.9318	0.791	0.112	0	4	Fcna	12.525
0	1.78046	0.722	0.095	0	4	C6	12.2428
0	1.81484	0.753	0.11	0	4	Folr2	11.3881
0	2.35132	0.922	0.193	0	4	Clec4f	10.6794
0	2.09631	0.932	0.181	0	4	Slc40a1	10.2291
0	1.67107	0.783	0.12	0	4	Clec1b	10.065
0	1.25481	0.488	0.052	0	4	Kcna2	9.87658
0	1.50156	0.588	0.081	0	4	Fabp7	9.70236
0	1.66683	0.771	0.125	0	4	Il18bp	9.51946
0	1.68867	0.785	0.132	0	4	Mrc1	9.33528
0	1.24414	0.521	0.06	0	4	Paqr9	9.25995
0	2.29561	0.981	0.235	0	4	Cd5l	9.19182
0	1.56574	0.712	0.113	0	4	Ptgs1	9.06345
0	1.46637	0.672	0.101	0	4	Igf1	8.87748
0	2.05197	0.944	0.214	0	4	C1qc	8.64761
0	1.34919	0.525	0.074	0	4	Ccl24	8.43245
0	2.11738	0.956	0.232	0	4	C1qa	8.36452
0	1.3073	0.441	0.06	0	4	Cd163	8.23599
0	1.95486	0.807	0.183	0	4	Apoc1	8.17394
0	1.71798	0.852	0.176	0	4	Lpl	7.86947
0	1.25888	0.568	0.083	0	4	Mertk	7.68865
0	1.26906	0.5	0.073	0	4	Timd4	7.64495
0	1.39271	0.628	0.108	0	4	Vcam1	7.41205
0	1.39626	0.646	0.113	0	4	Cdh5	7.33319
0	1.91	0.905	0.238	0	4	C1qb	6.96994
0	1.84318	0.76	0.196	0	4	Hmox1	6.80008
0	1.22464	0.538	0.087	0	4	Dmpk	6.79235
0	1.65454	0.813	0.19	0	4	Hpgd	6.7257
0	1.42068	0.718	0.154	0	4	Nr1h3	6.2198
0	1.4144	0.716	0.156	0	4	Serpinb6a	6.10065
0	1.05212	0.511	0.081	0	4	Lilra5	5.90806
0	2.00887	0.958	0.317	0	4	Sdc3	5.88531
0	2.1053	0.978	0.346	0	4	Lgmn	5.78366
0	0.997454	0.458	0.07	0	4	Itga9	5.71042
0	1.53057	0.801	0.207	0	4	Adgre1	5.64972
0	1.54673	0.842	0.228	0	4	Mafb	5.47205
0	1.5246	0.788	0.21	0	4	Cd81	5.46085
0	0.974199	0.407	0.063	0	4	Hebp1	5.43149
0	1.24512	0.597	0.128	0	4	Abca1	5.3865
0	0.798994	0.316	0.037	0	4	Pcolce2	5.37196
0	1.01148	0.415	0.069	0	4	Gbp2b	5.31347
4.99086e-236	1.30357	0.349	0.076	9.21262e-232	4	Marco	5.29005
0	1.03678	0.436	0.079	0	4	C4b	5.07906
0	1.08953	0.473	0.093	0	4	Ctnnd1	5.00337
0	1.34078	0.727	0.187	0	4	Axl	4.94797
0	0.858282	0.394	0.059	0	4	Abcc3	4.90091
0	1.0039	0.442	0.081	0	4	Sema6d	4.8761
0	1.13995	0.5	0.108	0	4	Siglece	4.8303
0	0.735291	0.326	0.041	0	4	Epb41l3	4.7001
0	1.02989	0.51	0.103	0	4	Slc7a8	4.6482
0	1.25043	0.564	0.146	0	4	Sh3bp5	4.5208
0	1.41136	0.742	0.224	0	4	St3gal5	4.47535
0	1.19874	0.658	0.167	0	4	Fcgr4	4.45635
0	1.5668	0.768	0.261	0	4	Cfp	4.44024
0	0.996628	0.506	0.105	0	4	Rxra	4.38516
0	1.20016	0.598	0.162	0	4	Frmd4b	4.17264
0	1.26162	0.582	0.166	0	4	Gatm	4.17196
0	1.01191	0.501	0.112	0	4	Rgl1	4.15545
0	1.23678	0.715	0.203	0	4	Cd300ld	4.15162
0	1.09498	0.604	0.15	0	4	Msr1	4.13356
0	1.06018	0.505	0.122	0	4	Alb	4.056
0	1.53629	0.839	0.311	0	4	Selenop	4.01541
0	1.35845	0.727	0.237	0	4	Pltp	3.99837
3.67248e-288	0.804016	0.329	0.058	6.77903e-284	4	2510009E07Rik	3.89002
1.06643e-297	1.00217	0.472	0.114	1.96851e-293	4	Scd1	3.81473
0	1.17324	0.578	0.169	0	4	Tcf7l2	3.78846
8.0614e-304	0.742738	0.345	0.059	1.48805e-299	4	Fpr1	3.71369
0	1.72859	0.951	0.438	0	4	Wfdc17	3.66939
7.02549e-296	0.880345	0.418	0.091	1.29684e-291	4	Sash1	3.64341
0	1.01682	0.555	0.146	0	4	Acp2	3.61753
0	1.6586	0.916	0.41	0	4	Creg1	3.61732
3.68429e-269	0.827147	0.38	0.08	6.80083e-265	4	C3ar1	3.4924
3.60776e-260	0.849899	0.372	0.082	6.65957e-256	4	Arhgap19	3.43655
0	1.18668	0.757	0.253	0	4	Maf	3.41566
3.58928e-271	1.05649	0.528	0.159	6.62545e-267	4	Glul	3.30075
2.12471e-278	0.916371	0.461	0.118	3.922e-274	4	Wdfy3	3.30037
0	1.07866	0.58	0.18	0	4	Myo9a	3.29274
1.13063e-267	1.02023	0.509	0.149	2.08703e-263	4	Dse	3.26601
0	1.15695	0.636	0.216	0	4	Blvrb	3.25584
2.19275e-302	1.01082	0.553	0.162	4.04759e-298	4	Cd302	3.24992
3.12508e-304	1.07186	0.597	0.188	5.76859e-300	4	Actn1	3.23181
1.42313e-264	0.879453	0.443	0.111	2.62696e-260	4	Tmcc3	3.21982
1.28355e-278	0.98899	0.517	0.149	2.3693e-274	4	Slc29a1	3.21577
3.04704e-224	0.797149	0.338	0.074	5.62453e-220	4	Dab2	3.20758
9.52933e-267	0.833755	0.417	0.099	1.75902e-262	4	Pla2g15	3.18969
4.79633e-269	0.917804	0.478	0.128	8.85354e-265	4	Itgb5	3.17906
0	1.2216	0.818	0.305	0	4	Id3	3.17228
2.95473e-288	1.04603	0.588	0.185	5.45414e-284	4	Cd38	3.15419
1.68156e-250	0.802037	0.385	0.089	3.104e-246	4	Itsn1	3.11903
0	1.81097	0.972	0.571	0	4	Apoe	3.02971
0	1.32801	0.849	0.369	0	4	Csf1r	2.97489
3.47315e-251	0.952656	0.509	0.154	6.41109e-247	4	Cadm1	2.95672
9.06199e-211	0.731149	0.331	0.075	1.67275e-206	4	Ddx60	2.84718
2.21037e-239	0.790832	0.402	0.102	4.08012e-235	4	Tbxas1	2.83852
3.17762e-197	1.01374	0.483	0.163	5.86558e-193	4	Sgk1	2.83028
2.37371e-289	1.05948	0.643	0.231	4.38164e-285	4	Acp5	2.82676
7.11362e-217	0.697571	0.329	0.074	1.3131e-212	4	Plod1	2.73215
3.80929e-293	1.08833	0.68	0.263	7.03158e-289	4	Lrp1	2.71085
1.55913e-232	0.975277	0.559	0.192	2.87799e-228	4	Rhob	2.69891
2.81054e-242	0.983182	0.538	0.187	5.18797e-238	4	Trf	2.68504
5.13013e-211	0.718497	0.354	0.086	9.4697e-207	4	Pilrb1	2.64946
1.75767e-223	0.866805	0.512	0.163	3.24447e-219	4	Adgre4	2.56534
2.62143e-279	1.09378	0.667	0.275	4.8389e-275	4	Lipa	2.55984
4.78231e-220	0.945601	0.521	0.183	8.82766e-216	4	Fcgrt	2.55263
3.71511e-203	0.890695	0.464	0.152	6.85772e-199	4	Idh1	2.55113
0	1.18263	0.807	0.366	0	4	Aif1	2.53826
0	1.6981	0.989	0.652	0	4	Ctsb	2.53689
0	1.35877	0.898	0.471	0	4	Grn	2.53675
0	1.39984	0.932	0.519	0	4	Ctsc	2.46626
2.86823e-203	0.771328	0.425	0.125	5.29447e-199	4	Tcn2	2.42825
3.24197e-210	0.737009	0.411	0.117	5.98435e-206	4	Tmem86a	2.38512
6.78549e-231	0.814256	0.538	0.175	1.25253e-226	4	Pilra	2.36794
2.94458e-214	0.810322	0.52	0.173	5.4354e-210	4	Tgm2	2.30255
2.6774e-179	0.724255	0.371	0.107	4.94221e-175	4	Trpm2	2.29657
1.34263e-193	0.756153	0.455	0.142	2.47837e-189	4	Anxa3	2.26349
0	1.08986	0.811	0.386	0	4	Sirpa	2.23201
5.45012e-186	0.918331	0.519	0.205	1.00604e-181	4	Ncoa4	2.21681
6.1647e-167	0.758302	0.4	0.128	1.13794e-162	4	Zbtb4	2.19798
0	1.18749	0.913	0.484	0	4	Marcks	2.1947
1.91277e-228	1.04289	0.703	0.33	3.53078e-224	4	Cd164	2.15634
1.8575e-166	0.801803	0.455	0.162	3.42876e-162	4	Timp2	2.12105
0	1.26061	0.885	0.523	0	4	BC005537	2.09313
1.65878e-201	0.922433	0.597	0.254	3.06194e-197	4	Rab32	2.08596
1.9631e-185	0.755295	0.491	0.171	3.62369e-181	4	Fcgr1	2.04889
5.72665e-168	0.753082	0.434	0.15	1.05708e-163	4	Dram2	2.04274
1.22379e-164	0.792449	0.46	0.17	2.259e-160	4	Tpp1	2.02515
2.84126e-183	0.790852	0.514	0.194	5.24467e-179	4	Slc15a3	1.99264
2.1166e-252	1.04473	0.768	0.398	3.90704e-248	4	Smpdl3a	1.96656
1.15614e-185	0.582952	0.393	0.108	2.13413e-181	4	Bank1	1.94153
0	1.22569	0.899	0.563	0	4	Ctsd	1.92303
9.84858e-169	0.7116	0.458	0.161	1.81795e-164	4	Slc11a1	1.90592
4.57544e-196	0.805664	0.611	0.249	8.44581e-192	4	Ifi204	1.90062
1.96581e-185	0.603747	0.418	0.124	3.62869e-181	4	Clec4n	1.88333
5.15953e-154	0.627111	0.363	0.111	9.52398e-150	4	Pilrb2	1.88133
1.55642e-146	0.811769	0.489	0.205	2.87299e-142	4	Cept1	1.8463
5.56147e-203	0.869403	0.7	0.32	1.02659e-198	4	Ckb	1.84419
0	1.10912	0.87	0.518	0	4	Lamp1	1.82754
1.11824e-210	0.743576	0.667	0.264	2.06415e-206	4	Tnfaip2	1.81009
2.3809e-165	0.866774	0.562	0.26	4.3949e-161	4	Lgals3bp	1.80417
2.79467e-162	0.879492	0.622	0.302	5.15869e-158	4	Fam46a	1.75335
1.25494e-206	0.815896	0.715	0.325	2.3165e-202	4	Ccl6	1.74139
6.96163e-127	0.760084	0.47	0.199	1.28505e-122	4	Cd72	1.70928
2.14009e-158	0.852412	0.576	0.279	3.9504e-154	4	Colgalt1	1.69893
5.22597e-219	0.959096	0.72	0.4	9.64662e-215	4	Hexa	1.68427
1.56227e-151	0.701002	0.507	0.204	2.8838e-147	4	Rasgef1b	1.66078
1.61375e-151	0.70317	0.507	0.205	2.97882e-147	4	Ninj1	1.65817
4.70146e-155	0.583988	0.423	0.141	8.67842e-151	4	Ear2	1.63594
2.71496e-175	0.859071	0.634	0.324	5.01155e-171	4	Gns	1.63069
1.27733e-159	0.951929	0.665	0.384	2.35783e-155	4	Itm2c	1.60668
1.12249e-115	0.709254	0.438	0.186	2.072e-111	4	Apobec1	1.58497
1.59746e-176	0.63111	0.582	0.223	2.94874e-172	4	Ctsl	1.57642
3.19301e-140	0.78582	0.549	0.266	5.89398e-136	4	Ptprj	1.5631
7.38281e-116	0.711809	0.452	0.201	1.36279e-111	4	Slc43a2	1.52482
1.82965e-149	0.782174	0.599	0.304	3.37735e-145	4	Irf7	1.49211
0	0.98847	0.918	0.601	0	4	Sat1	1.48513
0	1.02683	0.953	0.65	0	4	Ctss	1.48269
3.99157e-117	0.767341	0.531	0.269	7.36804e-113	4	Adam10	1.46042
2.60524e-125	0.680766	0.522	0.237	4.809e-121	4	Fcgr3	1.4387
1.23459e-141	0.811319	0.629	0.348	2.27894e-137	4	Clec12a	1.42547
2.12618e-114	0.71532	0.503	0.252	3.92472e-110	4	Scarb2	1.3733
1.83224e-114	0.696184	0.519	0.254	3.38213e-110	4	Abcg1	1.36863
1.7703e-167	0.835616	0.762	0.461	3.2678e-163	4	Kctd12	1.35189
5.08393e-146	0.728286	0.642	0.336	9.38443e-142	4	Cd300c2	1.35133
0	1.00611	0.945	0.694	0	4	Gpx1	1.35053
4.0944e-112	0.793091	0.591	0.34	7.55785e-108	4	Sod1	1.33919
2.86109e-113	0.643582	0.5	0.231	5.28129e-109	4	Cxcl16	1.33523
1.94323e-130	0.746694	0.601	0.331	3.58701e-126	4	Aldh2	1.31602
3.1648e-124	0.763253	0.598	0.345	5.8419e-120	4	Asah1	1.28571
1.132e-110	0.706541	0.582	0.311	2.08957e-106	4	Ccr5	1.28102
4.19129e-150	0.762214	0.702	0.41	7.73669e-146	4	Lamp2	1.27399
4.83223e-152	0.797463	0.737	0.453	8.9198e-148	4	Ly86	1.2694
2.34605e-134	0.836237	0.791	0.528	4.33057e-130	4	Rgs2	1.22949
1.07887e-111	0.602807	0.56	0.276	1.99149e-107	4	Lair1	1.18032
1.3944e-176	0.709147	0.834	0.528	2.57393e-172	4	Mpeg1	1.09931
1.59115e-93	0.544777	0.526	0.257	2.93711e-89	4	Clec4a3	1.07323
6.10723e-169	0.630595	0.874	0.512	1.12733e-164	4	Cybb	1.05582
3.71891e-158	0.721001	0.798	0.538	6.86474e-154	4	Ctsh	1.04993
3.14619e-95	0.46989	0.488	0.234	5.80755e-91	4	Basp1	0.939779
1.71989e-123	0.567655	0.713	0.43	3.17475e-119	4	Gngt2	0.91986
1.21039e-99	0.60149	0.762	0.503	2.23426e-95	4	Zeb2	0.893441
6.36887e-102	0.458624	0.687	0.382	1.17563e-97	4	Lst1	0.803762
2.61475e-108	0.354903	0.899	0.627	4.82657e-104	4	AW112010	0.500876
9.11983e-94	0.311023	0.822	0.508	1.68343e-89	4	Ifitm3	0.493555
1.95978e-96	-0.916866	0.009	0.289	3.61756e-92	4	Sept1	-0.027598
5.85859e-90	-0.668417	0.013	0.282	1.08144e-85	4	Cyfip2	-0.0297583
5.98542e-107	-0.802176	0.015	0.321	1.10485e-102	4	Runx3	-0.0363524
1.38958e-89	-0.839088	0.017	0.284	2.56503e-85	4	Spn	-0.0485187
2.83913e-85	-0.745235	0.02	0.28	5.24075e-81	4	4930523C07Rik	-0.0513955
4.4456e-87	-0.873689	0.017	0.278	8.20614e-83	4	Traf1	-0.0515719
1.58595e-92	-0.76045	0.023	0.301	2.9275e-88	4	Cbfa2t3	-0.0562391
3.73538e-100	-1.09859	0.018	0.31	6.89514e-96	4	Klrd1	-0.0617957
6.35824e-103	-0.729931	0.032	0.339	1.17367e-98	4	B4galnt1	-0.0669278
1.9084e-115	-0.824312	0.032	0.359	3.52272e-111	4	Sema4d	-0.0714851
1.46467e-164	-1.23113	0.029	0.446	2.70364e-160	4	Napsa	-0.0782956
5.55449e-80	-0.717335	0.034	0.286	1.0253e-75	4	Pbxip1	-0.0823965
1.90558e-106	-1.14036	0.026	0.333	3.51751e-102	4	Ccnd2	-0.0864415
6.08928e-122	-1.17108	0.028	0.366	1.12402e-117	4	Emb	-0.087208
2.85076e-131	-1.32007	0.028	0.38	5.26221e-127	4	Ptprcap	-0.0947746
8.43353e-107	-0.737984	0.05	0.367	1.55675e-102	4	Fmnl1	-0.0978758
6.0432e-103	-1.46743	0.023	0.321	1.11551e-98	4	Ly6c2	-0.101967
3.57833e-87	-0.990526	0.032	0.298	6.60525e-83	4	Gimap6	-0.102912
2.2268e-116	-1.34583	0.028	0.352	4.11045e-112	4	Ltb	-0.104097
9.78998e-85	-0.801502	0.042	0.307	1.80713e-80	4	H2-Q6	-0.106193
9.1377e-88	-0.848529	0.041	0.313	1.68673e-83	4	Sorl1	-0.107708
4.28796e-115	-1.5772	0.032	0.356	7.91515e-111	4	Ms4a4b	-0.137897
7.11967e-121	-0.863755	0.072	0.417	1.31422e-116	4	Tpm4	-0.145645
2.54775e-115	-0.970835	0.062	0.396	4.70289e-111	4	St8sia4	-0.148256
8.48963e-190	-1.0835	0.075	0.535	1.5671e-185	4	Cnn2	-0.149106
4.52336e-83	-1.10788	0.042	0.301	8.34967e-79	4	Gimap4	-0.149618
1.28555e-294	-1.78702	0.055	0.646	2.37299e-290	4	S100a11	-0.149826
4.50557e-83	-1.46353	0.03	0.283	8.31684e-79	4	Trbc2	-0.14985
1.82589e-252	-1.6516	0.057	0.597	3.37041e-248	4	Ahnak	-0.155092
9.03628e-120	-0.885155	0.075	0.417	1.66801e-115	4	Itgb7	-0.155472
3.9279e-92	-0.732778	0.084	0.375	7.25052e-88	4	Prdx6	-0.159879
1.86338e-154	-1.54858	0.047	0.444	3.43961e-150	4	S100a4	-0.160315
1.95922e-242	-1.73793	0.055	0.581	3.61653e-238	4	S100a10	-0.161736
6.82421e-167	-1.01709	0.086	0.514	1.25968e-162	4	Cytip	-0.166928
2.67558e-70	-0.596474	0.102	0.354	4.93886e-66	4	Slc38a2	-0.167144
8.13442e-133	-0.889658	0.093	0.464	1.50153e-128	4	Arhgap45	-0.174553
1.90128e-96	-0.764265	0.096	0.397	3.50958e-92	4	Ccnd3	-0.180269
1.64081e-130	-1.12516	0.077	0.444	3.02877e-126	4	Ccr2	-0.190832
1.73315e-130	-1.09079	0.082	0.446	3.19922e-126	4	Dennd4a	-0.196151
6.89735e-97	-1.91176	0.034	0.318	1.27318e-92	4	Nkg7	-0.19817
1.07286e-93	-1.03316	0.078	0.366	1.98039e-89	4	Ets1	-0.214327
1.14638e-196	-1.74391	0.069	0.526	2.1161e-192	4	Lgals1	-0.224495
0	-2.29769	0.069	0.693	0	4	S100a6	-0.22552
1.76333e-70	-0.587842	0.167	0.421	3.25494e-66	4	Lrrfip1	-0.227772
1.97113e-84	-0.588385	0.195	0.487	3.63851e-80	4	Apobec3	-0.230855
5.66832e-89	-0.799788	0.122	0.404	1.04632e-84	4	Uba52	-0.235686
3.91128e-72	-0.554424	0.224	0.49	7.21983e-68	4	Ppp1r12a	-0.248382
1.34193e-69	-0.467967	0.313	0.57	2.47706e-65	4	Eif3e	-0.252541
1.6701e-71	-0.611379	0.207	0.463	3.08284e-67	4	Ankrd44	-0.267559
0	-1.65063	0.118	0.716	0	4	Lsp1	-0.268284
4.75159e-80	-0.589494	0.239	0.514	8.77096e-76	4	Rpl13a	-0.268872
2.0814e-113	-1.24332	0.111	0.454	3.84206e-109	4	Ighm	-0.297433
6.76515e-99	-0.544731	0.375	0.651	1.24878e-94	4	Rbm3	-0.309038
2.49154e-77	-0.633906	0.279	0.556	4.59913e-73	4	Pim1	-0.312473
4.37675e-102	-0.687755	0.268	0.575	8.07904e-98	4	Ankrd11	-0.315074
7.90475e-89	-0.657427	0.291	0.579	1.45914e-84	4	Myh9	-0.324807
3.18027e-98	-0.728385	0.254	0.552	5.87046e-94	4	Aes	-0.329199
6.72187e-116	-0.715878	0.29	0.604	1.24079e-111	4	Rpl27	-0.338118
2.58393e-177	-1.16728	0.182	0.596	4.76967e-173	4	Tagln2	-0.350569
1.73628e-116	-0.681844	0.346	0.649	3.20499e-112	4	Eif3h	-0.357994
6.28307e-144	-0.915088	0.248	0.614	1.15979e-139	4	Selplg	-0.363689
4.13627e-138	-1.08597	0.192	0.55	7.63514e-134	4	Anxa2	-0.372332
3.65816e-108	-0.567073	0.525	0.782	6.7526e-104	4	Pfdn5	-0.3759
8.16048e-126	-0.648947	0.434	0.731	1.50634e-121	4	Eif3f	-0.380085
7.20166e-110	-0.853101	0.258	0.569	1.32936e-105	4	Itga4	-0.380138
4.12414e-199	-1.444	0.181	0.618	7.61276e-195	4	H2-Q7	-0.416184
8.7924e-147	-0.908693	0.306	0.646	1.62299e-142	4	Tspo	-0.423872
2.89404e-134	-0.636577	0.56	0.818	5.3421e-130	4	Arhgdib	-0.430535
1.71229e-193	-0.949	0.368	0.738	3.16072e-189	4	Sub1	-0.466888
1.69974e-150	-0.771463	0.471	0.755	3.13756e-146	4	Psmb8	-0.474979
5.82811e-158	-0.713686	0.559	0.82	1.07581e-153	4	Rpl35	-0.480663
4.12966e-102	-1.08938	0.248	0.549	7.62294e-98	4	Hmgb2	-0.483301
1.19271e-179	-0.812134	0.495	0.804	2.20162e-175	4	Rpl29	-0.493865
2.01688e-98	-0.795285	0.443	0.7	3.72296e-94	4	Shisa5	-0.496213
7.09538e-155	-0.752624	0.58	0.868	1.30974e-150	4	Btg1	-0.497178
1.23741e-224	-1.15553	0.347	0.756	2.28413e-220	4	Fxyd5	-0.52346
0	-2.18718	0.225	0.84	0	4	Tmsb10	-0.578959
1.52074e-228	-0.92274	0.538	0.843	2.80713e-224	4	Rpl4	-0.581986
0	-1.55397	0.334	0.863	0	4	Coro1a	-0.59453
5.8801e-261	-0.87177	0.657	0.909	1.08541e-256	4	Rpl10	-0.623235
8.71975e-146	-1.21465	0.356	0.669	1.60958e-141	4	Vim	-0.636842
3.15065e-261	-0.931348	0.642	0.91	5.81578e-257	4	Rpl36	-0.649919
1.55527e-168	-1.00394	0.567	0.845	2.87087e-164	4	Srgn	-0.665771
1.85114e-294	-1.05072	0.57	0.881	3.41702e-290	4	Sh3bgrl3	-0.67218
4.77508e-285	-0.979003	0.637	0.896	8.81432e-281	4	Rpl15	-0.688327
2.57822e-292	-1.08174	0.578	0.882	4.75913e-288	4	Rpl14	-0.700947
0	-0.973269	0.682	0.934	0	4	Rpl11	-0.703145
0	-1.18449	0.658	0.929	0	4	Rps7	-0.830023
0	-1.16213	0.682	0.941	0	4	Rps3	-0.833407
0	-1.21449	0.678	0.938	0	4	Rpl18	-0.868588
0	-1.26196	0.642	0.918	0	4	Rps18	-0.87304
0	-1.33688	0.708	0.963	0	4	Rps27	-0.972773
5.80881e-103	-2.99242	0.158	0.447	1.07225e-98	4	Ccl5	-1.03458

## Sheet: cluster5
p_val	avg_logFC	pct.1	pct.2	p_val_adj	cluster	gene	score
0	1.25993	0.417	0.036	0	5	Lef1	11.4216
0	1.43646	0.605	0.075	0	5	Tcf7	10.2242
0	1.28317	0.814	0.173	0	5	Cd3d	5.70765
0	1.35145	0.654	0.146	0	5	Il7r	5.66568
0	1.06581	0.393	0.065	0	5	S1pr1	5.58482
3.7569e-299	1.01071	0.472	0.113	6.93486e-295	5	Cd28	3.87851
0	1.21933	0.667	0.201	0	5	Satb1	3.85448
0	1.24096	0.935	0.307	0	5	Ms4a4b	3.66025
0	1.05051	0.83	0.239	0	5	Trbc2	3.50171
1.86284e-260	0.915122	0.464	0.121	3.43862e-256	5	Bcl11b	3.24135
3.60954e-238	0.764031	0.343	0.072	6.66285e-234	5	Gm2682	3.19589
0	0.90582	0.575	0.153	0	5	Txk	3.19538
1.21626e-255	0.821705	0.413	0.099	2.2451e-251	5	Itk	3.11343
1.35501e-299	0.906504	0.597	0.172	2.50121e-295	5	Thy1	2.97353
0	0.813407	0.734	0.193	0	5	Cd3g	2.94109
1.70957e-286	0.834462	0.547	0.147	3.15569e-282	5	Trac	2.90733
3.22626e-197	0.863453	0.375	0.108	5.95536e-193	5	Gramd3	2.74403
3.40533e-259	0.872633	0.55	0.167	6.28591e-255	5	Skap1	2.71157
1.48467e-173	0.852979	0.378	0.11	2.74055e-169	5	Cd8b1	2.68688
4.91577e-272	0.936854	0.628	0.217	9.07402e-268	5	Ablim1	2.59183
2.85536e-239	0.953231	0.614	0.228	5.27072e-235	5	Bcl2	2.45918
2.0455e-193	0.735022	0.38	0.104	3.77579e-189	5	Cd27	2.45007
1.06923e-248	0.822442	0.597	0.197	1.9737e-244	5	Lck	2.37197
1.63236e-238	0.713588	0.501	0.141	3.01317e-234	5	Cd3e	2.3676
1.71714e-153	0.871796	0.461	0.168	3.16967e-149	5	Trbc1	2.25785
1.87715e-247	0.844578	0.663	0.239	3.46503e-243	5	Gimap3	2.24882
1.99567e-200	0.632611	0.383	0.098	3.68381e-196	5	Ccr7	2.24343
1.2722e-220	0.947397	0.698	0.33	2.34834e-216	5	Emb	1.94495
2.68699e-166	0.696244	0.478	0.169	4.95992e-162	5	Cd2	1.85924
2.30867e-195	0.760184	0.647	0.265	4.26157e-191	5	Gimap6	1.78851
8.92282e-230	0.897442	0.772	0.399	1.64706e-225	5	Ms4a6b	1.69395
4.30396e-134	0.826193	0.532	0.256	7.94467e-130	5	Vps37b	1.65239
2.26046e-199	0.762691	0.728	0.331	4.17259e-195	5	Ets1	1.62827
3.38073e-129	0.608208	0.398	0.14	6.2405e-125	5	Lat	1.61378
1.3159e-179	0.699243	0.692	0.315	2.42902e-175	5	Ltb	1.48885
4.61195e-167	0.607138	0.648	0.268	8.5132e-163	5	Gimap4	1.4152
4.05965e-140	0.638625	0.637	0.327	7.49371e-136	5	Hcst	1.20713
2.36437e-116	0.61805	0.594	0.302	4.36439e-112	5	Ccnd2	1.17667
4.24232e-94	0.526051	0.518	0.261	7.83089e-90	5	Sept1	1.00551
1.14616e-98	0.451313	0.508	0.228	2.11569e-94	5	Il2rb	0.963306
6.80142e-88	0.516319	0.555	0.293	1.25547e-83	5	Ly6c2	0.945733
1.28808e-97	0.425521	0.838	0.582	2.37766e-93	5	H2-Q7	0.602342
9.37093e-95	-0.751614	0.002	0.275	1.72978e-90	5	Grk3	-0.00527448
1.21443e-95	-0.743061	0.004	0.281	2.24172e-91	5	Cd180	-0.0102139
2.51764e-108	-1.05486	0.004	0.308	4.64732e-104	5	Rnase6	-0.0132686
1.54812e-88	-0.627865	0.008	0.271	2.85768e-84	5	Fes	-0.0178752
7.36832e-128	-0.866173	0.008	0.355	1.36012e-123	5	Rassf4	-0.0189846
3.97949e-119	-0.92993	0.008	0.338	7.34574e-115	5	Nfam1	-0.0213777
9.03716e-93	-0.820661	0.008	0.279	1.66817e-88	5	Ciita	-0.0227172
1.4184e-84	-0.667604	0.01	0.265	2.61823e-80	5	Themis2	-0.0242765
1.6168e-140	-1.09155	0.009	0.38	2.98445e-136	5	Ncf2	-0.0251897
9.36887e-93	-1.03293	0.007	0.277	1.7294e-88	5	Ccnd1	-0.0251935
1.13203e-97	-1.02914	0.008	0.291	2.08961e-93	5	Mef2c	-0.0273525
5.06177e-85	-0.65366	0.012	0.27	9.34353e-81	5	Cd86	-0.028014
3.82907e-93	-0.765732	0.011	0.286	7.06808e-89	5	Rab32	-0.0284563
2.64776e-115	-0.829605	0.012	0.337	4.88751e-111	5	Csf2rb	-0.0286895
9.09957e-179	-1.33267	0.01	0.447	1.67969e-174	5	Napsa	-0.0291613
9.83748e-93	-0.753379	0.012	0.286	1.8159e-88	5	Ifi207	-0.0305424
1.36875e-84	-0.848883	0.01	0.264	2.52658e-80	5	St3gal5	-0.0309811
1.09031e-105	-0.797052	0.013	0.318	2.01261e-101	5	Ccdc88a	-0.0315905
1.70442e-132	-1.05496	0.012	0.37	3.14619e-128	5	Cd300c2	-0.0333147
9.42901e-137	-0.962262	0.014	0.381	1.7405e-132	5	Clec12a	-0.0344544
3.25673e-99	-0.848989	0.013	0.301	6.0116e-95	5	Cbfa2t3	-0.0354883
1.93598e-84	-0.83318	0.012	0.268	3.57362e-80	5	Trib1	-0.0359646
9.06547e-113	-0.784731	0.016	0.337	1.6734e-108	5	Csf2ra	-0.0361836
1.6058e-99	-0.932112	0.012	0.299	2.96414e-95	5	Lrp1	-0.0361985
1.9907e-117	-0.958148	0.014	0.342	3.67462e-113	5	Cd300a	-0.0381082
4.48935e-156	-1.10213	0.015	0.417	8.28689e-152	5	Cd68	-0.0387166
3.3909e-117	-0.864739	0.016	0.346	6.25926e-113	5	Pirb	-0.0388647
1.0902e-157	-1.29005	0.013	0.415	2.01241e-153	5	Plbd1	-0.0394605
2.19684e-91	-0.903212	0.013	0.284	4.05514e-87	5	Clec4a3	-0.0399379
1.33731e-98	-0.676468	0.019	0.311	2.46854e-94	5	5031439G07Rik	-0.0400402
2.75604e-125	-1.22043	0.012	0.353	5.08738e-121	5	Tgfbi	-0.0403447
1.30622e-116	-0.768673	0.019	0.351	2.41116e-112	5	Irf5	-0.0404565
5.549e-82	-0.647975	0.018	0.273	1.02429e-77	5	App	-0.041214
1.0886e-97	-1.12055	0.012	0.295	2.00945e-93	5	Atf3	-0.0440874
4.09579e-91	-0.785008	0.017	0.29	7.56042e-87	5	Fgr	-0.0444838
4.28404e-90	-0.694346	0.02	0.295	7.90792e-86	5	Ptprj	-0.0455309
1.57483e-130	-0.919384	0.02	0.378	2.90698e-126	5	Hck	-0.0473909
6.93364e-200	-1.34171	0.018	0.492	1.27988e-195	5	Ly86	-0.0481091
1.24057e-130	-0.946162	0.021	0.379	2.28996e-126	5	Syk	-0.0510781
3.67611e-95	-0.763915	0.022	0.307	6.78573e-91	5	Gsn	-0.0530162
4.70261e-185	-1.25026	0.021	0.472	8.68054e-181	5	Pld4	-0.054472
5.3549e-81	-0.581913	0.028	0.288	9.88461e-77	5	Ehd4	-0.0546764
3.25526e-220	-1.48413	0.02	0.524	6.00888e-216	5	Spi1	-0.0555854
2.8471e-213	-1.60685	0.018	0.509	5.25546e-209	5	Alox5ap	-0.055729
2.75256e-110	-0.731554	0.028	0.351	5.08095e-106	5	Plekho1	-0.056741
6.11588e-118	-0.857693	0.026	0.363	1.12893e-113	5	Aldh2	-0.0597856
5.11827e-155	-1.43804	0.018	0.418	9.44781e-151	5	Lst1	-0.0604784
1.59477e-91	-0.622441	0.032	0.319	2.94378e-87	5	Prcp	-0.0605414
2.17851e-84	-0.856591	0.021	0.281	4.02131e-80	5	Ifi204	-0.0618159
3.67593e-94	-1.19029	0.016	0.296	6.7854e-90	5	Tcf4	-0.0622374
3.45858e-152	-1.20891	0.022	0.416	6.3842e-148	5	H2-DMb1	-0.0624321
4.48443e-110	-0.825734	0.028	0.349	8.27781e-106	5	Litaf	-0.0644026
1.09741e-125	-1.33934	0.018	0.363	2.02571e-121	5	Ccl6	-0.064633
1.59441e-157	-1.30988	0.023	0.429	2.94312e-153	5	Sirpa	-0.0686268
1.68314e-174	-1.10429	0.03	0.469	3.1069e-170	5	Lyn	-0.0691624
9.00907e-94	-1.02582	0.021	0.301	1.66298e-89	5	Cfp	-0.0692673
7.47346e-118	-0.787393	0.034	0.376	1.37953e-113	5	Asah1	-0.0693559
5.26762e-108	-0.744822	0.036	0.358	9.72349e-104	5	Cyfip1	-0.072863
1.9866e-110	-1.11856	0.024	0.341	3.66706e-106	5	Tmem176b	-0.0764828
1.17711e-82	-1.00004	0.022	0.276	2.17283e-78	5	Pltp	-0.0769259
3.29944e-80	-0.923368	0.025	0.276	6.09044e-76	5	Klf4	-0.080714
2.42747e-94	-1.35745	0.019	0.299	4.48087e-90	5	Tnfaip2	-0.0834681
3.20214e-92	-0.701642	0.042	0.334	5.91083e-88	5	Plekho2	-0.0856656
1.21027e-70	-0.482092	0.057	0.31	2.23405e-66	5	Ehbp1l1	-0.0858726
2.80144e-115	-1.0883	0.029	0.357	5.17119e-111	5	Ckb	-0.0859963
1.1136e-100	-0.821055	0.038	0.344	2.0556e-96	5	Plin2	-0.0881358
2.66328e-79	-0.890435	0.029	0.281	4.91614e-75	5	Tmem176a	-0.0887375
2.02059e-87	-0.599296	0.052	0.341	3.7298e-83	5	Stx7	-0.0887847
2.95322e-124	-0.957009	0.038	0.391	5.45134e-120	5	Ncf1	-0.0906892
4.43788e-84	-1.20782	0.023	0.282	8.19189e-80	5	Marcksl1	-0.0951366
1.11835e-220	-1.78501	0.029	0.532	2.06436e-216	5	Marcks	-0.0955077
1.66674e-96	-0.655182	0.056	0.365	3.07664e-92	5	Evi2a	-0.0978405
1.09984e-136	-0.87281	0.05	0.433	2.03019e-132	5	Skap2	-0.0985113
2.44646e-99	-0.75647	0.048	0.356	4.51592e-95	5	Gns	-0.0992092
3.26086e-65	-0.412444	0.091	0.351	6.01922e-61	5	Coro1b	-0.103968
2.37706e-71	-0.563077	0.063	0.318	4.38781e-67	5	Nrros	-0.108152
1.83187e-212	-1.28614	0.047	0.544	3.38145e-208	5	Unc93b1	-0.109113
2.81436e-141	-0.97786	0.05	0.438	5.19502e-137	5	Ptms	-0.109136
5.8698e-84	-0.607924	0.065	0.351	1.08351e-79	5	Fam129a	-0.10946
1.35745e-248	-1.6257	0.04	0.579	2.50572e-244	5	Ctsh	-0.110404
1.71246e-81	-0.842479	0.042	0.304	3.16103e-77	5	Lair1	-0.112688
7.22696e-138	-1.31921	0.037	0.408	1.33402e-133	5	Aif1	-0.116772
1.7287e-78	-0.618588	0.066	0.338	3.19101e-74	5	Hexb	-0.117318
7.67899e-96	-0.616983	0.078	0.4	1.41746e-91	5	Sh3bgrl	-0.117377
5.0354e-151	-1.15153	0.049	0.452	9.29484e-147	5	Tpd52	-0.122132
7.45572e-90	-0.641194	0.076	0.38	1.37625e-85	5	Rnf130	-0.124951
2.35696e-136	-0.95484	0.06	0.445	4.35071e-132	5	Lamp2	-0.125913
2.05356e-99	-0.720389	0.07	0.387	3.79067e-95	5	Xbp1	-0.127021
8.72101e-129	-0.903439	0.064	0.435	1.60981e-124	5	Hexa	-0.129933
2.32912e-74	-0.648319	0.068	0.329	4.29932e-70	5	Nadk	-0.130046
5.64899e-76	-0.584983	0.084	0.36	1.04275e-71	5	Il10ra	-0.132807
1.72642e-245	-1.85819	0.042	0.571	3.1868e-241	5	Mpeg1	-0.134327
2.10712e-59	-0.444111	0.114	0.365	3.88954e-55	5	Qk	-0.13501
4.62057e-69	-0.490988	0.107	0.379	8.52911e-65	5	Ccdc50	-0.135053
2.31867e-65	-0.487174	0.11	0.372	4.28003e-61	5	Pip4k2a	-0.140286
2.24069e-72	-0.538072	0.103	0.376	4.13609e-68	5	Rnh1	-0.143579
5.84387e-138	-1.45278	0.043	0.412	1.07872e-133	5	Csf1r	-0.148032
3.95037e-61	-0.486633	0.116	0.371	7.29198e-57	5	Arhgap17	-0.148161
1.17833e-78	-0.639902	0.089	0.372	2.17507e-74	5	Ptpre	-0.149087
2.34551e-185	-1.76293	0.043	0.493	4.32958e-181	5	Ifitm2	-0.150708
1.61672e-84	-0.689857	0.088	0.381	2.98431e-80	5	Mapkapk2	-0.155262
6.07488e-125	-0.892917	0.08	0.449	1.12136e-120	5	Prkcd	-0.155628
3.17872e-68	-0.49592	0.132	0.408	5.8676e-64	5	M6pr	-0.156606
1.14537e-69	-0.566521	0.113	0.384	2.11424e-65	5	Zfand5	-0.162479
1.79013e-59	-0.471457	0.141	0.397	3.30439e-55	5	Sppl2a	-0.16333
9.70602e-92	-0.753598	0.087	0.391	1.79163e-87	5	Pnp	-0.163499
1.98879e-58	-0.471429	0.142	0.398	3.6711e-54	5	Laptm4a	-0.164076
3.32897e-77	-0.896792	0.061	0.319	6.14495e-73	5	Gsr	-0.166274
4.66127e-60	-0.448802	0.171	0.442	8.60423e-56	5	Cltc	-0.16979
3.92826e-120	-0.86209	0.091	0.452	7.25118e-116	5	Syngr2	-0.169806
1.27394e-186	-1.46814	0.061	0.516	2.35157e-182	5	Grn	-0.17026
3.50343e-44	-0.351663	0.248	0.5	6.46698e-40	5	Snx3	-0.171005
2.49377e-174	-1.23225	0.073	0.509	4.60324e-170	5	H2-DMa	-0.173323
1.00217e-196	-1.40863	0.068	0.54	1.84991e-192	5	Zeb2	-0.174158
2.08169e-111	-1.00313	0.074	0.415	3.84258e-107	5	Fgl2	-0.174663
9.9261e-56	-0.453298	0.17	0.422	1.83226e-51	5	1110008F13Rik	-0.178381
1.35402e-59	-0.429252	0.206	0.483	2.49938e-55	5	Mtpn	-0.179363
1.51198e-62	-0.463253	0.184	0.463	2.79096e-58	5	Ubl3	-0.180209
1.58548e-56	-0.430216	0.201	0.468	2.92663e-52	5	Glud1	-0.180907
1.22418e-60	-0.510396	0.15	0.412	2.25972e-56	5	Itm2c	-0.18142
3.04151e-69	-0.50172	0.171	0.458	5.61432e-65	5	Tmem14c	-0.183321
5.84052e-121	-0.813153	0.111	0.478	1.0781e-116	5	Atpif1	-0.184959
2.14924e-65	-0.489731	0.179	0.461	3.96728e-61	5	Cmtm7	-0.186119
2.19273e-55	-0.448704	0.19	0.448	4.04757e-51	5	Mef2a	-0.186144
9.25967e-230	-2.03021	0.052	0.556	1.70924e-225	5	Cybb	-0.186521
4.55224e-56	-0.454134	0.194	0.45	8.40298e-52	5	Manf	-0.191526
3.06411e-79	-0.746667	0.102	0.384	5.65604e-75	5	Pou2f2	-0.1933
1.56072e-74	-0.724595	0.102	0.371	2.88093e-70	5	Nfe2l2	-0.193986
6.28026e-106	-0.980138	0.085	0.417	1.15927e-101	5	Rnf149	-0.195109
8.18426e-50	-0.396361	0.268	0.528	1.51073e-45	5	Mtdh	-0.197444
4.63685e-51	-0.399497	0.261	0.518	8.55917e-47	5	Smdt1	-0.197479
3.48702e-84	-1.42929	0.044	0.308	6.43669e-80	5	Ccl3	-0.197764
1.22261e-65	-0.470831	0.224	0.519	2.25681e-61	5	Hcls1	-0.199369
1.64454e-66	-0.512392	0.188	0.472	3.03565e-62	5	Rtn4	-0.199854
1.4391e-72	-0.54722	0.181	0.476	2.65644e-68	5	Tgfb1	-0.2038
6.94663e-95	-0.740806	0.127	0.443	1.28228e-90	5	Ctsa	-0.207687
1.46558e-104	-1.06355	0.08	0.399	2.70531e-100	5	Nr4a1	-0.20803
2.81295e-152	-1.1642	0.092	0.498	5.19242e-148	5	Kctd12	-0.210839
9.2419e-133	-1.30831	0.072	0.436	1.70596e-128	5	Ms4a6c	-0.211206
5.43066e-80	-0.596813	0.172	0.475	1.00245e-75	5	Pdia6	-0.211653
1.66038e-63	-0.538374	0.18	0.447	3.0649e-59	5	Snx5	-0.212051
9.04148e-47	-0.391393	0.309	0.559	1.66897e-42	5	Brk1	-0.212549
5.12365e-55	-0.460336	0.237	0.502	9.45774e-51	5	Prr13	-0.213085
1.66883e-134	-1.30623	0.078	0.455	3.0805e-130	5	Creg1	-0.21911
3.0926e-75	-0.788238	0.112	0.387	5.70863e-71	5	Cstb	-0.222374
2.27026e-70	-0.53769	0.215	0.503	4.19068e-66	5	Dbi	-0.225348
3.86242e-72	-0.546777	0.218	0.515	7.12964e-68	5	Rps27l	-0.227043
2.1733e-101	-1.47594	0.058	0.366	4.0117e-97	5	Sdc3	-0.227672
1.80811e-65	-0.456298	0.296	0.581	3.33759e-61	5	Ywhae	-0.228535
1.80708e-122	-1.04071	0.105	0.466	3.33569e-118	5	Plek	-0.229568
5.1306e-119	-0.830046	0.144	0.508	9.47057e-115	5	Anxa5	-0.230746
2.48637e-88	-0.644532	0.188	0.512	4.58958e-84	5	Efhd2	-0.23213
3.96668e-124	-0.776008	0.17	0.555	7.32209e-120	5	Atp6v0b	-0.233489
1.61595e-141	-1.50565	0.072	0.454	2.98288e-137	5	Msrb1	-0.233635
4.07967e-99	-0.628806	0.217	0.572	7.53066e-95	5	Vamp8	-0.234452
3.05885e-50	-0.406864	0.362	0.618	5.64633e-46	5	H2-T23	-0.23453
3.35642e-60	-0.459933	0.305	0.585	6.19562e-56	5	Rap1a	-0.235764
2.19677e-142	-1.33555	0.084	0.464	4.05501e-138	5	Gngt2	-0.23668
1.93712e-70	-0.530621	0.247	0.543	3.57573e-66	5	Tmed10	-0.237004
1.06184e-68	-0.547807	0.227	0.513	1.96005e-64	5	Cyth4	-0.237767
8.01674e-108	-0.781719	0.161	0.516	1.47981e-103	5	Bri3	-0.239271
1.20461e-52	-0.417617	0.362	0.613	2.22359e-48	5	Pdia3	-0.24266
8.93609e-78	-0.537466	0.268	0.579	1.64951e-73	5	Reep5	-0.244551
2.47217e-213	-1.7394	0.081	0.566	4.56338e-209	5	Lgals3	-0.244603
3.88859e-57	-0.42743	0.368	0.633	7.17795e-53	5	Atp6v0e	-0.244626
1.02781e-54	-0.471327	0.311	0.587	1.89723e-50	5	Dazap2	-0.245532
1.03638e-102	-0.688155	0.202	0.556	1.91306e-98	5	Atp6v1g1	-0.245596
6.14107e-190	-1.84642	0.073	0.53	1.13358e-185	5	Irf8	-0.249608
1.6411e-55	-0.48516	0.287	0.547	3.02931e-51	5	Canx	-0.249984
5.41393e-70	-0.5218	0.282	0.578	9.99357e-66	5	Grb2	-0.250251
3.53396e-225	-1.41218	0.11	0.608	6.52334e-221	5	Ctsz	-0.251359
1.21703e-62	-0.442905	0.388	0.672	2.24652e-58	5	Tmbim6	-0.251975
5.5543e-107	-0.694173	0.21	0.563	1.02527e-102	5	Rrbp1	-0.254409
5.96202e-86	-0.658618	0.202	0.512	1.10053e-81	5	Man2b1	-0.254867
5.54872e-50	-0.453919	0.337	0.589	1.02424e-45	5	Itgb2	-0.255377
9.00207e-75	-0.567438	0.25	0.545	1.66169e-70	5	Tkt	-0.255603
4.0754e-81	-0.637758	0.215	0.526	7.52279e-77	5	Ier5	-0.255817
2.47884e-74	-0.765089	0.147	0.424	4.57569e-70	5	Jun	-0.259143
2.50964e-77	-0.561791	0.282	0.596	4.63255e-73	5	Sh3glb1	-0.261427
4.42948e-64	-0.554564	0.255	0.528	8.17637e-60	5	Ptpn1	-0.262851
3.27067e-84	-1.24303	0.076	0.345	6.03733e-80	5	Id3	-0.266114
1.48091e-135	-0.8424	0.186	0.572	2.73362e-131	5	Erp29	-0.26922
1.49954e-173	-1.2759	0.118	0.549	2.76801e-169	5	Gm2a	-0.269331
2.0601e-86	-0.636494	0.244	0.563	3.80274e-82	5	Ptpn6	-0.271038
5.59644e-74	-0.522317	0.336	0.632	1.03305e-69	5	Gdi2	-0.273362
2.71263e-118	-0.82713	0.188	0.555	5.00725e-114	5	Serp1	-0.275222
2.7052e-74	-0.558524	0.3	0.593	4.99353e-70	5	Pitpna	-0.277873
3.86005e-98	-0.679969	0.239	0.572	7.12527e-94	5	Akr1a1	-0.279231
7.06569e-105	-1.06738	0.119	0.442	1.30426e-100	5	Ccr2	-0.281013
6.31489e-65	-0.468021	0.44	0.704	1.16567e-60	5	Arpc5	-0.288416
2.04767e-88	-0.561719	0.334	0.638	3.77979e-84	5	Pomp	-0.289528
2.45256e-110	-1.201	0.113	0.44	4.52718e-106	5	S100a4	-0.301585
3.19705e-114	-0.843153	0.213	0.578	5.90143e-110	5	Sdcbp	-0.305428
3.54637e-75	-0.494582	0.442	0.701	6.54625e-71	5	Clta	-0.307462
2.96249e-108	-1.7198	0.074	0.395	5.46846e-104	5	Lgmn	-0.314235
2.34095e-146	-0.954264	0.202	0.594	4.32117e-142	5	Atox1	-0.319141
1.60266e-82	-0.529813	0.442	0.72	2.95835e-78	5	Sem1	-0.320791
9.81123e-82	-0.526351	0.452	0.729	1.81105e-77	5	Capzb	-0.321936
6.68929e-118	-0.949966	0.194	0.56	1.23478e-113	5	Rgs2	-0.323322
3.61409e-102	-0.613424	0.373	0.696	6.67125e-98	5	Gnb2	-0.324089
1.61521e-101	-0.84534	0.216	0.548	2.98151e-97	5	Anxa2	-0.327228
8.53464e-121	-0.924767	0.212	0.582	1.57541e-116	5	Cd44	-0.331167
4.37845e-120	-0.750896	0.288	0.642	8.08218e-116	5	Capza2	-0.331684
2.18718e-107	-0.705572	0.321	0.665	4.03731e-103	5	Serinc3	-0.335539
1.49705e-197	-1.54335	0.143	0.603	2.76341e-193	5	Zfp36	-0.360031
1.67825e-140	-2.72826	0.058	0.429	3.09788e-136	5	Il1b	-0.360453
4.68206e-204	-2.30831	0.088	0.548	8.64262e-200	5	Ifitm3	-0.364035
6.57195e-93	-0.584276	0.486	0.768	1.21312e-88	5	Iqgap1	-0.364985
7.30325e-121	-0.693922	0.414	0.736	1.34811e-116	5	Gabarap	-0.385099
5.68315e-97	-0.656871	0.424	0.711	1.04905e-92	5	Hspa5	-0.386288
6.07412e-134	-1.61731	0.118	0.478	1.12122e-129	5	Cebpb	-0.39107
1.94546e-126	-1.07807	0.206	0.554	3.59113e-122	5	Lamp1	-0.393764
1.97719e-126	-0.694037	0.427	0.74	3.64969e-122	5	Ucp2	-0.395138
3.00035e-75	-0.749099	0.332	0.589	5.53834e-71	5	Id2	-0.415193
2.26343e-151	-1.44916	0.17	0.561	4.17807e-147	5	Ctsc	-0.431448
1.26165e-181	-1.05803	0.29	0.693	2.32888e-177	5	Taldo1	-0.436458
2.75618e-95	-0.789546	0.374	0.659	5.08763e-91	5	Prdx1	-0.44139
0	-2.43174	0.148	0.801	0	5	Tyrobp	-0.44377
7.9249e-109	-0.732165	0.449	0.725	1.46286e-104	5	Hsp90b1	-0.447268
5.5542e-143	-1.2509	0.22	0.6	1.02525e-138	5	Prdx5	-0.451145
4.97968e-86	-1.0669	0.22	0.506	9.19199e-82	5	Rgs1	-0.454879
2.08164e-127	-1.52645	0.158	0.519	3.84249e-123	5	Dusp1	-0.455916
3.15107e-104	-0.906647	0.339	0.657	5.81655e-100	5	Neat1	-0.4608
5.01159e-143	-2.07513	0.11	0.483	9.25089e-139	5	Wfdc17	-0.46301
1.62244e-88	-0.868456	0.349	0.63	2.99486e-84	5	S100a11	-0.47358
2.64439e-163	-1.63012	0.172	0.572	4.88127e-159	5	Fos	-0.481755
1.49251e-109	-1.86298	0.118	0.443	2.75502e-105	5	Ccl4	-0.485279
5.1831e-173	-1.3675	0.231	0.638	9.56749e-169	5	Sat1	-0.487487
8.97451e-81	-0.810669	0.414	0.674	1.6566e-76	5	S100a6	-0.490668
9.28419e-148	-1.00764	0.354	0.707	1.71377e-143	5	Txn1	-0.497496
0	-2.00132	0.191	0.757	0	5	Fcer1g	-0.498374
1.57563e-221	-2.66676	0.132	0.597	2.90846e-217	5	H2-Eb1	-0.57992
1.02752e-213	-0.882494	0.582	0.855	1.8967e-209	5	Cyba	-0.593771
1.20716e-237	-1.72573	0.244	0.689	2.22829e-233	5	Ctss	-0.602402
1.04806e-220	-1.94221	0.237	0.692	1.93461e-216	5	Ctsb	-0.655703
6.48411e-274	-1.77183	0.284	0.729	1.1969e-269	5	Gpx1	-0.680921
1.86269e-150	-1.8854	0.226	0.571	3.43834e-146	5	Plac8	-0.733392
1.6253e-242	-2.7754	0.182	0.642	3.00014e-238	5	H2-Aa	-0.774727
2.90807e-237	-2.74405	0.185	0.642	5.368e-233	5	H2-Ab1	-0.778602
0	-2.65149	0.272	0.763	0	5	Cst3	-0.932997
3.08331e-304	-2.08611	0.36	0.777	5.69148e-300	5	Psap	-0.954257
5.54286e-187	-3.02259	0.241	0.631	1.02316e-182	5	Lyz2	-1.13642
0	-3.32155	0.302	0.759	0	5	Cd74	-1.30443
2.96258e-94	-2.33315	0.345	0.605	5.46863e-90	5	Apoe	-1.30884

## Sheet: cluster6
p_val	avg_logFC	pct.1	pct.2	p_val_adj	cluster	gene	score
0	1.76765	0.637	0.057	0	6	Cd209a	16.8058
1.56712e-294	0.973948	0.416	0.09	2.89274e-290	6	Clec10a	4.05162
0	1.0341	0.816	0.258	0	6	Cbfa2t3	3.14861
0	0.983926	0.772	0.238	0	6	Ciita	3.06287
0	1.02026	0.73	0.238	0	6	Ccnd1	3.00318
0	0.692278	0.447	0.095	0	6	Avpi1	2.94712
0	0.75715	0.518	0.124	0	6	Olfm1	2.92689
6.88981e-294	0.802097	0.516	0.137	1.27179e-289	6	H2-Oa	2.81552
0	1.00469	0.89	0.369	0	6	H2-DMb1	2.3593
7.77328e-234	0.622366	0.412	0.103	1.43487e-229	6	H2-DMb2	2.26916
7.65009e-251	0.554516	0.374	0.082	1.41213e-246	6	Eps8	2.25423
0	0.94432	0.945	0.396	0	6	Napsa	2.19799
0	1.31665	0.93	0.553	0	6	H2-Eb1	2.17492
4.77106e-213	0.580849	0.372	0.092	8.8069e-209	6	Rnd3	2.11839
3.14211e-273	0.626694	0.525	0.146	5.80002e-269	6	Alcam	2.10907
0	1.03738	0.978	0.502	0	6	Gm2a	1.98157
0	1.2682	0.944	0.601	0	6	H2-Ab1	1.95939
1.1153e-243	0.712588	0.625	0.221	2.05873e-239	6	Pid1	1.928
0	0.926411	0.968	0.461	0	6	H2-DMa	1.90396
3.46669e-212	0.581059	0.433	0.123	6.39916e-208	6	Nav1	1.89172
0	1.21457	0.946	0.601	0	6	H2-Aa	1.88049
9.12781e-227	0.696679	0.666	0.246	1.6849e-222	6	Tmem176a	1.81245
1.01345e-231	0.721896	0.752	0.301	1.87073e-227	6	Tmem176b	1.74555
2.78854e-263	0.772925	0.899	0.397	5.14737e-259	6	S100a4	1.70727
1.89325e-194	0.554013	0.453	0.138	3.49474e-190	6	Flt3	1.69573
3.14563e-194	0.484999	0.402	0.11	5.80651e-190	6	Kmo	1.62475
3.13875e-194	0.615989	0.582	0.216	5.79382e-190	6	Itgax	1.58631
2.90153e-187	0.525457	0.452	0.142	5.35594e-183	6	Dpp4	1.56254
0	1.16691	0.978	0.722	0	6	Cd74	1.55907
1.06092e-183	0.527507	0.517	0.172	1.95836e-179	6	Bcl11a	1.49847
2.01391e-243	0.735239	0.848	0.411	3.71748e-239	6	Syngr2	1.48096
2.0976e-207	0.616281	0.672	0.271	3.87196e-203	6	Gsn	1.47381
4.22599e-162	0.625676	0.598	0.245	7.80075e-158	6	Klf4	1.46727
2.82299e-192	0.621909	0.668	0.282	5.21096e-188	6	Ccdc88a	1.42272
4.74945e-228	0.605097	0.862	0.369	8.767e-224	6	Plbd1	1.37624
4.89649e-201	0.620971	0.742	0.34	9.03843e-197	6	Fam105a	1.31646
3.81857e-154	0.50761	0.492	0.186	7.04869e-150	6	Trappc5	1.27421
2.90333e-223	0.576196	0.887	0.392	5.35926e-219	6	Ms4a6c	1.27136
3.16533e-169	0.563653	0.733	0.319	5.84289e-165	6	Ckb	1.2558
5.48845e-167	0.513908	0.588	0.231	1.01311e-162	6	Slamf7	1.25385
3.33309e-162	0.518499	0.592	0.243	6.15256e-158	6	Grk3	1.21325
4.0489e-171	0.503616	0.676	0.274	7.47387e-167	6	Klrd1	1.19875
3.36781e-174	0.495934	0.659	0.263	6.21665e-170	6	Ms4a4c	1.19714
5.57347e-157	0.462739	0.535	0.199	1.02881e-152	6	Gpr183	1.18452
1.72067e-204	0.626056	0.952	0.501	3.17618e-200	6	Ifitm3	1.16635
3.66376e-161	0.561555	0.708	0.34	6.76293e-157	6	Pip4k2a	1.13594
3.56224e-134	0.493112	0.503	0.209	6.57553e-130	6	Tep1	1.13258
1.49018e-147	0.48368	0.552	0.226	2.75072e-143	6	Itpr1	1.13132
6.67888e-155	0.372766	0.388	0.119	1.23286e-150	6	H2-Ob	1.12119
3.14317e-149	0.798495	0.907	0.639	5.80197e-145	6	Vim	1.11592
1.58545e-163	0.480377	0.711	0.305	2.92658e-159	6	Cd300a	1.08428
4.41954e-139	0.526401	0.644	0.306	8.15802e-135	6	Hexb	1.07279
2.89779e-216	0.68151	0.934	0.589	5.34904e-212	6	H2afy	1.06265
1.28751e-89	0.545643	0.532	0.267	2.37661e-85	6	Atf3	1.04795
7.0548e-143	0.526205	0.696	0.344	1.30224e-138	6	Slk	1.03457
1.7108e-123	0.414788	0.441	0.172	3.15796e-119	6	Bri3bp	1.00506
3.39491e-122	0.409698	0.426	0.164	6.26667e-118	6	Vrk1	1.00305
6.41245e-142	0.492406	0.688	0.331	1.18367e-137	6	Evi2a	0.993476
4.6524e-138	0.484217	0.668	0.316	8.58786e-134	6	Plekho1	0.9922
9.91657e-128	0.497612	0.65	0.32	1.8305e-123	6	Rassf4	0.980146
1.5024e-169	0.516389	0.866	0.448	2.77328e-165	6	Ifitm2	0.976404
4.69588e-130	0.479117	0.606	0.288	8.66812e-126	6	Prcp	0.974312
1.51109e-168	0.51527	0.893	0.476	2.78931e-164	6	Spi1	0.946782
8.36145e-160	0.58369	0.916	0.556	1.54344e-155	6	Atox1	0.944629
1.64611e-140	0.560046	0.823	0.478	3.03856e-136	6	Nfkb1	0.944503
8.36551e-175	0.488118	0.908	0.461	1.54419e-170	6	Alox5ap	0.941
2.15124e-118	0.443953	0.571	0.264	3.97097e-114	6	Rbpj	0.925171
4.80794e-215	0.626748	0.987	0.669	8.87498e-211	6	Lsp1	0.911047
3.19076e-99	0.531336	0.722	0.421	5.88982e-95	6	Mdh2	0.89008
3.27717e-121	0.33363	0.402	0.141	6.04932e-117	6	Mcemp1	0.888207
4.0391e-154	0.497241	0.913	0.521	7.45578e-150	6	Lgals3	0.854955
1.6144e-149	0.535443	0.896	0.56	2.98002e-145	6	Pitpna	0.841678
1.47519e-119	0.505431	0.793	0.468	2.72305e-115	6	Ywhah	0.838507
1.28248e-105	0.370348	0.501	0.213	2.36734e-101	6	Wdfy4	0.832038
1.76686e-100	0.476479	0.729	0.409	3.26145e-96	6	Ccr2	0.829006
2.73113e-110	0.363901	0.494	0.212	5.0414e-106	6	Bin1	0.809761
2.25948e-110	0.358509	0.478	0.203	4.17078e-106	6	Rin3	0.804542
4.96208e-115	0.435915	0.677	0.357	9.1595e-111	6	Snx20	0.804126
7.76514e-89	0.403763	0.492	0.239	1.43337e-84	6	Ctnna1	0.797797
1.11557e-103	0.343753	0.432	0.181	2.05923e-99	6	Myadm	0.777494
3.35374e-83	0.373626	0.483	0.232	6.19067e-79	6	Stap1	0.745709
4.67988e-103	0.344301	0.566	0.261	8.63859e-99	6	Trps1	0.719093
1.03612e-120	0.407367	0.93	0.531	1.91257e-116	6	Ctsh	0.70028
3.76131e-100	0.355007	0.587	0.29	6.94301e-96	6	Nrros	0.694631
2.44673e-90	0.356984	0.562	0.282	4.51643e-86	6	5031439G07Rik	0.687072
1.89728e-99	0.367134	0.716	0.383	3.50218e-95	6	Itgb7	0.668876
1.40255e-99	0.413306	0.863	0.535	2.58896e-95	6	Erp29	0.654465
3.86145e-89	0.364814	0.631	0.342	7.12786e-85	6	Taok3	0.65397
3.03722e-88	0.350029	0.588	0.306	5.6064e-84	6	Csf2ra	0.65132
1.45055e-73	0.364539	0.552	0.302	2.67757e-69	6	Runx1	0.644954
1.00285e-93	0.441762	0.884	0.603	1.85116e-89	6	Gdi2	0.63706
1.9329e-87	0.347631	0.656	0.36	3.56794e-83	6	Pnp	0.616341
1.31699e-89	0.380026	0.812	0.494	2.43103e-85	6	Ier5	0.612263
3.21029e-137	0.374191	0.981	0.644	5.92588e-133	6	S100a6	0.561286
1.17122e-98	0.383451	0.903	0.614	2.16196e-94	6	Fam49b	0.554897
1.89419e-79	0.336502	0.758	0.451	3.49648e-75	6	Nap1l1	0.553294
9.48563e-81	0.343872	0.779	0.483	1.75095e-76	6	Cyth4	0.54336
9.50382e-76	0.269354	0.513	0.251	1.75431e-71	6	Traf1	0.529419
1.48381e-74	0.354751	0.831	0.554	2.73896e-70	6	Dock10	0.522691
1.59078e-87	0.271684	0.601	0.306	2.93642e-83	6	Nfam1	0.516716
4.97024e-74	0.328857	0.812	0.514	9.17457e-70	6	Tkt	0.509603
2.29214e-64	0.297087	0.699	0.403	4.23105e-60	6	Ptms	0.502819
7.99843e-66	0.303892	0.648	0.383	1.47643e-61	6	Psmd8	0.501074
2.6335e-78	0.319552	0.863	0.564	4.86117e-74	6	Zfp36	0.480441
8.20497e-59	0.314881	0.754	0.491	1.51456e-54	6	Smdt1	0.473893
6.83527e-61	0.297265	0.746	0.466	1.26172e-56	6	Hnrnpa1	0.465882
3.01719e-76	0.290971	0.912	0.564	5.56943e-72	6	Ctsz	0.462309
1.03503e-68	0.312221	0.868	0.599	1.91057e-64	6	Eif3k	0.445005
6.41387e-55	0.275223	0.697	0.445	1.18394e-50	6	Mrpl52	0.421605
1.48106e-51	0.278271	0.778	0.518	2.73389e-47	6	Ssr4	0.410029
1.7917e-111	0.272114	0.915	0.599	3.30729e-107	6	S100a11	0.408841
3.19552e-204	0.258216	1	0.724	5.8986e-200	6	Cst3	0.351793
1.05147e-135	-1.46	0.322	0.594	1.94092e-131	6	Ctsd	-0.778342
7.46758e-21	-0.554722	0.717	0.45	1.37844e-16	6	Wfdc17	-0.864643

## Sheet: cluster7
p_val	avg_logFC	pct.1	pct.2	p_val_adj	cluster	gene	score
0	2.67899	0.94	0.076	0	7	Xcl1	29.282
0	1.74631	0.724	0.058	0	7	Ncr1	18.5931
0	1.5369	0.53	0.043	0	7	Klrb1b	15.369
0	1.64634	0.634	0.059	0	7	Cd160	15.1273
0	1.51693	0.653	0.064	0	7	Klrb1c	13.3859
0	1.7844	0.717	0.1	0	7	AC163354.1	11.631
0	1.16109	0.377	0.032	0	7	Tcrg-C4	10.4222
0	1.43757	0.594	0.08	0	7	Klrc2	9.48797
0	0.963275	0.295	0.02	0	7	Klrb1a	9.4722
0	2.0804	0.893	0.197	0	7	Cd7	8.97486
0	1.18797	0.428	0.05	0	7	Klrb1f	8.4742
0	1.59711	0.796	0.149	0	7	Ctsw	7.99557
0	1.46307	0.702	0.121	0	7	Klre1	7.84026
0	1.80289	0.927	0.206	0	7	Il2rb	7.73741
0	1.23478	0.436	0.063	0	7	Klrc1	7.37483
0	1.07558	0.371	0.047	0	7	Tnfsf10	7.00072
0	1.2959	0.438	0.072	0	7	Itga1	6.92199
0	1.40936	0.736	0.144	0	7	Txk	6.73565
0	1.61937	0.564	0.134	0	7	Gzmb	6.34253
0	1.28019	0.628	0.124	0	7	Cxcr6	5.99968
0	1.54731	0.851	0.252	0	7	Klrk1	5.02582
0	1.10996	0.692	0.156	0	7	Trbc1	4.62708
0	1.40365	0.854	0.257	0	7	Gimap4	4.48957
0	1.38921	0.746	0.221	0	7	Bcl2	4.48635
0	0.93844	0.382	0.071	0	7	Cd226	4.42573
0	1.02607	0.438	0.098	0	7	Inpp4b	4.16127
0	1.24099	0.792	0.232	0	7	Gimap3	4.06143
0	1.39614	0.781	0.269	0	7	Klrd1	3.90818
0	1.1191	0.929	0.269	0	7	Nkg7	3.72633
1.14856e-227	0.850939	0.332	0.072	2.12013e-223	7	Fasl	3.44527
2.19976e-281	0.943532	0.524	0.145	4.06054e-277	7	Gimap7	3.18975
3.73746e-218	0.828114	0.411	0.112	6.89897e-214	7	Gimap8	2.78979
1.11525e-214	0.981358	0.502	0.173	2.05864e-210	7	Serpina3g	2.69203
3.07105e-300	1.09513	0.726	0.295	5.66885e-296	7	Ccnd2	2.60678
1.41754e-298	0.996314	0.705	0.262	2.61663e-294	7	Gimap6	2.58236
2.64612e-263	1.01104	0.624	0.237	4.88447e-259	7	Ugcg	2.5542
7.63385e-190	0.819655	0.398	0.118	1.40913e-185	7	Gimap5	2.54862
8.60173e-204	0.988026	0.488	0.181	1.58779e-199	7	Cd244	2.52438
2.21716e-304	1.39565	0.843	0.472	4.09266e-300	7	Rgs1	2.44093
0	1.00431	0.812	0.338	0	7	Ptprcap	2.34338
8.45029e-207	0.834366	0.502	0.17	1.55984e-202	7	Skap1	2.32696
0	0.905252	0.975	0.402	0	7	Ccl5	2.14228
1.07231e-160	1.03188	0.546	0.256	1.97937e-156	7	Vps37b	2.11807
4.05121e-231	0.932292	0.712	0.314	7.47812e-227	7	Ltb	2.04874
7.04576e-214	0.871067	0.617	0.256	1.30058e-209	7	Sept1	2.02048
9.04346e-181	0.811177	0.546	0.217	1.66933e-176	7	Gimap1	1.95111
2.71384e-226	0.92506	0.69	0.324	5.00948e-222	7	Hcst	1.91105
7.3946e-159	0.702813	0.515	0.202	1.36497e-154	7	Lck	1.7073
3.12765e-151	0.728159	0.524	0.222	5.77333e-147	7	Ablim1	1.64464
0	1.0449	0.988	0.622	0	7	AW112010	1.63349
4.69764e-121	0.778794	0.501	0.25	8.67138e-117	7	Ptpn22	1.50068
2.70172e-126	0.767081	0.502	0.247	4.9871e-122	7	Rinl	1.49834
1.23415e-305	0.926628	0.927	0.577	2.27812e-301	7	H2-Q7	1.46335
4.21922e-203	0.624085	0.759	0.316	7.78827e-199	7	Ms4a4b	1.45301
1.04664e-157	0.71674	0.673	0.334	1.93199e-153	7	Ets1	1.40223
6.67078e-124	0.759869	0.534	0.28	1.23136e-119	7	H2-Q6	1.39921
7.08083e-130	0.500055	0.586	0.253	1.30705e-125	7	Trbc2	1.11419
1.9846e-130	0.606707	0.833	0.562	3.66338e-126	7	Id2	0.883544
2.58826e-127	0.532046	0.818	0.539	4.77767e-123	7	S100a10	0.792739
6.08166e-98	0.401784	0.972	0.715	1.12261e-93	7	Fcer1g	0.538668
2.33434e-92	-0.656284	0.002	0.269	4.30896e-88	7	Ifngr2	-0.00470454
8.67798e-85	-0.665881	0.003	0.254	1.60187e-80	7	Pid1	-0.00756683
1.73818e-92	-0.722559	0.005	0.275	3.2085e-88	7	Il6ra	-0.0126765
1.95648e-94	-0.733318	0.006	0.281	3.61146e-90	7	Cd180	-0.0151199
5.28669e-91	-0.72728	0.007	0.274	9.7587e-87	7	Grk3	-0.0179259
5.75437e-128	-0.86763	0.008	0.355	1.0622e-123	7	Rassf4	-0.0190165
4.61412e-109	-0.813875	0.008	0.318	8.51721e-105	7	Ccdc88a	-0.0198506
9.95328e-119	-0.863152	0.008	0.337	1.83728e-114	7	Csf2rb	-0.0198998
3.5185e-84	-0.847252	0.007	0.258	6.4948e-80	7	Cxcl16	-0.0221297
1.46366e-122	-0.790225	0.012	0.352	2.70177e-118	7	Plekho1	-0.0261953
9.83011e-85	-0.656615	0.012	0.27	1.81454e-80	7	Cd86	-0.0281406
1.89205e-91	-1.02189	0.008	0.277	3.49254e-87	7	Ccnd1	-0.0284848
4.07352e-83	-0.656915	0.012	0.265	7.51931e-79	7	Themis2	-0.0286654
2.89e-92	-0.742004	0.012	0.286	5.33465e-88	7	Ifi207	-0.0300812
5.76024e-104	-1.02648	0.01	0.308	1.06328e-99	7	Rnase6	-0.0322791
4.86911e-119	-0.964309	0.012	0.343	8.98789e-115	7	Cd300a	-0.032781
6.37085e-93	-0.91347	0.011	0.285	1.17599e-88	7	Clec4a3	-0.0340616
4.91975e-136	-0.960475	0.014	0.381	9.08137e-132	7	Clec12a	-0.0343904
1.43831e-88	-0.798927	0.013	0.279	2.65498e-84	7	Ciita	-0.0359379
6.72876e-102	-0.960506	0.012	0.305	1.24206e-97	7	Lair1	-0.0365907
1.55353e-133	-0.933142	0.016	0.379	2.86766e-129	7	Hck	-0.0383812
2.68379e-117	-0.873542	0.016	0.346	4.954e-113	7	Pirb	-0.0392603
5.01791e-89	-0.734027	0.016	0.285	9.26256e-85	7	Rab32	-0.0398116
2.6514e-81	-0.632283	0.018	0.273	4.89422e-77	7	App	-0.0402159
3.36343e-83	-0.82133	0.014	0.268	6.20856e-79	7	Trib1	-0.0413619
8.85343e-124	-0.885466	0.018	0.363	1.63425e-119	7	Aldh2	-0.0427303
3.15522e-154	-1.08944	0.017	0.417	5.82422e-150	7	Cd68	-0.0433734
2.18784e-94	-1.02375	0.013	0.291	4.03853e-90	7	Mef2c	-0.0442149
2.03636e-123	-1.21144	0.014	0.353	3.75892e-119	7	Tgfbi	-0.0467221
4.15355e-200	-1.34469	0.018	0.492	7.66704e-196	7	Ly86	-0.0482159
1.35042e-128	-1.03851	0.018	0.37	2.49273e-124	7	Cd300c2	-0.0491926
1.05144e-109	-0.874296	0.02	0.338	1.94085e-105	7	Nfam1	-0.0502469
3.0517e-105	-0.73418	0.024	0.336	5.63312e-101	7	Csf2ra	-0.0509258
3.92564e-128	-1.36924	0.014	0.363	7.24634e-124	7	Ccl6	-0.0513922
2.05821e-185	-1.24699	0.02	0.472	3.79925e-181	7	Pld4	-0.0517424
4.94287e-213	-1.5966	0.017	0.509	9.12405e-209	7	Alox5ap	-0.0522973
1.32048e-91	-0.62204	0.027	0.311	2.43748e-87	7	5031439G07Rik	-0.0523211
3.74139e-153	-1.25006	0.018	0.415	6.90624e-149	7	Plbd1	-0.0529438
2.74615e-106	-0.726031	0.028	0.343	5.06912e-102	7	Cd2ap	-0.0575889
5.09086e-219	-1.4787	0.021	0.524	9.39722e-215	7	Spi1	-0.0581513
3.4275e-94	-1.09423	0.017	0.295	6.32682e-90	7	Atf3	-0.06099
5.92105e-91	-0.866618	0.022	0.298	1.09297e-86	7	Lrp1	-0.0619013
3.02636e-81	-0.844968	0.026	0.281	5.58635e-77	7	Ifi204	-0.0754954
9.57592e-88	-1.233	0.018	0.282	1.76762e-83	7	Marcksl1	-0.0760068
3.16772e-84	-0.689155	0.035	0.306	5.84729e-80	7	Gsn	-0.0763304
1.17067e-151	-1.42046	0.023	0.418	2.16093e-147	7	Lst1	-0.0763331
6.62614e-77	-0.633335	0.037	0.29	1.22312e-72	7	AB124611	-0.0781113
8.16279e-80	-0.899358	0.025	0.276	1.50677e-75	7	Klf4	-0.0786152
1.81733e-90	-0.997458	0.025	0.301	3.35461e-86	7	Cfp	-0.0801815
3.58971e-77	-0.51925	0.051	0.318	6.62624e-73	7	Prcp	-0.080737
2.31471e-93	-0.681174	0.042	0.339	4.27272e-89	7	Hexb	-0.0819751
1.30495e-109	-0.740659	0.043	0.375	2.40882e-105	7	Asah1	-0.082723
2.27919e-94	-1.3557	0.019	0.299	4.20716e-90	7	Tnfaip2	-0.0833599
5.25425e-124	-0.830464	0.042	0.4	9.69882e-120	7	Rgs10	-0.085072
1.16681e-81	-0.607464	0.047	0.319	2.15381e-77	7	Nrros	-0.0867806
5.02802e-83	-1.25314	0.02	0.273	9.28123e-79	7	Mafb	-0.0885615
4.73103e-81	-0.920955	0.03	0.286	8.73302e-77	7	Sell	-0.09334
2.48814e-86	-0.59228	0.058	0.349	4.59287e-82	7	Irf5	-0.0956887
2.83165e-80	-0.7387	0.043	0.309	5.22694e-76	7	Nampt	-0.099574
2.6436e-139	-1.11928	0.038	0.415	4.87982e-135	7	H2-DMb1	-0.100077
1.63538e-140	-1.33612	0.032	0.408	3.01874e-136	7	Aif1	-0.102287
3.50171e-147	-1.24507	0.037	0.428	6.4638e-143	7	Sirpa	-0.105177
1.32926e-217	-1.77002	0.033	0.532	2.45368e-213	7	Marcks	-0.107769
5.66651e-248	-1.61853	0.04	0.579	1.04598e-243	7	Ctsh	-0.109917
1.28737e-192	-1.82592	0.032	0.494	2.37636e-188	7	Ifitm2	-0.115931
4.05802e-79	-0.540555	0.083	0.374	7.4907e-75	7	Pip4k2a	-0.116839
4.59501e-73	-0.70052	0.055	0.308	8.48194e-69	7	Lipa	-0.121159
2.8044e-84	-0.853664	0.047	0.32	5.17665e-80	7	Slfn5	-0.121583
2.53649e-105	-0.884022	0.054	0.378	4.68211e-101	7	Ncf2	-0.123034
1.11801e-82	-0.656324	0.069	0.354	2.06374e-78	7	Gns	-0.124413
1.91661e-75	-0.554432	0.084	0.364	3.53788e-71	7	Evi2a	-0.124525
3.81609e-142	-1.47195	0.036	0.413	7.04411e-138	7	Csf1r	-0.125273
1.14601e-61	-0.465025	0.1	0.354	2.11541e-57	7	Cyfip1	-0.127754
1.18058e-79	-0.683549	0.066	0.342	2.17923e-75	7	Plin2	-0.128166
9.66509e-115	-0.766364	0.074	0.432	1.78408e-110	7	Skap2	-0.128305
6.34327e-66	-0.557636	0.078	0.329	1.1709e-61	7	Nadk	-0.128306
2.21449e-143	-1.0843	0.055	0.452	4.08774e-139	7	Tpd52	-0.129083
1.30287e-83	-0.912175	0.047	0.319	2.40497e-79	7	Cxcr4	-0.130311
4.02044e-244	-1.83259	0.042	0.571	7.42134e-240	7	Mpeg1	-0.132476
3.3356e-68	-0.552348	0.089	0.352	6.15719e-64	7	Kdm7a	-0.135798
3.75365e-107	-1.37909	0.036	0.347	6.92887e-103	7	Id3	-0.139068
1.921e-66	-0.550246	0.092	0.353	3.54598e-62	7	Klf3	-0.139456
3.07397e-55	-0.406619	0.142	0.402	5.67425e-51	7	Gltp	-0.140145
9.62235e-66	-0.468605	0.122	0.397	1.77619e-61	7	Sh3bgrl	-0.140466
2.405e-58	-0.455447	0.123	0.38	4.43939e-54	7	Slc6a6	-0.143641
5.9272e-126	-0.886727	0.075	0.449	1.0941e-121	7	Prkcd	-0.14489
8.00443e-146	-1.36295	0.048	0.438	1.47754e-141	7	Ms4a6c	-0.146031
3.92371e-42	-0.319536	0.229	0.482	7.24277e-38	7	Mtpn	-0.148727
4.67752e-193	-1.19876	0.071	0.542	8.63423e-189	7	Unc93b1	-0.154188
5.99325e-46	-0.352394	0.209	0.467	1.10629e-41	7	Glud1	-0.154403
2.74148e-75	-0.631278	0.095	0.375	5.06049e-71	7	Syk	-0.15577
3.77273e-61	-0.514476	0.124	0.387	6.96408e-57	7	Snx20	-0.160693
5.26462e-78	-0.651997	0.103	0.39	9.71795e-74	7	Pnp	-0.167889
6.01681e-119	-0.822741	0.097	0.465	1.11064e-114	7	Lyn	-0.168012
1.38158e-78	-0.682718	0.098	0.388	2.55026e-74	7	Ncf1	-0.168106
2.78884e-73	-0.852269	0.065	0.319	5.14792e-69	7	Gsr	-0.168381
2.70309e-62	-0.450722	0.176	0.461	4.98963e-58	7	Cmtm7	-0.168423
6.28238e-111	-1.52241	0.042	0.367	1.15966e-106	7	Sdc3	-0.169605
3.27127e-206	-1.43115	0.067	0.551	6.03845e-202	7	Gm2a	-0.170921
5.03178e-109	-0.825686	0.096	0.443	9.28817e-105	7	Lamp2	-0.17498
5.11563e-64	-0.475424	0.18	0.472	9.44294e-60	7	Rtn4	-0.177544
8.00027e-200	-1.46056	0.068	0.54	1.47677e-195	7	Zeb2	-0.180578
8.3441e-93	-0.722165	0.112	0.433	1.54024e-88	7	Hexa	-0.182579
9.0651e-88	-1.07672	0.061	0.342	1.67333e-83	7	Ly6a	-0.186591
4.96368e-69	-0.670708	0.106	0.371	9.16245e-65	7	Nfe2l2	-0.186601
1.3597e-40	-0.341713	0.327	0.579	2.50987e-36	7	Ywhae	-0.189712
1.77479e-40	-0.366585	0.292	0.552	3.27608e-36	7	Atp6v1g1	-0.190468
2.70462e-67	-0.50726	0.187	0.486	4.99246e-63	7	Atp1a1	-0.191245
1.05173e-84	-0.825424	0.092	0.384	1.94139e-80	7	Pou2f2	-0.192739
7.07015e-79	-0.625244	0.143	0.449	1.30508e-74	7	Syngr2	-0.194793
9.18188e-44	-0.403829	0.249	0.504	1.69488e-39	7	Picalm	-0.195629
9.21363e-56	-0.461179	0.212	0.48	1.70074e-51	7	Nap1l1	-0.199531
6.18376e-48	-0.396617	0.292	0.568	1.14146e-43	7	Vamp8	-0.200367
8.9496e-155	-1.1189	0.095	0.508	1.65201e-150	7	H2-DMa	-0.205204
8.43946e-63	-0.48756	0.216	0.503	1.55784e-58	7	Dbi	-0.205288
2.52231e-71	-0.553601	0.18	0.475	4.65594e-67	7	Atpif1	-0.20546
8.98627e-227	-2.02038	0.058	0.556	1.65878e-222	7	Cybb	-0.207036
3.81178e-42	-0.369714	0.337	0.591	7.03617e-38	7	Pitpna	-0.20731
4.25797e-172	-1.38762	0.079	0.515	7.85978e-168	7	Grn	-0.208804
7.32373e-48	-0.398039	0.298	0.558	1.35189e-43	7	Rrbp1	-0.20883
9.55438e-42	-0.376336	0.336	0.593	1.76364e-37	7	Sh3glb1	-0.2097
1.17837e-56	-0.435929	0.283	0.578	2.17515e-52	7	Grb2	-0.209809
6.32312e-71	-0.562388	0.193	0.495	1.16719e-66	7	Flna	-0.214932
7.01006e-74	-0.582533	0.199	0.514	1.29399e-69	7	Bri3	-0.221229
9.35438e-90	-0.922967	0.098	0.398	1.72672e-85	7	Nr4a1	-0.221693
6.09674e-139	-1.46547	0.072	0.454	1.1254e-134	7	Msrb1	-0.227401
4.50573e-81	-0.57132	0.225	0.552	8.31713e-77	7	Atp6v0b	-0.228731
7.69739e-86	-0.595624	0.214	0.547	1.42086e-81	7	Tkt	-0.228839
4.98982e-98	-0.723071	0.165	0.507	9.2107e-94	7	Anxa5	-0.230767
4.16115e-60	-0.480315	0.275	0.562	7.68108e-56	7	Ptpn6	-0.230921
2.87097e-49	-0.468054	0.268	0.523	5.29953e-45	7	Ier5	-0.235344
3.49696e-84	-0.63842	0.193	0.513	6.45504e-80	7	Man2b1	-0.235593
1.81472e-60	-0.637681	0.162	0.423	3.3498e-56	7	Jun	-0.238578
2.80767e-135	-1.27202	0.09	0.464	5.18268e-131	7	Gngt2	-0.241523
2.78745e-58	-0.517346	0.252	0.528	5.14536e-54	7	Ptpn1	-0.242326
8.45493e-56	-0.444151	0.356	0.631	1.5607e-51	7	Gdi2	-0.246673
1.05922e-129	-0.808677	0.18	0.572	1.95521e-125	7	Erp29	-0.250106
9.55179e-119	-1.78902	0.057	0.396	1.76316e-114	7	Lgmn	-0.251168
7.36777e-74	-0.583908	0.254	0.57	1.36002e-69	7	Itga4	-0.255711
8.95545e-69	-0.574868	0.253	0.552	1.65309e-64	7	Serp1	-0.258793
1.45364e-234	-1.79558	0.088	0.6	2.68326e-230	7	Ifi27l2a	-0.259034
1.50503e-52	-0.600833	0.206	0.46	2.77813e-48	7	Plek	-0.263344
1.0374e-68	-0.656836	0.206	0.491	1.91493e-64	7	Kctd12	-0.270076
1.24516e-63	-0.676021	0.183	0.438	2.29845e-59	7	Napsa	-0.276143
1.68846e-73	-0.547877	0.335	0.639	3.11673e-69	7	Capza2	-0.282802
6.8346e-191	-1.22628	0.146	0.606	1.2616e-186	7	Ctsz	-0.290644
1.26196e-101	-1.1149	0.123	0.453	2.32945e-97	7	Creg1	-0.296183
2.0017e-48	-0.564573	0.301	0.555	3.69493e-44	7	BC005537	-0.300773
7.23021e-84	-0.672602	0.288	0.59	1.33462e-79	7	Atox1	-0.322849
4.61654e-210	-2.3509	0.077	0.549	8.52167e-206	7	Ifitm3	-0.323827
1.19085e-207	-1.595	0.125	0.604	2.1982e-203	7	Zfp36	-0.324714
0	-2.08528	0.112	0.696	0	7	Ctss	-0.33081
8.74839e-181	-1.53436	0.125	0.564	1.61486e-176	7	Lgals3	-0.334139
1.4317e-125	-1.03418	0.192	0.555	2.64278e-121	7	Lamp1	-0.351438
2.02454e-166	-1.07023	0.222	0.658	3.73711e-162	7	Samhd1	-0.355677
2.43198e-67	-0.769527	0.27	0.553	4.4892e-63	7	Nfkbia	-0.369045
3.20391e-215	-2.21319	0.099	0.578	5.9141e-211	7	Plac8	-0.372629
8.99548e-156	-2.14066	0.087	0.484	1.66048e-151	7	Wfdc17	-0.377
2.4819e-82	-1.03559	0.183	0.489	4.58135e-78	7	Bst2	-0.379784
6.1847e-184	-1.351	0.19	0.646	1.14163e-179	7	Klf2	-0.391294
7.46996e-136	-2.69742	0.064	0.428	1.37888e-131	7	Il1b	-0.394144
1.72916e-123	-0.825639	0.342	0.69	3.19186e-119	7	Taldo1	-0.403383
1.63644e-107	-0.826499	0.336	0.661	3.0207e-103	7	Prdx1	-0.413865
7.86821e-156	-1.45873	0.167	0.572	1.45239e-151	7	Fos	-0.418571
1.39743e-76	-0.778181	0.364	0.656	2.57952e-72	7	Neat1	-0.425312
1.75081e-101	-0.799094	0.422	0.738	3.23182e-97	7	Mcl1	-0.450826
5.97747e-153	-1.22994	0.24	0.638	1.10338e-148	7	Sat1	-0.455534
1.37176e-167	-0.985192	0.362	0.726	2.53213e-163	7	Npc2	-0.484564
5.02929e-101	-1.15903	0.243	0.557	9.28356e-97	7	Ctsc	-0.496727
1.13173e-76	-1.15206	0.252	0.521	2.08906e-72	7	Irf8	-0.546739
3.1411e-285	-1.79737	0.242	0.732	5.79816e-281	7	Gpx1	-0.586204
4.32173e-216	-2.59163	0.138	0.596	7.97748e-212	7	H2-Eb1	-0.590174
2.30339e-183	-1.7756	0.286	0.69	4.25183e-179	7	Ctsb	-0.725461
5.34534e-240	-2.72691	0.181	0.642	9.86697e-236	7	H2-Aa	-0.75701
4.33738e-217	-2.57772	0.215	0.641	8.00636e-213	7	H2-Ab1	-0.851321
2.71534e-262	-1.86889	0.422	0.774	5.01224e-258	7	Psap	-1.00596
1.24122e-277	-2.40384	0.352	0.759	2.29117e-273	7	Cst3	-1.10033
6.79987e-180	-2.95423	0.244	0.631	1.25519e-175	7	Lyz2	-1.12454
7.68192e-99	-2.38303	0.33	0.606	1.418e-94	7	Apoe	-1.27662
2.75129e-249	-2.8202	0.393	0.754	5.07861e-245	7	Cd74	-1.45071

## Sheet: cluster8
p_val	avg_logFC	pct.1	pct.2	p_val_adj	cluster	gene	score
0	1.84189	0.844	0.028	0	8	Xcr1	40.9093
0	1.17563	0.714	0.041	0	8	Tlr3	16.4589
0	0.72224	0.491	0.015	0	8	Snx22	14.1848
0	0.668879	0.426	0.011	0	8	A530099J19Rik	13.5687
0	0.877042	0.507	0.023	0	8	Itgae	13.4745
0	0.752279	0.461	0.016	0	8	Sept3	13.3385
0	0.674275	0.469	0.014	0	8	Gcsam	13.1765
0	1.44469	0.9	0.094	0	8	Rab7b	12.5021
0	1.23595	0.782	0.082	0	8	Clec9a	10.5056
0	0.674046	0.439	0.021	0	8	Hepacam2	9.54535
0	1.98522	0.978	0.201	0	8	Naaa	9.20164
0	0.566505	0.379	0.016	0	8	Fzd1	8.2579
0	1.65795	0.972	0.188	0	8	Wdfy4	8.13902
0	0.554966	0.374	0.016	0	8	Tlr11	7.98297
0	0.639211	0.471	0.03	0	8	Anpep	7.52671
0	1.08027	0.882	0.12	0	8	Cd24a	7.32919
0	0.946017	0.702	0.082	0	8	Ifi205	7.21852
0	1.25681	0.526	0.082	0	8	Egr3	7.18565
0	0.722	0.51	0.044	0	8	Mycl	6.81889
0	0.521584	0.351	0.017	0	8	Pianp	6.7806
0	1.86152	0.972	0.257	0	8	Ppt1	6.77676
0	0.468732	0.317	0.012	0	8	Dbn1	6.754
0	1.02367	0.82	0.118	0	8	Flt3	6.55789
0	0.456924	0.327	0.013	0	8	Ttc39a	6.49626
0	0.634657	0.412	0.031	0	8	Rtl8b	6.37753
0	0.707378	0.535	0.05	0	8	Tspan33	6.30745
0	1.35042	0.806	0.163	0	8	Trim35	6.29154
0	0.952717	0.746	0.104	0	8	Ece1	6.23445
0	0.528796	0.348	0.02	0	8	Ffar4	6.13404
0	0.593334	0.43	0.034	0	8	Rtl8a	5.79849
0	0.668062	0.512	0.05	0	8	Zfp366	5.7008
0	0.527189	0.378	0.025	0	8	Pdia5	5.69364
0	0.484687	0.275	0.016	0	8	Cldn1	5.1265
0	0.761536	0.674	0.093	0	8	Btla	4.98325
0	0.865078	0.473	0.074	0	8	Dnase1l3	4.87121
0	0.871698	0.751	0.133	0	8	Pak1	4.57794
0	0.904581	0.752	0.139	0	8	Naga	4.5654
0	0.821802	0.676	0.116	0	8	Olfm1	4.40903
0	0.790734	0.655	0.11	0	8	P2ry14	4.31609
0	0.466531	0.387	0.033	0	8	Rasgrp3	4.19878
0	0.518837	0.432	0.044	0	8	Mctp1	4.15069
0	0.633711	0.602	0.083	0	8	Pbx1	4.10209
0	0.809234	0.691	0.129	0	8	Tbc1d9	4.02288
0	0.670846	0.602	0.095	0	8	Cdk14	3.84618
0	0.988517	0.736	0.183	0	8	Gm6377	3.76968
0	0.642764	0.542	0.083	0	8	Adam8	3.746
0	0.724581	0.691	0.124	0	8	Shtn1	3.73646
0	0.597177	0.465	0.066	0	8	Tnni2	3.65378
0	0.83059	0.676	0.145	0	8	Cadm1	3.62244
0	0.789391	0.752	0.155	0	8	Batf3	3.59771
0	0.955155	0.894	0.231	0	8	Ciita	3.54319
0	1.17675	0.952	0.307	0	8	Ckb	3.53397
0	1.31637	0.989	0.362	0	8	Plbd1	3.49969
0	0.369249	0.299	0.022	0	8	Plpp1	3.45017
0	0.772011	0.649	0.139	0	8	Ahr	3.36265
0	0.65336	0.572	0.104	0	8	Rab43	3.27826
0	0.706146	0.71	0.147	0	8	Txndc15	3.1934
0	0.691429	0.668	0.137	0	8	Ppm1m	3.142
0	0.656331	0.667	0.13	0	8	Dpp4	3.12695
0	0.659056	0.596	0.116	0	8	Havcr2	3.11744
0	0.427176	0.297	0.031	0	8	Cd34	3.09442
0	0.75346	0.708	0.164	0	8	BC028528	3.0658
0	0.79175	0.786	0.193	0	8	Fgd2	3.06559
0	0.753305	0.804	0.191	0	8	Jaml	3.01322
0	0.569981	0.612	0.107	0	8	H2-Ob	2.98144
0	0.756264	0.728	0.175	0	8	Pkib	2.976
0	2.15696	1	0.724	0	8	Cst3	2.93864
0	0.577792	0.532	0.096	0	8	Sdad1	2.89986
0	0.494535	0.51	0.077	0	8	Lrrk2	2.899
0	0.43058	0.35	0.042	0	8	Zbtb46	2.89813
2.29406e-274	0.905196	0.598	0.178	4.23461e-270	8	Gpr171	2.87929
0	0.464874	0.457	0.07	0	8	Plekha5	2.65559
0	0.353151	0.302	0.031	0	8	Plcb4	2.60126
0	0.993554	0.972	0.364	0	8	H2-DMb1	2.58218
7.41223e-202	0.857561	0.482	0.152	1.36822e-197	8	Nr4a2	2.55151
0	1.25118	0.997	0.48	0	8	Irf8	2.54577
0	0.785626	0.858	0.256	0	8	Cbfa2t3	2.53409
0	0.670745	0.682	0.177	0	8	Arhgap5	2.44625
0	0.703331	0.746	0.206	0	8	Camk1d	2.4291
0	0.484408	0.5	0.09	0	8	Slco3a1	2.42204
0	0.370944	0.316	0.04	0	8	Lsr	2.34437
0	0.44599	0.439	0.074	0	8	Nek6	2.33083
0	0.471419	0.466	0.087	0	8	Pik3cb	2.26475
0	0.429666	0.356	0.058	0	8	Kctd14	2.24943
3.65796e-245	0.679097	0.522	0.15	6.75223e-241	8	Ncoa7	2.21556
0	1.34287	0.999	0.598	0	8	H2-Ab1	2.20645
0	0.458072	0.462	0.086	0	8	Pmepa1	2.20447
0	0.407193	0.345	0.054	0	8	Kit	2.19503
0	0.526289	0.528	0.117	0	8	Nav1	2.18804
0	1.22617	0.999	0.55	0	8	H2-Eb1	2.18739
0	0.750637	0.857	0.285	0	8	Cyb5a	2.18066
4.23178e-280	0.768484	0.714	0.243	7.81145e-276	8	Cd180	2.16877
1.22021e-184	0.59723	0.341	0.085	2.25238e-180	8	Egr2	2.14374
0	0.507241	0.572	0.13	0	8	Arhgap18	2.07244
0	0.469374	0.461	0.096	0	8	Lpcat1	2.04133
0	0.494119	0.558	0.126	0	8	Arsb	2.02734
0	0.622355	0.749	0.222	0	8	Slamf7	2.00924
0	0.658203	0.795	0.252	0	8	Rbpj	1.99722
4.15053e-280	0.48577	0.451	0.1	7.66146e-276	8	Cdc14a	1.99166
0	1.0113	0.986	0.502	0	8	Gm2a	1.94755
0	0.368783	0.349	0.057	0	8	Ap1s3	1.92097
0	0.803875	0.945	0.389	0	8	Ptms	1.90391
0	0.730549	0.869	0.324	0	8	Fnbp1	1.90074
0	0.478037	0.564	0.134	0	8	H2-Oa	1.87231
1.1995e-292	0.554637	0.633	0.179	2.21415e-288	8	Parp8	1.85759
0	1.1243	1	0.598	0	8	H2-Aa	1.84918
0	0.554771	0.756	0.217	0	8	Sept6	1.84761
1.65314e-290	0.446285	0.467	0.103	3.05153e-286	8	Acvrl1	1.84438
0	0.879693	0.981	0.46	0	8	H2-DMa	1.83612
0	0.851453	0.947	0.433	0	8	Atpif1	1.82015
0	0.639203	0.801	0.272	0	8	Rala	1.81561
1.04328e-295	0.630216	0.738	0.247	1.92579e-291	8	Fuca1	1.80972
2.26355e-269	0.395576	0.376	0.074	4.17829e-265	8	Casp6	1.77067
1.46675e-298	0.497268	0.601	0.159	2.70748e-294	8	Atp6v0a2	1.76839
4.54676e-305	0.490844	0.608	0.159	8.39287e-301	8	Slc8b1	1.76588
5.18618e-280	0.499362	0.594	0.163	9.57316e-276	8	Bri3bp	1.71457
3.31289e-266	0.431761	0.46	0.107	6.11526e-262	8	Acox3	1.69752
8.65595e-299	0.710375	0.872	0.355	1.5978e-294	8	Rgs10	1.69711
5.23216e-298	0.441257	0.563	0.138	9.65804e-294	8	Pafah1b3	1.67856
1.7049e-296	0.634186	0.839	0.307	3.14708e-292	8	Plekho1	1.67849
9.61018e-307	0.408261	0.526	0.118	1.77394e-302	8	Cd36	1.6777
7.65133e-297	0.534872	0.714	0.22	1.41236e-292	8	Sh3bp1	1.66043
9.56393e-272	0.525982	0.662	0.204	1.76541e-267	8	Unc119	1.6271
2.1857e-289	0.405667	0.518	0.121	4.03459e-285	8	Fmnl2	1.60409
0	0.34989	0.545	0.109	0	8	AC163354.1	1.60244
1.41237e-297	0.509638	0.769	0.235	2.60709e-293	8	Ccnd1	1.59964
6.30543e-249	0.342096	0.321	0.059	1.16392e-244	8	Ppfibp2	1.59149
3.31717e-249	0.333106	0.305	0.054	6.12316e-245	8	Cenpv	1.58746
0	0.514569	0.841	0.263	0	8	Rnase6	1.58518
0	1.15324	0.999	0.721	0	8	Cd74	1.57604
8.9634e-256	0.366942	0.382	0.079	1.65455e-251	8	Unc119b	1.57496
2.87527e-220	0.58666	0.682	0.247	5.30746e-216	8	Pfkp	1.55682
0	0.323592	0.499	0.096	0	8	Tbc1d4	1.52332
2.81565e-236	0.424708	0.48	0.125	5.19741e-232	8	Slamf8	1.51007
4.22747e-249	0.358562	0.383	0.081	7.80348e-245	8	Polr1a	1.50911
7.56257e-259	0.523095	0.712	0.238	1.39598e-254	8	Gusb	1.50179
2.39838e-195	0.566965	0.618	0.224	4.42716e-191	8	Sdf2l1	1.49737
3.42075e-283	0.461172	0.681	0.2	6.31436e-279	8	Anxa1	1.49551
1.91407e-270	0.483743	0.704	0.218	3.53318e-266	8	Itpr1	1.49366
7.37156e-252	0.472261	0.604	0.181	1.36072e-247	8	Got2	1.49343
1.42672e-254	0.505392	0.712	0.232	2.63357e-250	8	Cd86	1.48694
0	0.848524	0.988	0.554	0	8	Id2	1.48642
2.25304e-233	0.39258	0.437	0.107	4.15889e-229	8	Zfp516	1.4663
2.7913e-256	0.408086	0.548	0.145	5.15246e-252	8	Tbc1d8	1.44278
4.08018e-240	0.320972	0.328	0.063	7.53161e-236	8	Itpripl1	1.44217
2.33186e-232	0.347683	0.372	0.08	4.30437e-228	8	Slc46a3	1.43709
3.52232e-221	0.404831	0.45	0.117	6.50185e-217	8	Tubb2a	1.43444
7.18284e-289	0.725834	0.949	0.472	1.32588e-284	8	Man2b1	1.42908
2.43226e-299	0.395112	0.631	0.167	4.4897e-295	8	Fchsd2	1.40856
3.89247e-238	0.363779	0.439	0.105	7.18511e-234	8	1700025G04Rik	1.38869
7.61741e-255	0.504004	0.756	0.265	1.4061e-250	8	Ppp1r11	1.38555
5.79107e-217	0.347682	0.368	0.083	1.06897e-212	8	Eps8	1.37577
8.17615e-175	0.450701	0.453	0.139	1.50924e-170	8	Fdps	1.37025
3.86819e-236	0.362095	0.434	0.105	7.14029e-232	8	Pqlc1	1.36651
2.35343e-240	0.449527	0.664	0.214	4.34419e-236	8	Cpne3	1.33253
2.10634e-226	0.441255	0.624	0.199	3.8881e-222	8	Bloc1s2	1.31743
1.01372e-229	0.521896	0.798	0.309	1.87123e-225	8	Irf5	1.30556
8.07247e-219	0.42745	0.588	0.184	1.4901e-214	8	Dpy19l1	1.29557
8.21604e-204	0.318717	0.334	0.073	1.5166e-199	8	Tlr12	1.28255
1.07541e-220	0.461273	0.698	0.244	1.98509e-216	8	Ivns1abp	1.26759
7.59416e-272	0.360639	0.609	0.164	1.40181e-267	8	Gatm	1.26224
4.90211e-270	0.692147	0.951	0.513	9.04881e-266	8	Psmb9	1.25857
9.71392e-222	0.426849	0.653	0.212	1.79309e-217	8	Itgax	1.25555
1.6036e-216	0.410617	0.598	0.189	2.96008e-212	8	Mpp6	1.23391
1.59473e-213	0.383089	0.518	0.152	2.94371e-209	8	Rraga	1.22494
8.9603e-213	0.344209	0.446	0.116	1.65398e-208	8	BC035044	1.21839
6.00101e-148	0.497903	0.584	0.23	1.10773e-143	8	Cd83	1.21156
1.27451e-221	0.478542	0.792	0.304	2.35261e-217	8	Fbl	1.20702
2.63778e-205	0.288539	0.322	0.068	4.86908e-201	8	Stx17	1.19115
1.02314e-208	0.34612	0.464	0.125	1.88861e-204	8	Ifi211	1.18963
6.33589e-199	0.295185	0.322	0.07	1.16954e-194	8	Mtmr4	1.18812
2.10791e-180	0.369594	0.46	0.138	3.89098e-176	8	Dctpp1	1.14874
8.68812e-168	0.426428	0.554	0.197	1.60374e-163	8	Hfe	1.14126
1.4526e-205	0.409323	0.638	0.219	2.68135e-201	8	Rtcb	1.14038
2.25027e-176	0.313071	0.344	0.086	4.15377e-172	8	Cyp27a1	1.12184
2.91963e-175	0.327216	0.376	0.1	5.38934e-171	8	Dna2	1.11848
8.196e-226	0.405592	0.753	0.267	1.5129e-221	8	Gsn	1.10257
2.6152e-194	0.426027	0.679	0.253	4.8274e-190	8	Commd8	1.09989
9.87107e-186	0.291735	0.348	0.084	1.8221e-181	8	Ctnnbip1	1.08004
6.88897e-239	0.622497	0.974	0.553	1.27163e-234	8	Atox1	1.07693
4.90486e-168	0.417461	0.604	0.225	9.05389e-164	8	Acadl	1.07296
8.68967e-193	0.303791	0.406	0.105	1.60403e-188	8	Trpm2	1.07251
2.50482e-191	0.37764	0.6	0.203	4.62366e-187	8	March1	1.06377
8.09455e-189	0.300943	0.392	0.101	1.49417e-184	8	Gna15	1.06279
2.19816e-203	0.555921	0.992	0.519	4.05758e-199	8	Mpeg1	1.04248
1.03259e-207	0.277688	0.399	0.097	1.90605e-203	8	Rasgrp4	1.03549
0	0.761853	1	0.742	0	8	Psap	1.0131
2.98319e-165	0.449411	0.77	0.333	5.50666e-161	8	Cycs	1.00888
1.753e-168	0.299779	0.373	0.101	3.23587e-164	8	Slc12a9	1.00737
2.76613e-177	0.363798	0.591	0.204	5.106e-173	8	Phf11b	1.00469
5.46593e-162	0.287233	0.34	0.088	1.00896e-157	8	Amz1	0.996521
5.47345e-165	0.299526	0.369	0.101	1.01034e-160	8	Erlin1	0.995722
3.82967e-189	0.493988	0.881	0.429	7.06918e-185	8	Tbca	0.991352
2.76081e-163	0.355684	0.54	0.186	5.09618e-159	8	Tifab	0.979945
2.91515e-136	0.442389	0.68	0.298	5.38107e-132	8	Herpud1	0.976703
1.90326e-164	0.326683	0.471	0.149	3.51322e-160	8	Alcam	0.967721
1.52514e-174	0.354688	0.596	0.209	2.81526e-170	8	Srebf2	0.965269
5.55832e-275	0.64712	0.988	0.655	1.02601e-270	8	Taldo1	0.961435
2.96478e-215	0.598224	0.972	0.598	5.47269e-211	8	Gdi2	0.956372
4.08766e-161	0.372426	0.612	0.229	7.5454e-157	8	C1qbp	0.95366
4.04686e-229	0.597205	0.978	0.603	7.4701e-225	8	Pomp	0.9528
5.40617e-284	0.657765	0.99	0.674	9.97924e-280	8	Psme1	0.952028
6.11036e-167	0.336206	0.535	0.179	1.12791e-162	8	Ppfia4	0.951693
3.09539e-135	0.357027	0.474	0.169	5.71378e-131	8	Cldnd1	0.945423
5.92127e-155	0.319466	0.44	0.139	1.09301e-150	8	Hipk2	0.94339
3.59355e-214	0.378117	0.918	0.36	6.63333e-210	8	Aif1	0.938139
1.85658e-197	0.456363	0.956	0.458	3.42707e-193	8	Alox5ap	0.932229
1.73907e-239	0.302292	0.721	0.225	3.21015e-235	8	St3gal5	0.927459
8.44965e-161	0.511868	0.9	0.489	1.55972e-156	8	Ier5	0.923209
4.14927e-166	0.443096	0.836	0.392	7.65914e-162	8	Dbnl	0.921464
8.42907e-155	0.308746	0.438	0.138	1.55592e-150	8	Prkar2a	0.913722
1.99677e-171	0.3775	0.704	0.281	3.68584e-167	8	Rab11a	0.913265
2.04356e-160	0.354017	0.608	0.227	3.77221e-156	8	Mlec	0.908196
1.89204e-150	0.298821	0.402	0.123	3.49252e-146	8	Ppa1	0.903202
2.02131e-165	0.385492	0.718	0.297	3.73114e-161	8	Plekho2	0.901575
8.57041e-113	0.395739	0.525	0.222	1.58201e-108	8	Pmaip1	0.89553
4.08687e-196	0.544568	0.971	0.587	7.54396e-192	8	H2afy	0.885721
5.65102e-151	0.308707	0.487	0.165	1.04312e-146	8	Slc35c2	0.859088
1.01479e-135	0.284108	0.368	0.114	1.87321e-131	8	Ccdc86	0.84316
4.70957e-154	0.362523	0.729	0.305	8.69339e-150	8	Cd2ap	0.838981
2.54814e-160	0.27842	0.455	0.141	4.70362e-156	8	Dlgap4	0.838947
1.924e-159	0.264405	0.399	0.116	3.55152e-155	8	Parvg	0.837281
2.23195e-152	0.336531	0.638	0.247	4.11995e-148	8	Eid1	0.835434
2.11029e-156	0.267804	0.413	0.123	3.89538e-152	8	Plcb2	0.831602
1.80589e-143	0.385768	0.753	0.341	3.3335e-139	8	Slk	0.827589
3.89525e-158	0.388269	0.836	0.39	7.19023e-154	8	Skap2	0.811482
2.50491e-156	0.262064	0.424	0.127	4.62381e-152	8	Map4k1	0.81106
7.81665e-175	0.276348	0.556	0.182	1.44288e-170	8	Fcgrt	0.800257
6.88298e-160	0.301484	0.594	0.214	1.27053e-155	8	Tbrg1	0.799472
4.81331e-135	0.269133	0.391	0.123	8.88489e-131	8	P2ry6	0.79121
1.31906e-120	0.341887	0.564	0.238	2.43485e-116	8	Trib1	0.777518
9.58498e-257	0.25005	0.723	0.225	1.76929e-252	8	Cd9	0.769303
5.24071e-141	0.266467	0.427	0.138	9.67384e-137	8	Plekha1	0.768794
2.07509e-135	0.318256	0.61	0.245	3.83042e-131	8	Mrpl42	0.761319
2.41384e-140	0.304107	0.598	0.232	4.4557e-136	8	Znrd1	0.751472
3.7501e-135	0.273573	0.464	0.161	6.9223e-131	8	Ubash3b	0.742325
2.4175e-100	0.334241	0.541	0.237	4.46246e-96	8	Hspa1a	0.732083
3.70411e-127	0.25781	0.389	0.127	6.83742e-123	8	Pi4k2a	0.73203
1.98286e-128	0.379768	0.875	0.444	3.66016e-124	8	Nap1l1	0.731932
5.16146e-125	0.254743	0.383	0.125	9.52754e-121	8	Pmvk	0.722715
1.75059e-127	0.378213	0.85	0.435	3.23141e-123	8	Rtraf	0.722429
3.63155e-126	0.315079	0.635	0.27	6.70348e-122	8	Pold4	0.714554
6.27585e-127	0.289342	0.538	0.211	1.15846e-122	8	Egr1	0.704372
1.46185e-115	0.336381	0.726	0.342	2.69843e-111	8	Rnh1	0.693786
1.41113e-115	0.441934	0.928	0.582	2.6048e-111	8	Pdia3	0.692761
7.91299e-123	0.398098	0.939	0.531	1.46066e-118	8	Erp29	0.690968
1.71659e-127	0.271591	0.525	0.197	3.16866e-123	8	Dapp1	0.688817
4.02859e-125	0.302455	0.653	0.277	7.43638e-121	8	5031439G07Rik	0.688164
2.68898e-127	0.266647	0.5	0.184	4.96359e-123	8	Hps3	0.687233
3.72234e-186	0.509253	0.99	0.727	6.87106e-182	8	Psmb8	0.684071
7.82814e-123	0.254675	0.436	0.153	1.445e-118	8	Vrk2	0.681217
3.82686e-164	0.462121	0.995	0.668	7.064e-160	8	Lsp1	0.678186
2.08133e-126	0.311583	0.733	0.332	3.84193e-122	8	Sod1	0.667809
2.98439e-124	0.345404	0.842	0.431	5.50889e-120	8	Tap1	0.659479
1.66498e-117	0.373508	0.909	0.511	3.07339e-113	8	Ssr4	0.651668
1.86706e-127	0.265699	0.572	0.224	3.44641e-123	8	Pid1	0.649487
4.36238e-93	0.329775	0.642	0.316	8.05251e-89	8	Skil	0.649435
3.85906e-118	0.257741	0.484	0.183	7.12345e-114	8	Rp2	0.646355
2.09885e-118	0.273722	0.573	0.235	3.87426e-114	8	Ctnna1	0.640173
1.59139e-153	0.250435	0.663	0.25	2.93754e-149	8	Rab32	0.63861
1.66368e-137	0.464762	0.992	0.718	3.07099e-133	8	Crip1	0.633302
7.05028e-113	0.321439	0.78	0.386	1.30141e-108	8	Baz1a	0.633138
9.98581e-127	0.301776	0.81	0.377	1.84328e-122	8	Anxa6	0.631624
7.44018e-121	0.399532	0.943	0.591	1.37338e-116	8	Hspe1	0.626886
6.28707e-101	0.375377	0.882	0.534	1.16053e-96	8	Fos	0.608608
5.16403e-124	0.272502	0.702	0.309	9.53228e-120	8	Tap2	0.599675
6.97707e-108	0.256605	0.542	0.222	1.2879e-103	8	Jarid2	0.599483
1.72144e-147	0.433778	0.988	0.705	3.17761e-143	8	Sub1	0.599403
3.94056e-105	0.255365	0.502	0.204	7.27388e-101	8	Oxct1	0.599033
3.32876e-98	0.372243	0.926	0.575	6.14456e-94	8	Ppib	0.589225
6.60523e-106	0.304904	0.821	0.415	1.21926e-101	8	Prdx2	0.589003
2.07266e-103	0.283176	0.702	0.329	3.82591e-99	8	Cct3	0.586399
6.03154e-99	0.320597	0.852	0.46	1.11336e-94	8	Hnrnpa1	0.581166
6.7704e-102	0.264869	0.59	0.26	1.24975e-97	8	Cnih4	0.578788
6.79537e-121	0.291317	0.838	0.412	1.25436e-116	8	Syngr2	0.578492
1.51688e-101	0.265558	0.565	0.25	2.80001e-97	8	Clic4	0.577079
1.08388e-113	0.271285	0.739	0.338	2.00074e-109	8	Pip4k2a	0.576091
4.56469e-123	0.28042	0.846	0.403	8.42595e-119	8	Ccr2	0.574419
6.52241e-111	0.258206	0.638	0.277	1.20397e-106	8	Eif3g	0.573991
3.59611e-92	0.308323	0.797	0.419	6.63806e-88	8	Psma4	0.572806
3.77654e-100	0.312438	0.846	0.454	6.97112e-96	8	Vdac2	0.56966
2.64728e-101	0.322761	0.862	0.479	4.88661e-97	8	Ccdc12	0.568956
2.15546e-108	0.336981	0.923	0.537	3.97876e-104	8	Ldha	0.568617
1.54484e-95	0.277862	0.687	0.331	2.85163e-91	8	Evi2a	0.559799
7.8524e-91	0.273077	0.696	0.336	1.44948e-86	8	Ranbp1	0.549311
3.39871e-87	0.31641	0.856	0.486	6.27368e-83	8	Smdt1	0.546062
7.07891e-102	0.263212	0.696	0.331	1.3067e-97	8	Spag9	0.537231
6.47742e-146	0.250887	0.821	0.375	1.19567e-141	8	Fgl2	0.535009
1.8307e-102	0.259935	0.722	0.341	3.37929e-98	8	Fam105a	0.534682
4.75109e-112	0.252803	0.748	0.349	8.77004e-108	8	Arid4a	0.526732
1.75616e-99	0.258643	0.702	0.336	3.24169e-95	8	Mpc2	0.524761
5.4594e-75	0.302803	0.781	0.442	1.00775e-70	8	Pdia6	0.523206
3.16247e-94	0.267079	0.75	0.374	5.8376e-90	8	Tm6sf1	0.52164
1.23136e-96	0.293499	0.859	0.48	2.27297e-92	8	Rpl13a	0.514521
1.34372e-65	0.375803	0.948	0.683	2.48037e-61	8	Hspa5	0.514086
2.78829e-88	0.261672	0.747	0.383	5.1469e-84	8	Rpl36al	0.497376
1.22901e-99	0.25022	0.753	0.372	2.26864e-95	8	Inpp5d	0.493235
1.2741e-82	0.291141	0.869	0.507	2.35186e-78	8	Uqcrb	0.489365
3.061e-85	0.268263	0.818	0.445	5.65031e-81	8	Ndufb11	0.482284
2.5401e-83	0.261514	0.812	0.439	4.68876e-79	8	Mrpl52	0.472938
3.51935e-76	0.284363	0.874	0.528	6.49638e-72	8	Cox7b	0.461957
7.83742e-87	0.252884	0.908	0.497	1.44671e-82	8	Unc93b1	0.452896
1.63794e-73	0.286061	0.926	0.596	3.02348e-69	8	Eif5a	0.437117
2.22985e-76	0.274044	0.893	0.551	4.11608e-72	8	Dock10	0.436224
2.64351e-74	0.275353	0.933	0.596	4.87965e-70	8	Eif3k	0.423934
1.08253e-70	0.264893	0.911	0.563	1.99825e-66	8	Atp5c1	0.421148
4.87077e-99	0.312787	0.984	0.724	8.99096e-95	8	Npm1	0.419322
8.868e-57	0.305043	0.951	0.69	1.63694e-52	8	Calr	0.414423
3.15109e-70	0.262858	0.927	0.603	5.8166e-66	8	Atp6v0e	0.397504
1.93761e-55	0.28646	0.89	0.636	3.57664e-51	8	Btg2	0.394658
3.83298e-73	0.28155	0.976	0.711	7.07529e-69	8	Ucp2	0.381127
5.84481e-64	0.257782	0.949	0.636	1.07889e-59	8	Eif4a1	0.378692
1.48731e-125	-1.24822	0.093	0.425	2.74542e-121	8	Sirpa	-0.26686
3.55969e-83	-1.15232	0.113	0.364	6.57082e-79	8	Ets1	-0.348161
8.90917e-172	-1.42074	0.142	0.536	1.64454e-167	8	Zeb2	-0.369497
6.42101e-39	-0.269935	0.528	0.27	1.18525e-34	8	Klrk1	-0.50902
1.77883e-172	-1.7421	0.168	0.55	3.28355e-168	8	Cybb	-0.52263
7.52766e-35	-0.334452	0.924	0.533	1.38953e-30	8	Plac8	-0.569122
4.74961e-198	-1.73157	0.203	0.6	8.76731e-194	8	Ctsd	-0.576244
2.18863e-152	-1.13521	0.378	0.629	4.03999e-148	8	Fyb	-0.671534
8.31937e-102	-1.57	0.209	0.473	1.53567e-97	8	Cebpb	-0.679359
0.00442902	-0.478467	0.745	0.479	1	8	Grn	-0.728953
2.82316e-23	-0.546846	0.737	0.421	5.21127e-19	8	Ighm	-0.935095
3.12259e-12	-0.717482	0.933	0.651	5.76398e-08	8	Ctss	-1.01272
9.27314e-35	-0.692682	0.64	0.335	1.71173e-30	8	Sdc3	-1.28498

## Sheet: cluster9
p_val	avg_logFC	pct.1	pct.2	p_val_adj	cluster	gene	score
0	2.26017	0.47	0.004	0	9	Klra4	75.8771
0	2.1983	0.527	0.008	0	9	Klra8	64.3613
0	1.42414	0.293	0.002	0	9	Cma1	34.7728
0	1.607	0.408	0.017	0	9	Klra7	24.2835
0	2.7832	0.899	0.1	0	9	Gzma	22.7463
0	1.55298	0.343	0.016	0	9	Klra9	20.4874
0	2.27646	0.772	0.079	0	9	Prf1	19.7463
0	1.78434	0.691	0.062	0	9	Klrb1c	17.1247
0	1.69037	0.678	0.06	0	9	Ncr1	16.3725
0	1.34167	0.383	0.03	0	9	Klri2	12.8464
0	1.06631	0.279	0.014	0	9	Itga2	12.3958
0	1.83563	0.819	0.114	0	9	Klre1	12.124
0	1.3157	0.447	0.048	0	9	Eomes	10.1399
0	1.39306	0.499	0.078	0	9	Il18rap	7.89928
0	1.04117	0.282	0.029	0	9	Spry2	7.5285
0	1.28835	0.516	0.084	0	9	Klrc2	7.07221
0	1.09985	0.364	0.047	0	9	Samd3	7.02362
0	1.67209	0.972	0.267	0	9	Nkg7	5.8674
0	1.37933	0.66	0.148	0	9	Txk	5.76177
0	1.02533	0.314	0.049	0	9	Sytl3	5.45686
0	1.4396	0.831	0.211	0	9	Il2rb	5.41314
0	0.999935	0.345	0.055	0	9	Klrb1f	5.30735
0	1.63789	0.774	0.229	0	9	Ugcg	5.30431
0	1.5962	0.832	0.253	0	9	Klrk1	5.04957
0	1.33893	0.515	0.127	0	9	Serpinb9	5.0332
1.01162e-269	1.02409	0.356	0.072	1.86734e-265	9	Il18r1	4.44606
0	1.19252	0.618	0.159	0	9	Ctsw	4.36081
0	1.12226	0.548	0.135	0	9	Gzmb	4.24139
7.54829e-302	1.23317	0.529	0.148	1.39334e-297	9	Ctla2a	4.12878
7.79899e-252	0.964359	0.344	0.072	1.43961e-247	9	Gm2682	4.0456
4.99232e-291	1.17623	0.49	0.134	9.21533e-287	9	Serpinb6b	4.00245
0	1.39047	0.784	0.269	0	9	Klrd1	3.90727
0	1.29768	0.902	0.308	0	9	Ms4a4b	3.68084
1.04079e-214	1.0202	0.408	0.105	1.92119e-210	9	Xcl1	3.6195
0	1.44674	0.992	0.402	0	9	Ccl5	3.48342
5.6054e-189	0.898144	0.409	0.126	1.0347e-184	9	Sh2d2a	2.70104
2.22556e-186	0.784799	0.378	0.104	4.10817e-182	9	Atp1b1	2.60223
7.08913e-167	0.862864	0.363	0.112	1.30858e-162	9	Stat4	2.56737
0	1.4742	0.995	0.621	0	9	AW112010	2.32461
2.63394e-187	0.947052	0.529	0.208	4.862e-183	9	Satb1	2.29812
5.99765e-180	0.844625	0.522	0.201	1.10711e-175	9	Lck	2.08955
1.1454e-225	0.865683	0.665	0.267	2.11429e-221	9	Gimap4	2.07826
1.23276e-192	0.944471	0.637	0.3	2.27555e-188	9	Ccnd2	1.94074
1.88764e-142	0.965588	0.524	0.257	3.4844e-138	9	Vps37b	1.89501
6.60921e-136	0.790378	0.434	0.172	1.21999e-131	9	Cd2	1.88475
3.82201e-206	0.866326	0.718	0.343	7.05504e-202	9	Ptprcap	1.7621
1.44757e-160	0.848013	0.558	0.259	2.67207e-156	9	Sept1	1.75908
5.4272e-160	0.821497	0.57	0.257	1.00181e-155	9	Sell	1.75376
1.01253e-170	0.622807	0.488	0.167	1.86903e-166	9	Trbc1	1.71712
7.16752e-131	0.788272	0.511	0.233	1.32305e-126	9	Bcl2	1.65764
1.46003e-118	0.737077	0.479	0.22	2.69506e-114	9	Gimap1	1.53504
6.55298e-189	0.894804	0.792	0.487	1.20961e-184	9	Lgals1	1.42593
6.0773e-125	0.707242	0.554	0.27	1.12181e-120	9	Gimap6	1.39933
1.5014e-133	0.770817	0.599	0.329	2.77144e-129	9	Hcst	1.362
1.97564e-142	0.71426	0.648	0.335	3.64684e-138	9	Ets1	1.34157
1.58154e-223	0.825942	0.858	0.537	2.91936e-219	9	S100a10	1.29554
1.65664e-175	0.826408	0.822	0.556	3.058e-171	9	Ahnak	1.20019
7.45636e-173	0.72712	0.84	0.582	1.37637e-168	9	H2-Q7	1.03172
3.14595e-82	0.395261	0.969	0.715	5.8071e-78	9	Fcer1g	0.528287
2.05429e-93	-0.741871	0.003	0.275	3.79201e-89	9	Grk3	-0.00780917
4.34644e-93	-0.719764	0.004	0.275	8.02309e-89	9	Il6ra	-0.0101019
1.57329e-95	-0.73855	0.004	0.281	2.90414e-91	9	Cd180	-0.0101519
1.4492e-89	-0.85804	0.005	0.268	2.67508e-85	9	Trib1	-0.0154324
2.46197e-122	-0.960138	0.007	0.343	4.54455e-118	9	Cd300a	-0.0190396
2.03617e-89	-0.682395	0.008	0.273	3.75857e-85	9	App	-0.0192903
5.31568e-86	-0.666827	0.008	0.265	9.81222e-82	9	Themis2	-0.0193986
4.60403e-86	-0.603438	0.009	0.269	8.49858e-82	9	Ifngr2	-0.0194657
6.63057e-119	-0.853828	0.008	0.337	1.22394e-114	9	Csf2rb	-0.0196848
3.90605e-93	-0.823739	0.007	0.28	7.21018e-89	9	Ciita	-0.0198834
1.59616e-119	-0.924707	0.008	0.338	2.94636e-115	9	Nfam1	-0.0212576
1.25808e-137	-0.941773	0.01	0.379	2.32229e-133	9	Hck	-0.0242101
1.18487e-85	-0.836191	0.008	0.264	2.18715e-81	9	St3gal5	-0.0244143
1.30344e-93	-0.749327	0.01	0.286	2.40602e-89	9	Ifi207	-0.0253151
1.11386e-124	-0.842699	0.011	0.355	2.05607e-120	9	Rassf4	-0.0253964
1.18813e-103	-0.807455	0.01	0.307	2.19317e-99	9	Gsn	-0.0254718
1.64898e-122	-0.788471	0.012	0.352	3.04386e-118	9	Plekho1	-0.0261372
2.16333e-138	-0.962759	0.011	0.382	3.99329e-134	9	Clec12a	-0.0270162
7.56786e-84	-0.641771	0.013	0.27	1.39695e-79	9	Cd86	-0.0297965
3.29059e-205	-1.3643	0.011	0.492	6.0741e-201	9	Ly86	-0.0298949
3.59947e-100	-0.66138	0.015	0.312	6.64427e-96	9	5031439G07Rik	-0.0308096
8.38155e-104	-1.02349	0.01	0.308	1.54715e-99	9	Rnase6	-0.0321853
2.68208e-118	-0.871898	0.014	0.346	4.95086e-114	9	Pirb	-0.0342881
1.98248e-131	-1.04778	0.013	0.37	3.65947e-127	9	Cd300c2	-0.035845
2.84976e-89	-0.723003	0.015	0.285	5.26037e-85	9	Rab32	-0.0367629
6.52644e-110	-0.743487	0.018	0.337	1.20472e-105	9	Csf2ra	-0.038567
8.19122e-223	-1.48796	0.014	0.524	1.51202e-218	9	Spi1	-0.0390103
6.37558e-145	-0.948691	0.017	0.401	1.17687e-140	9	Rgs10	-0.0392403
3.89092e-96	-0.881422	0.014	0.299	7.18225e-92	9	Lrp1	-0.039935
1.04044e-88	-0.988692	0.012	0.277	1.92055e-84	9	Ccnd1	-0.041339
4.56019e-107	-0.9999	0.015	0.322	8.41766e-103	9	Slfn5	-0.0451762
5.58572e-185	-1.23831	0.018	0.473	1.03107e-180	9	Pld4	-0.0461484
7.75942e-89	-0.896326	0.015	0.281	1.43231e-84	9	Ifi204	-0.0462024
1.74442e-154	-1.25777	0.016	0.415	3.22003e-150	9	Plbd1	-0.0473512
1.09754e-211	-1.57367	0.016	0.509	2.02595e-207	9	Alox5ap	-0.048514
1.42418e-150	-1.04937	0.02	0.417	2.6289e-146	9	Cd68	-0.0491509
1.3015e-88	-0.970286	0.015	0.281	2.40243e-84	9	Tmem176a	-0.0500147
3.41318e-87	-0.664054	0.023	0.295	6.30039e-83	9	Ptprj	-0.0500762
1.4182e-87	-0.855804	0.018	0.284	2.61785e-83	9	Clec4a3	-0.0523962
2.78356e-107	-0.712356	0.031	0.35	5.13817e-103	9	Irf5	-0.0613417
8.07159e-85	-0.988838	0.018	0.276	1.48993e-80	9	Pltp	-0.0622346
8.53011e-154	-1.41664	0.019	0.418	1.57457e-149	9	Lst1	-0.0628883
1.32538e-92	-1.07403	0.018	0.295	2.44653e-88	9	Atf3	-0.0633853
2.15372e-124	-1.31671	0.018	0.363	3.97555e-120	9	Ccl6	-0.063541
8.83049e-133	-0.989243	0.026	0.392	1.63002e-128	9	Ncf1	-0.0639809
1.16545e-81	-0.88885	0.021	0.276	2.15131e-77	9	Klf4	-0.0652652
1.46121e-117	-1.14602	0.021	0.353	2.69724e-113	9	Tgfbi	-0.0662984
1.62084e-116	-1.31597	0.018	0.344	2.99191e-112	9	Ly6a	-0.0669138
4.97551e-87	-1.21801	0.018	0.282	9.18429e-83	9	Marcksl1	-0.0750827
3.47086e-123	-0.979249	0.03	0.379	6.40686e-119	9	Ncf2	-0.0755205
8.80809e-79	-0.704859	0.033	0.289	1.62589e-74	9	Fgr	-0.0777938
2.48512e-153	-1.26991	0.027	0.428	4.58727e-149	9	Sirpa	-0.0782821
3.48356e-108	-0.702591	0.043	0.375	6.43031e-104	9	Asah1	-0.0784712
6.8141e-94	-0.642697	0.043	0.342	1.25781e-89	9	Cd2ap	-0.0785112
7.30823e-103	-0.676841	0.045	0.366	1.34903e-98	9	Evi2a	-0.0810049
7.1047e-143	-1.13504	0.032	0.416	1.31146e-138	9	H2-DMb1	-0.0852615
1.10898e-92	-1.32919	0.021	0.299	2.04706e-88	9	Tnfaip2	-0.0903334
3.46734e-82	-0.739327	0.04	0.309	6.40037e-78	9	Nampt	-0.0927056
1.2873e-110	-1.03365	0.033	0.357	2.37623e-106	9	Ckb	-0.0929439
8.6339e-82	-1.2278	0.022	0.273	1.59373e-77	9	Mafb	-0.0954471
2.34977e-99	-0.725488	0.049	0.361	4.33744e-95	9	Aldh2	-0.0958191
1.87633e-103	-1.06441	0.033	0.34	3.46352e-99	9	Tmem176b	-0.100359
3.29644e-82	-0.606174	0.058	0.338	6.08489e-78	9	Filip1l	-0.101029
1.70764e-84	-0.96279	0.034	0.3	3.15213e-80	9	Cfp	-0.105596
1.67939e-90	-0.745751	0.05	0.343	3.09999e-86	9	Plin2	-0.10563
4.00802e-77	-0.51748	0.075	0.356	7.3984e-73	9	Cyfip1	-0.106041
5.0383e-195	-1.84579	0.029	0.494	9.3002e-191	9	Ifitm2	-0.106206
2.51477e-43	-0.25762	0.198	0.456	4.64201e-39	9	Tmem14c	-0.109461
6.41558e-75	-0.564793	0.068	0.338	1.18425e-70	9	Hexb	-0.110362
2.09136e-81	-0.536472	0.079	0.374	3.86043e-77	9	Pip4k2a	-0.110368
4.45752e-117	-0.723676	0.068	0.432	8.22813e-113	9	Skap2	-0.111335
1.95696e-223	-1.51041	0.042	0.553	3.61235e-219	9	Gm2a	-0.112677
2.40311e-136	-1.28337	0.037	0.408	4.4359e-132	9	Aif1	-0.1136
8.18644e-68	-0.528999	0.073	0.329	1.51113e-63	9	Nadk	-0.113914
1.53573e-71	-0.513403	0.081	0.35	2.8348e-67	9	Fam129a	-0.115516
4.38639e-73	-0.685266	0.055	0.308	8.09684e-69	9	Lipa	-0.118521
2.42916e-56	-0.38336	0.121	0.376	4.48399e-52	9	Tor1aip1	-0.120172
3.31231e-212	-1.71504	0.038	0.532	6.11419e-208	9	Marcks	-0.120243
7.44027e-142	-1.45725	0.035	0.413	1.3734e-137	9	Csf1r	-0.120576
3.02635e-99	-0.713564	0.068	0.39	5.58633e-95	9	Snx20	-0.121306
2.21739e-240	-1.561	0.046	0.579	4.09307e-236	9	Ctsh	-0.121912
7.60825e-109	-1.38071	0.032	0.347	1.40441e-104	9	Id3	-0.123761
1.46967e-62	-0.404617	0.128	0.403	2.71286e-58	9	Gltp	-0.125402
2.49287e-70	-0.555497	0.08	0.344	4.60158e-66	9	Rnf213	-0.125536
5.63183e-71	-0.486869	0.102	0.381	1.03958e-66	9	Slc6a6	-0.127009
9.80373e-45	-0.288943	0.218	0.482	1.80967e-40	9	Mtpn	-0.128028
1.94866e-119	-0.807186	0.071	0.435	3.59703e-115	9	Hexa	-0.128787
2.21702e-74	-0.492375	0.107	0.398	4.09241e-70	9	Sh3bgrl	-0.129128
9.12409e-95	-0.704237	0.076	0.392	1.68422e-90	9	Pnp	-0.133139
4.67005e-87	-0.548872	0.106	0.424	8.62045e-83	9	Tnfaip8	-0.134056
4.73463e-65	-0.531144	0.09	0.346	8.73966e-61	9	Rel	-0.134278
8.05666e-240	-1.78605	0.044	0.571	1.48718e-235	9	Mpeg1	-0.135261
5.91645e-67	-0.496859	0.112	0.385	1.09212e-62	9	Xbp1	-0.140881
4.00694e-62	-0.479793	0.116	0.379	7.39642e-58	9	Mapkapk2	-0.143074
8.02173e-66	-0.612471	0.08	0.332	1.48073e-61	9	Irf7	-0.143268
3.07769e-78	-0.864604	0.056	0.32	5.68112e-74	9	Gsr	-0.146721
3.73186e-57	-0.380377	0.189	0.475	6.88863e-53	9	Tgfb1	-0.148229
7.02912e-65	-0.416482	0.168	0.461	1.29751e-60	9	Cmtm7	-0.148554
6.52005e-40	-0.281952	0.302	0.558	1.20354e-35	9	Rrbp1	-0.149911
1.4798e-133	-1.02414	0.068	0.451	2.73157e-129	9	Tpd52	-0.151066
2.2352e-173	-1.19364	0.066	0.51	4.12596e-169	9	H2-DMa	-0.151501
7.90664e-36	-0.276724	0.331	0.591	1.45949e-31	9	Pitpna	-0.152406
2.53321e-185	-1.42318	0.057	0.517	4.67605e-181	9	Grn	-0.15393
9.62124e-35	-0.268606	0.361	0.618	1.77598e-30	9	H2-T23	-0.154406
3.1631e-56	-0.398293	0.189	0.471	5.83877e-52	9	Rtn4	-0.156502
1.22732e-55	-0.445058	0.151	0.412	2.26551e-51	9	Itm2c	-0.159251
5.39363e-110	-0.735142	0.103	0.465	9.9561e-106	9	Lyn	-0.15941
1.67943e-183	-1.13796	0.079	0.542	3.10006e-179	9	Unc93b1	-0.162861
1.50299e-96	-0.685708	0.11	0.447	2.77438e-92	9	Prkcd	-0.16505
1.32384e-153	-1.34666	0.059	0.466	2.44368e-149	9	Gngt2	-0.166918
2.9963e-93	-0.858701	0.078	0.385	5.53087e-89	9	Pou2f2	-0.169566
5.10223e-64	-0.577069	0.112	0.371	9.4182e-60	9	Nfe2l2	-0.169637
6.70991e-104	-0.764876	0.101	0.442	1.23858e-99	9	Lamp2	-0.170913
2.10955e-40	-0.3163	0.327	0.594	3.89402e-36	9	Sh3glb1	-0.171242
4.51268e-57	-0.394052	0.25	0.554	8.32995e-53	9	Atp6v1g1	-0.174668
4.10613e-230	-2.01898	0.049	0.556	7.57951e-226	9	Cybb	-0.174788
5.55384e-63	-0.446992	0.192	0.481	1.02518e-58	9	Nap1l1	-0.174791
2.78382e-52	-0.381207	0.254	0.542	5.13866e-48	9	Tmed10	-0.175411
4.12465e-76	-0.562268	0.142	0.442	7.61369e-72	9	Ctsa	-0.176642
7.14342e-76	-0.612752	0.123	0.415	1.3186e-71	9	Irf2bp2	-0.177338
1.15336e-104	-0.936443	0.082	0.417	2.12899e-100	9	Rnf149	-0.179832
7.49054e-74	-0.450155	0.234	0.571	1.38268e-69	9	Vamp8	-0.181302
5.31401e-57	-0.393423	0.271	0.578	9.80912e-53	9	Grb2	-0.181322
1.44941e-50	-0.372549	0.273	0.55	2.67546e-46	9	Psmb9	-0.181618
8.56521e-81	-0.604618	0.139	0.45	1.58105e-76	9	Syngr2	-0.1827
5.93806e-133	-1.26162	0.065	0.437	1.09611e-128	9	Ms4a6c	-0.183456
3.39912e-121	-0.980758	0.085	0.443	6.27443e-117	9	Napsa	-0.184027
1.17115e-254	-1.95014	0.058	0.602	2.16183e-250	9	Ifi27l2a	-0.184817
2.65989e-50	-0.398879	0.255	0.528	4.90989e-46	9	Ptpn1	-0.18906
1.92167e-125	-0.820756	0.12	0.509	3.54721e-121	9	Anxa5	-0.18977
9.39129e-67	-0.450748	0.237	0.551	1.73354e-62	9	Atp6v0b	-0.190423
5.12861e-233	-1.41222	0.084	0.609	9.46691e-229	9	Ctsz	-0.191642
2.96525e-71	-0.497003	0.203	0.512	5.47355e-67	9	Man2b1	-0.193279
3.39408e-62	-0.484196	0.213	0.514	6.26514e-58	9	Bri3	-0.19682
1.55228e-76	-0.472879	0.254	0.593	2.86535e-72	9	Scand1	-0.199189
1.39536e-50	-0.404698	0.282	0.559	2.5757e-46	9	Slfn2	-0.200571
3.95454e-72	-0.553274	0.176	0.475	7.29969e-68	9	Atpif1	-0.200776
1.90943e-38	-0.320851	0.471	0.733	3.52461e-34	9	Gabarap	-0.203393
5.39883e-77	-0.513157	0.221	0.546	9.9657e-73	9	Tkt	-0.203971
1.97805e-42	-0.324271	0.449	0.7	3.65129e-38	9	Clta	-0.205067
7.96425e-64	-0.457799	0.262	0.57	1.47012e-59	9	Akr1a1	-0.206799
4.17369e-45	-0.334507	0.454	0.719	7.70421e-41	9	Sem1	-0.208321
1.33965e-96	-0.826563	0.112	0.433	2.47286e-92	9	Smpdl3a	-0.208973
1.10211e-38	-0.359333	0.368	0.62	2.03439e-34	9	Pkm	-0.209896
1.99529e-66	-0.496878	0.241	0.552	3.68311e-62	9	Stat1	-0.213074
1.64529e-112	-0.688	0.183	0.567	3.03704e-108	9	Ptpn6	-0.218204
1.48164e-70	-0.455927	0.312	0.634	2.73497e-66	9	Gdi2	-0.220884
1.44479e-138	-1.451	0.071	0.454	2.66694e-134	9	Msrb1	-0.222027
1.54924e-81	-0.774106	0.127	0.425	2.85974e-77	9	Jun	-0.226003
1.60857e-61	-0.496849	0.258	0.551	2.96927e-57	9	Serp1	-0.228497
1.3088e-133	-0.793905	0.168	0.573	2.41591e-129	9	Erp29	-0.228775
5.98965e-97	-1.41663	0.062	0.366	1.10563e-92	9	Sdc3	-0.233593
2.90615e-66	-0.730969	0.135	0.396	5.36446e-62	9	Nr4a1	-0.243056
1.61485e-116	-1.73837	0.058	0.396	2.98085e-112	9	Lgmn	-0.248338
5.96779e-140	-1.32553	0.095	0.494	1.10159e-135	9	Bst2	-0.249852
2.79485e-113	-1.15522	0.105	0.454	5.15901e-109	9	Creg1	-0.261418
6.27702e-83	-0.559978	0.304	0.641	1.15867e-78	9	Capza2	-0.261495
3.48938e-73	-0.678236	0.195	0.492	6.44104e-69	9	Kctd12	-0.263458
1.32881e-213	-2.32105	0.066	0.549	2.45285e-209	9	Ifitm3	-0.274042
6.55838e-199	-1.64165	0.096	0.565	1.21061e-194	9	Lgals3	-0.274085
3.98353e-89	-0.63628	0.259	0.591	7.35319e-85	9	Atox1	-0.274204
3.19969e-71	-0.647848	0.25	0.557	5.9063e-67	9	BC005537	-0.285647
8.99438e-80	-0.676149	0.253	0.58	1.66027e-75	9	Cd44	-0.289942
1.01608e-108	-1.18181	0.112	0.44	1.87558e-104	9	S100a4	-0.29414
3.93467e-142	-2.6813	0.051	0.429	7.26301e-138	9	Il1b	-0.311495
8.38194e-90	-0.549892	0.425	0.74	1.54722e-85	9	Ucp2	-0.311605
1.58209e-62	-0.661385	0.267	0.553	2.92039e-58	9	Nfkbia	-0.313658
2.72034e-197	-1.48503	0.131	0.604	5.02148e-193	9	Zfp36	-0.316839
6.24901e-119	-0.950736	0.193	0.555	1.1535e-114	9	Lamp1	-0.324765
1.84071e-122	-0.831087	0.265	0.656	3.39778e-118	9	Samhd1	-0.330688
2.38626e-75	-0.514587	0.51	0.766	4.4048e-71	9	Gapdh	-0.338195
7.30012e-82	-0.668776	0.348	0.661	1.34753e-77	9	Prdx1	-0.346846
5.06045e-135	-0.847348	0.31	0.692	9.34109e-131	9	Taldo1	-0.374185
2.57175e-212	-2.19058	0.102	0.578	4.74719e-208	9	Plac8	-0.379999
1.8755e-104	-0.759001	0.391	0.74	3.46198e-100	9	Mcl1	-0.395693
2.90794e-88	-0.730342	0.4	0.705	5.36776e-84	9	Txn1	-0.408583
2.26607e-117	-1.46148	0.138	0.477	4.18294e-113	9	Cebpb	-0.414137
1.03961e-143	-2.01776	0.102	0.484	1.91901e-139	9	Wfdc17	-0.416623
1.56935e-278	-1.88684	0.158	0.693	2.89687e-274	9	Ctss	-0.42407
1.37888e-162	-1.55821	0.159	0.573	2.54527e-158	9	Fos	-0.424966
2.97916e-94	-0.697959	0.433	0.699	5.49924e-90	9	Lsp1	-0.426257
2.37433e-102	-1.00831	0.262	0.598	4.38278e-98	9	Prdx5	-0.434503
2.14719e-231	-2.65669	0.104	0.598	3.9635e-227	9	H2-Eb1	-0.454434
2.54683e-157	-0.935327	0.362	0.726	4.70119e-153	9	Npc2	-0.460039
1.04699e-89	-1.04773	0.252	0.556	1.93264e-85	9	Ctsc	-0.466481
4.86851e-109	-1.00248	0.303	0.634	8.98678e-105	9	Sat1	-0.471665
1.3243e-300	-1.84375	0.201	0.734	2.44453e-296	9	Gpx1	-0.49811
2.27179e-90	-1.29287	0.215	0.516	4.19351e-86	9	Dusp1	-0.528456
5.17598e-218	-0.939386	0.518	0.855	9.55433e-214	9	Ly6e	-0.562546
5.46313e-200	-1.7746	0.246	0.692	1.00844e-195	9	Ctsb	-0.621869
1.80252e-250	-2.7133	0.151	0.644	3.32728e-246	9	H2-Aa	-0.626466
9.80709e-240	-2.6718	0.165	0.643	1.81029e-235	9	H2-Ab1	-0.675111
1.61916e-262	-1.82508	0.399	0.775	2.98882e-258	9	Psap	-0.927653
1.17079e-286	-2.40149	0.31	0.761	2.16116e-282	9	Cst3	-0.965579
5.79836e-181	-2.87877	0.229	0.632	1.07032e-176	9	Lyz2	-1.02685
1.03989e-110	-2.34836	0.296	0.608	1.91954e-106	9	Apoe	-1.12478
2.44495e-296	-3.07396	0.298	0.759	4.51314e-292	9	Cd74	-1.19121

[truncated: 31 more sheets: cluster10, cluster11, cluster12, cluster13, cluster14, cluster15, cluster16, cluster17, cluster18, cluster19, cluster20, cluster21, cluster22, cluster23, cluster24, Tcells, NKcells, Bcells, KCs, prol_cDCs …]
