# Supplementary material for: Osteopontin Expression Identifies a Subset of Recruited Macrophages Distinct from Kupffer Cells in the Fatty Liver
Source: Immunity. Author manuscript; Available in PMC 2021 Jun 14. (PMC7501731; doi:10.1016/j.immuni.2020.08.004)
Supplement: Table S3 [file EMS94913-supplement-Table_S3.xlsx]

## Sheet: cluster0
p_val	avg_logFC	pct.1	pct.2	p_val_adj	cluster	gene	score
0	0.877553	0.744	0.388	0	0	Adam23	1.64045
0	0.870413	0.901	0.533	0	0	Fcgr2b	1.44428
0	0.78057	0.802	0.439	0	0	Gatm	1.39425
0	0.856462	0.94	0.573	0	0	Clec4g	1.38092
0	0.811302	0.873	0.509	0	0	Gpr182	1.36468
0	0.810316	0.891	0.528	0	0	Mrc1	1.34199
0	0.801835	0.923	0.544	0	0	Kdr	1.33591
0	0.72171	0.72	0.397	0	0	Cldn5	1.27674
0	0.756917	0.933	0.555	0	0	Dnase1l3	1.24992
0	0.790887	0.931	0.584	0	0	Maf	1.23959
0	0.729809	0.711	0.415	0	0	Cyp4b1	1.22093
0	0.763368	0.93	0.573	0	0	Ehd3	1.21772
0	0.69992	0.737	0.437	0	0	Flt4	1.15401
0	0.690349	0.771	0.453	0	0	Stab2	1.14959
0	0.723955	0.793	0.49	0	0	Stab1	1.14819
0	0.694936	0.744	0.445	0	0	Plxnc1	1.13633
0	0.684949	0.792	0.469	0	0	Oit3	1.13253
0	0.680499	0.77	0.464	0	0	Clec14a	1.10545
0	0.679778	0.829	0.505	0	0	Adgrf5	1.09425
0	0.684569	0.845	0.524	0	0	Tspan7	1.08326
0	0.663321	0.677	0.41	0	0	Fam167b	1.06921
0	0.655247	0.877	0.528	0	0	Gpihbp1	1.06813
0	0.666267	0.717	0.439	0	0	Cd300lg	1.06395
0	0.7107	0.81	0.533	0	0	Nrp1	1.06016
0	0.661906	0.767	0.473	0	0	Cd55	1.0511
0	0.623866	0.861	0.504	0	0	Bmp2	1.04504
0	0.645711	0.935	0.573	0	0	Aqp1	1.03557
0	0.6402	0.701	0.437	0	0	Cd38	1.00398
0	0.618108	0.946	0.575	0	0	Ptprb	0.999538
0	0.635236	0.775	0.486	0	0	Ets1	0.992556
0	0.65603	0.743	0.489	0	0	Lgmn	0.976814
0	0.597915	0.747	0.463	0	0	F8	0.944277
0	0.58523	0.748	0.469	0	0	Adgrl4	0.913888
0	0.568824	0.859	0.537	0	0	Eng	0.893272
0	0.569887	0.766	0.48	0	0	Cdh5	0.890885
0	0.564255	0.739	0.475	0	0	Dab2	0.859762
0	0.566966	0.856	0.555	0	0	Egfl7	0.858979
0	0.589395	0.922	0.656	0	0	Igfbp7	0.81595
0	0.511744	0.706	0.453	0	0	Srgn	0.780327
0	0.5167	0.843	0.572	0	0	Sparc	0.748417
0	0.486568	0.708	0.457	0	0	Flt1	0.737666
0	0.461608	0.753	0.501	0	0	Cavin2	0.680216
0	0.41634	0.867	0.616	0	0	Tmsb4x	0.576624

## Sheet: cluster1
p_val	avg_logFC	pct.1	pct.2	p_val_adj	cluster	gene	score
0	1.62981	0.645	0.16	0	1	Cxcl10	6.1837
0	1.01277	0.492	0.125	0	1	Apold1	3.69099
0	1.13784	0.632	0.215	0	1	Klf4	3.19606
0	1.09969	0.507	0.168	0	1	Cxcl9	3.13225
0	0.862181	0.45	0.121	0	1	Il1a	2.96169
0	0.837098	0.422	0.137	0	1	Nfkbiz	2.4031
0	0.69498	0.371	0.1	0	1	Gm12840	2.34398
0	0.845142	0.558	0.192	0	1	Sbno2	2.3346
0	0.659478	0.368	0.096	0	1	Irf8	2.28951
0	0.819721	0.643	0.239	0	1	Lyve1	2.11679
0	0.845548	0.466	0.178	0	1	Hspa1a	2.09588
0	1.02219	0.676	0.329	0	1	Socs3	2.03834
0	0.847705	0.542	0.218	0	1	Vcam1	2.01516
0	0.879431	0.577	0.247	0	1	Irf1	1.97444
0	0.840885	0.505	0.207	0	1	Adamts1	1.9569
0	0.885099	0.715	0.315	0	1	Plk2	1.94722
0	1.04781	0.872	0.472	0	1	Klf2	1.89563
0	0.776296	0.62	0.257	0	1	Gja1	1.80263
0	0.806641	0.547	0.237	0	1	Ppp1r15a	1.78637
0	0.812501	0.615	0.287	0	1	Fosb	1.68245
0	0.898867	0.962	0.522	0	1	Bmp2	1.62539
0	0.863943	0.759	0.407	0	1	Rhob	1.5725
0	0.581071	0.414	0.148	0	1	Akap12	1.52255
0	0.572563	0.476	0.19	0	1	Pcdh17	1.3627
0	0.869092	0.826	0.521	0	1	Fos	1.35192
0	0.964791	0.891	0.634	0	1	Dusp1	1.33483
0	0.557111	0.533	0.217	0	1	Ifi204	1.30811
0	0.912989	0.853	0.589	0	1	Zfp36	1.30013
0	0.639653	0.845	0.406	0	1	Cldn5	1.29929
0	0.648264	0.849	0.418	0	1	Cyp4b1	1.28593
0	0.711241	0.834	0.461	0	1	Sgk1	1.2594
0	0.597252	0.541	0.247	0	1	Cebpd	1.25725
0	0.567843	0.541	0.237	0	1	Serpina3g	1.24374
0	0.651722	0.894	0.46	0	1	Gatm	1.23966
0	0.616305	0.669	0.323	0	1	Marcksl1	1.23816
0	0.602254	0.682	0.323	0	1	Ifi203	1.23344
0	0.645591	0.894	0.462	0	1	Stab2	1.22279
0	0.624124	0.87	0.441	0	1	Flt4	1.20396
0	0.591444	0.737	0.353	0	1	Gimap6	1.20081
0	0.587888	0.696	0.334	0	1	Slfn5	1.18945
0	0.576158	0.718	0.343	0	1	Cd93	1.1719
0	0.705221	0.847	0.5	0	1	Fus	1.17122
0	0.568544	0.741	0.354	0	1	Rasgrp3	1.15739
0	0.610687	0.915	0.479	0	1	Oit3	1.1427
0	0.474457	0.428	0.168	0	1	Chst2	1.14083
0	0.545372	0.684	0.317	0	1	Chst15	1.14078
0	0.514179	0.617	0.271	0	1	Clec1b	1.129
0	0.563596	0.673	0.326	0	1	Mndal	1.12887
0	0.667267	0.987	0.574	0	1	Kdr	1.12773
0	0.663655	0.968	0.56	0	1	Fcgr2b	1.12705
0	0.463756	0.415	0.161	0	1	Fscn1	1.12549
0	0.465209	0.416	0.162	0	1	Dll4	1.12516
0	0.531506	0.466	0.212	0	1	Parp14	1.11568
0	0.477379	0.434	0.177	0	1	Tmem88	1.10793
0	0.535569	0.696	0.329	0	1	Tmem106a	1.09957
0	0.598085	0.874	0.475	0	1	Dab2	1.07779
0	0.718648	0.843	0.555	0	1	Junb	1.07225
0	0.619085	0.973	0.552	0	1	Mrc1	1.07183
0	0.545651	0.77	0.382	0	1	Fyn	1.07181
0	0.559182	0.767	0.392	0	1	Nrp2	1.0669
0	0.610819	0.948	0.534	0	1	Gpr182	1.06444
0	0.505195	0.612	0.281	0	1	Tmem204	1.06247
0	0.634568	0.991	0.586	0	1	Dnase1l3	1.05513
0	0.536989	0.727	0.362	0	1	Rasip1	1.04944
0	0.531949	0.829	0.411	0	1	Adam23	1.04747
0	0.64134	0.992	0.603	0	1	Clec4g	1.03786
0	0.566458	0.891	0.479	0	1	Cd55	1.03213
0	0.537025	0.804	0.412	0	1	Fam167b	1.02315
0	0.5666	0.812	0.441	0	1	Klf7	1.02013
0	0.477799	0.463	0.207	0	1	Trim30a	1.01945
0	0.599548	0.646	0.371	0	1	Mt1	1.01656
0	0.51477	0.699	0.344	0	1	Gimap4	1.01645
0	0.605302	0.92	0.541	0	1	Nrp1	1.01067
0	0.53109	0.81	0.42	0	1	Mmrn2	1.00043
0	0.626279	0.977	0.603	0	1	Ehd3	0.998164
0	0.558699	0.896	0.492	0	1	Ets1	0.997201
0	0.498262	0.689	0.335	0	1	Itpkb	0.99508
0	0.528668	0.677	0.35	0	1	Ccnd1	0.994189
0	0.48595	0.643	0.305	0	1	Rgl1	0.991955
0	0.45247	0.515	0.226	0	1	Pcdh12	0.987381
0	0.490673	0.655	0.319	0	1	Itga9	0.976872
0	0.485821	0.625	0.302	0	1	Ctla2a	0.9732
0	0.600574	0.99	0.602	0	1	Aqp1	0.971517
0	0.533946	0.893	0.484	0	1	Cdh5	0.96521
0	0.508241	0.751	0.388	0	1	Mylip	0.959017
0	0.435281	0.442	0.191	0	1	Akr1b8	0.957186
0	0.516395	0.815	0.434	0	1	Esam	0.947887
0	0.638009	0.942	0.626	0	1	Jak1	0.944976
0	0.445972	0.502	0.227	0	1	Zfp503	0.944633
0	0.483011	0.703	0.35	0	1	Myct1	0.943214
0	0.456729	0.598	0.28	0	1	Robo4	0.941806
0	0.548296	0.96	0.549	0	1	Gpihbp1	0.941618
0	0.514859	0.877	0.472	0	1	Adgrl4	0.936787
0	0.513646	0.868	0.468	0	1	F8	0.93273
0	0.446323	0.505	0.232	0	1	Id4	0.931377
0	0.588966	0.902	0.561	0	1	Sh3bp5	0.93038
0	0.507795	0.844	0.451	0	1	Srgn	0.929673
0	0.674652	0.97	0.695	0	1	Plpp3	0.928244
0	0.587159	0.983	0.613	0	1	Maf	0.926449
0	0.458761	0.611	0.294	0	1	Sox18	0.922049
0	0.436143	0.486	0.22	0	1	Mertk	0.92159
0	0.496035	0.794	0.419	0	1	Plxnd1	0.918069
0	0.524531	0.926	0.521	0	1	Adgrf5	0.914719
0	0.469148	0.663	0.331	0	1	Btnl9	0.912157
0	0.418618	0.464	0.203	0	1	Msr1	0.911919
0	0.568027	0.947	0.58	0	1	Sparc	0.911732
0	0.440932	0.481	0.223	0	1	Tgfb1	0.910249
0	0.552856	0.866	0.516	0	1	Tcf4	0.910215
0	0.501497	0.845	0.456	0	1	Plxnc1	0.909366
0	0.462595	0.633	0.314	0	1	Tfpi	0.903773
0	0.433774	0.479	0.22	0	1	Sipa1	0.903382
0	0.513218	0.898	0.502	0	1	Stab1	0.900136
0	0.483669	0.74	0.388	0	1	Sema6a	0.899285
0	0.55973	0.829	0.508	0	1	Dlc1	0.895784
0	0.50872	0.861	0.479	0	1	Clec14a	0.895721
0	0.490098	0.815	0.437	0	1	Plpp1	0.893578
0	0.423026	0.479	0.218	0	1	Gngt2	0.888726
0	0.506029	0.765	0.427	0	1	Ets2	0.885839
0	0.430406	0.551	0.259	0	1	Mef2c	0.881612
0	0.418686	0.492	0.224	0	1	Hecw2	0.880315
0	0.420785	0.485	0.222	0	1	Atp2b4	0.879659
0	0.468364	0.706	0.368	0	1	Rapgef5	0.874774
0	0.442425	0.591	0.29	0	1	Nav1	0.871577
0	0.483876	0.814	0.442	0	1	Cd38	0.871406
0	0.458748	0.642	0.328	0	1	Arhgap23	0.87135
0	0.450004	0.602	0.301	0	1	Cotl1	0.871069
0	0.478539	0.792	0.427	0	1	Tmem2	0.867284
0	0.505486	0.958	0.552	0	1	Eng	0.861664
0	0.473073	0.768	0.413	0	1	Hspg2	0.858913
0	0.446257	0.668	0.339	0	1	Epb41l2	0.854153
0	0.466429	0.77	0.411	0	1	Meis2	0.853089
0	0.454101	0.706	0.366	0	1	Msn	0.852647
0	0.443362	0.603	0.304	0	1	Cxcl16	0.851424
0	0.466436	0.825	0.447	0	1	Cd300lg	0.842035
0	0.548666	0.9	0.581	0	1	Snrk	0.835532
0	0.430426	0.586	0.295	0	1	Add3	0.826982
0	0.453536	0.649	0.346	0	1	Fam124a	0.826812
0	0.445831	0.611	0.32	0	1	Rasal2	0.825464
0	0.433941	0.638	0.326	0	1	Slc43a2	0.823972
0	0.489044	0.928	0.542	0	1	Tspan7	0.822161
0	0.4719	0.658	0.368	0	1	Elf1	0.821455
0	0.500053	0.894	0.535	0	1	Tinagl1	0.82027
0	0.458342	0.658	0.359	0	1	Sash1	0.817314
0	0.448871	0.549	0.293	0	1	Slc3a2	0.813301
0	0.436633	0.555	0.288	0	1	Agpat5	0.813192
0	0.406517	0.52	0.25	0	1	Dse	0.813035
0	0.506732	0.991	0.608	0	1	Ptprb	0.812576
0	0.441864	0.76	0.404	0	1	Elk3	0.811152
0	0.396111	0.504	0.237	0	1	Fgd5	0.80826
0	0.405947	0.563	0.273	0	1	Stard8	0.80759
0	0.456191	0.736	0.406	0	1	Col4a1	0.807107
0	0.417157	0.564	0.282	0	1	Nid1	0.805742
0	0.442191	0.825	0.444	0	1	Pecam1	0.803541
0	0.410897	0.577	0.287	0	1	Arap3	0.798274
0	0.429678	0.716	0.376	0	1	Ltbp4	0.797019
0	0.430424	0.662	0.348	0	1	Amotl1	0.795924
0	0.400224	0.527	0.255	0	1	Emilin1	0.795918
0	0.471618	0.741	0.431	0	1	Tnfaip1	0.792447
0	0.511933	0.813	0.519	0	1	Cd36	0.786771
0	0.51733	0.834	0.541	0	1	Clic4	0.783037
0	0.432844	0.591	0.317	0	1	Ap1b1	0.782296
0	0.538257	0.989	0.672	0	1	Igfbp7	0.780552
8.76303e-305	0.390011	0.5	0.24	1.55465e-300	1	Lrrc8c	0.780022
0	0.409123	0.673	0.344	0	1	Vim	0.777796
0	0.507462	0.877	0.564	0	1	Rbms1	0.775338
0	0.466938	0.839	0.497	0	1	Lgmn	0.772704
0	0.433553	0.83	0.458	0	1	Flt1	0.768908
0	0.419294	0.733	0.39	0	1	Calcrl	0.768357
0	0.40577	0.676	0.347	0	1	Arhgap31	0.768349
0	0.402932	0.642	0.33	0	1	Lhfpl2	0.76083
0	0.4429	0.621	0.352	0	1	Adgrl2	0.759782
5.84625e-299	0.406495	0.535	0.278	1.03718e-294	1	Ndrg1	0.755121
0	0.437272	0.619	0.349	0	1	Snx5	0.753959
6.20346e-293	0.400511	0.52	0.267	1.10056e-288	1	Ralb	0.751861
0	0.466257	0.788	0.479	0	1	Dusp3	0.751351
1.07375e-303	0.39382	0.528	0.271	1.90494e-299	1	Tanc1	0.739989
0	0.458428	0.9	0.549	0	1	Gng11	0.738077
0	0.409214	0.698	0.378	0	1	Tpbgl	0.736163
0	0.43296	0.641	0.368	0	1	Myo10	0.7342
0	0.522634	0.891	0.625	0	1	Degs1	0.733334
1.70918e-293	0.377534	0.521	0.259	3.03225e-289	1	Arhgdib	0.731209
0	0.379486	0.587	0.295	0	1	Arhgef15	0.730355
7.72162e-291	0.373606	0.507	0.25	1.36989e-286	1	Tgfbr3	0.728532
0	0.389103	0.599	0.31	0	1	Prex2	0.728352
0	0.410845	0.69	0.38	0	1	Notch1	0.726879
0	0.44867	0.937	0.571	0	1	Egfl7	0.723587
0	0.387175	0.615	0.32	0	1	Npr1	0.721554
0	0.397959	0.618	0.331	0	1	4931406P16Rik	0.721229
0	0.392202	0.729	0.388	0	1	Cyyr1	0.718381
0	0.426539	0.72	0.418	0	1	Serpinb6a	0.717542
1.0194e-297	0.380236	0.559	0.288	1.80852e-293	1	Ntn4	0.713261
0	0.434544	0.84	0.506	0	1	Itga1	0.707398
0	0.380941	0.625	0.327	0	1	Ushbp1	0.706492
0	0.461265	0.966	0.623	0	1	Tmsb4x	0.703921
0	0.397237	0.758	0.421	0	1	Slc43a3	0.698621
0	0.412823	0.638	0.368	0	1	F2r	0.696775
0	0.433687	0.841	0.517	0	1	Marcks	0.692088
0	0.472138	0.841	0.567	0	1	Fcgrt	0.68816
0	0.392211	0.614	0.34	0	1	Pitpnc1	0.688051
0	0.46138	0.836	0.552	0	1	Epas1	0.686323
0	0.424791	0.774	0.471	0	1	Bmpr2	0.683552
0	0.358031	0.56	0.285	0	1	Zeb2	0.679653
0	0.40084	0.676	0.391	0	1	Tpm4	0.675731
0	0.399059	0.703	0.406	0	1	Ccnd2	0.674371
0	0.401514	0.863	0.507	0	1	Timp3	0.670226
0	0.444314	0.771	0.508	0	1	Qk	0.661324
0	0.397007	0.662	0.388	0	1	Atp1b3	0.660349
3.21527e-295	0.36322	0.592	0.316	5.70421e-291	1	Sp100	0.65959
6.16992e-292	0.366993	0.587	0.318	1.09461e-287	1	Pea15a	0.656782
0	0.451959	0.889	0.604	0	1	Sptbn1	0.654384
0	0.39392	0.857	0.507	0	1	Cavin2	0.652977
0	0.459487	0.868	0.605	0	1	Gnai2	0.648512
0	0.430706	0.795	0.518	0	1	Dpp4	0.648506
0	0.421929	0.728	0.465	0	1	Ppp1r2	0.646661
7.99079e-281	0.390406	0.632	0.379	1.41765e-276	1	Shisa5	0.634284
4.18914e-275	0.354125	0.591	0.32	7.43195e-271	1	Pkm	0.634205
0	0.357973	0.784	0.433	0	1	Ramp2	0.633523
0	0.392581	0.732	0.451	0	1	Vamp5	0.62336
0	0.408826	0.784	0.51	0	1	Tcn2	0.616384
5.08253e-274	0.333267	0.596	0.318	9.01691e-270	1	Emcn	0.605571
2.91995e-251	0.33716	0.558	0.302	5.18029e-247	1	Podxl	0.602998
1.66103e-288	0.337565	0.67	0.368	2.94683e-284	1	Tek	0.598329
1.47503e-242	0.386745	0.692	0.438	2.61685e-238	1	Gm42418	0.597383
0	0.382395	0.729	0.464	0	1	Macf1	0.588115
4.62313e-244	0.335064	0.583	0.328	8.2019e-240	1	Acer2	0.577935
0	0.40559	0.883	0.627	0	1	Lifr	0.562222
0	0.381972	0.94	0.629	0	1	Il6st	0.561899
0	0.371822	0.789	0.522	0	1	Nr2f2	0.551443
0	0.378193	0.83	0.575	0	1	Slc29a1	0.536581
0	0.324426	0.819	0.491	0	1	Tm4sf1	0.53035
0	0.300591	0.735	0.422	0	1	Ly6a	0.511422
5.52638e-229	0.297043	0.623	0.372	9.80434e-225	1	Crim1	0.484444
1.58535e-199	0.274222	0.7	0.445	2.81257e-195	1	Tagln2	0.42188
2.73869e-248	0.291997	0.848	0.58	4.85871e-244	1	App	0.419684

## Sheet: cluster2
p_val	avg_logFC	pct.1	pct.2	p_val_adj	cluster	gene	score
0	2.3517	0.621	0.052	0	2	Rspo3	23.5549
0	0.886508	0.29	0.019	0	2	Selp	8.86508
0	1.0202	0.353	0.036	0	2	Lhx6	7.82891
0	1.34743	0.713	0.133	0	2	Cdh13	6.71831
0	1.39269	0.868	0.226	0	2	Wnt2	5.12225
0	1.16012	0.606	0.15	0	2	Thbd	4.39395
0	1.05663	0.586	0.152	0	2	Olfm1	3.82211
0	1.66418	0.957	0.422	0	2	Fabp4	3.68662
0	0.954747	0.605	0.157	0	2	Plvap	3.45881
0	0.725169	0.31	0.055	0	2	Ctnnal1	3.4585
0	1.01992	0.707	0.228	0	2	Kit	3.02975
0	0.923322	0.585	0.179	0	2	Slco3a1	2.8579
0	1.07202	0.794	0.292	0	2	Ptgs1	2.8185
0	0.975055	0.777	0.298	0	2	Jam2	2.4598
0	0.923294	0.69	0.27	0	2	Cyp26b1	2.27526
0	0.832508	0.714	0.295	0	2	Cd9	1.94889
0	0.641923	0.431	0.146	0	2	Kcnb1	1.77352
0	0.625113	0.396	0.134	0	2	Slc26a10	1.71906
0	0.776101	0.721	0.317	0	2	Ctla2a	1.71122
0	0.671073	0.428	0.161	0	2	Gja4	1.67964
0	0.868616	0.898	0.458	0	2	Plpp1	1.6667
0	0.803214	0.846	0.411	0	2	Bgn	1.61406
0	0.653539	0.573	0.237	0	2	Sirpa	1.51611
0	0.707514	0.692	0.341	0	2	Slco2a1	1.39487
0	0.658202	0.707	0.327	0	2	Emcn	1.38086
0	0.579003	0.449	0.179	0	2	Adgrg3	1.37551
0	0.782749	0.805	0.485	0	2	Car8	1.27296
0	0.682139	0.889	0.482	0	2	Flt1	1.23256
1.20234e-293	0.609299	0.501	0.241	2.13308e-289	2	Jpt1	1.21617
0	0.579293	0.583	0.271	0	2	Ephb4	1.20188
0	0.59983	0.713	0.347	0	2	Lhfpl2	1.19798
0	0.614186	0.763	0.382	0	2	Tek	1.19547
0	0.650373	0.85	0.454	0	2	Ramp2	1.19142
0	0.636532	0.727	0.379	0	2	F2r	1.18961
0	0.703338	0.776	0.449	0	2	Gm42418	1.18909
0	0.667239	0.802	0.443	0	2	Slc43a3	1.18129
3.19766e-305	0.554727	0.528	0.24	5.67297e-301	2	Sema3f	1.17158
0	0.568292	0.585	0.283	0	2	Heg1	1.13465
0	0.682177	0.975	0.583	0	2	Eng	1.12162
0	0.717795	0.926	0.592	0	2	App	1.10412
0	0.595895	0.869	0.47	0	2	Pecam1	1.07882
0	0.576935	0.778	0.414	0	2	Mylip	1.05862
9.15596e-269	0.508114	0.505	0.233	1.62436e-264	2	Fam43a	1.05596
1.3675e-261	0.502396	0.492	0.226	2.42609e-257	2	Exoc3l2	1.04737
0	0.656138	0.969	0.598	0	2	Egfl7	1.04572
6.08209e-246	0.553856	0.532	0.273	1.07902e-241	2	Cebpd	1.04117
0	0.603225	0.916	0.528	0	2	Cavin2	1.02705
0	0.539809	0.651	0.335	0	2	Pkm	1.0186
0	0.680615	0.816	0.538	0	2	Dhrs3	1.01347
0	0.630685	0.854	0.524	0	2	Tcn2	1.00862
0	0.571516	0.861	0.481	0	2	Srgn	1.00219
0	0.570847	0.898	0.503	0	2	Adgrl4	0.999261
0	0.572408	0.686	0.385	0	2	Crim1	0.994106
1.67889e-255	0.564148	0.583	0.323	2.97852e-251	2	Smad7	0.987682
8.52871e-264	0.54274	0.579	0.31	1.51308e-259	2	Hyal2	0.98202
0	0.524399	0.724	0.377	0	2	Myct1	0.981046
0	0.526876	0.757	0.397	0	2	Tpbgl	0.979964
0	0.519906	0.703	0.371	0	2	Arhgap31	0.959301
1.01783e-221	0.500487	0.521	0.265	1.80572e-217	2	Serpina3g	0.948196
0	0.595174	0.859	0.531	0	2	Itga1	0.945018
0	0.617854	0.992	0.639	0	2	Ptprb	0.944394
1.44206e-236	0.472297	0.5	0.241	2.55837e-232	2	Bace2	0.940831
2.42721e-305	0.508826	0.71	0.375	4.30611e-301	2	Cd93	0.938355
0	0.510212	0.77	0.411	0	2	Cyyr1	0.933168
0	0.626817	0.889	0.589	0	2	Slc29a1	0.930285
0	0.539512	0.877	0.5	0	2	F8	0.927749
3.29318e-242	0.470258	0.528	0.258	5.84244e-238	2	Lrrc8c	0.926479
8.20807e-259	0.496465	0.581	0.303	1.45619e-254	2	Tgfbr2	0.921553
3.81077e-252	0.524492	0.6	0.335	6.76068e-248	2	Ralgapa2	0.91216
0	0.526185	0.762	0.43	0	2	Col4a1	0.911256
0	0.578619	0.92	0.576	0	2	Gng11	0.908412
0	0.549583	0.891	0.533	0	2	Timp3	0.901801
1.72398e-232	0.462483	0.541	0.274	3.05852e-228	2	Tie1	0.880998
8.87735e-233	0.446189	0.512	0.252	1.57493e-228	2	Arrb1	0.871941
0	0.51382	0.861	0.507	0	2	Klf2	0.855703
2.00607e-296	0.482075	0.751	0.416	3.55897e-292	2	Calcrl	0.849856
2.86229e-291	0.475342	0.717	0.392	5.07798e-287	2	Msn	0.847811
4.27631e-242	0.454921	0.625	0.335	7.58661e-238	2	Sp100	0.824133
0	0.47726	0.847	0.488	0	2	Plxnc1	0.811726
4.15878e-236	0.461977	0.628	0.354	7.3781e-232	2	4931406P16Rik	0.797037
0	0.545572	0.956	0.653	0	2	Il6st	0.786677
1.61692e-235	0.474397	0.638	0.378	2.86858e-231	2	Mef2a	0.780066
5.39577e-235	0.470134	0.638	0.381	9.57263e-231	2	Anxa2	0.767125
0	0.496281	0.991	0.634	0	2	Aqp1	0.763687
5.99714e-272	0.440359	0.764	0.433	1.06395e-267	2	Elk3	0.759445
5.36203e-202	0.420074	0.553	0.296	9.51278e-198	2	Gja1	0.759153
2.78084e-208	0.419533	0.584	0.315	4.93349e-204	2	Nav1	0.753868
0	0.473834	0.905	0.563	0	2	Tinagl1	0.748377
1.85181e-286	0.437112	0.725	0.419	3.2853e-282	2	Gas6	0.738708
0	0.439237	0.887	0.519	0	2	Cdh5	0.73649
4.60065e-210	0.420614	0.615	0.345	8.16202e-206	2	Acer2	0.728669
1.59838e-285	0.427013	0.831	0.478	2.83568e-281	2	Cd300lg	0.727147
1.25766e-199	0.406898	0.584	0.32	2.23121e-195	2	Arhgef15	0.720086
2.04212e-224	0.421835	0.772	0.448	3.62292e-220	2	Fam167b	0.711041
1.85178e-224	0.455206	0.774	0.499	3.28524e-220	2	Sgk1	0.692199
1.25098e-266	0.417441	0.853	0.511	2.21936e-262	2	Dab2	0.68345
2.25152e-230	0.384409	0.711	0.395	3.99443e-226	2	Rasip1	0.674851
1.49811e-189	0.384513	0.587	0.328	2.65779e-185	2	Cotl1	0.667778
3.99579e-278	0.454427	0.838	0.565	7.08893e-274	2	Clic4	0.662278
1.76374e-240	0.394164	0.801	0.468	3.12905e-236	2	Esam	0.660514
1.03747e-232	0.397098	0.753	0.444	1.84058e-228	2	Hspg2	0.658623
1.89958e-256	0.444123	0.817	0.541	3.37005e-252	2	Nr2f2	0.658528
4.34527e-265	0.4036	0.882	0.536	7.70894e-261	2	Stab1	0.65197
4.38934e-258	0.433383	0.82	0.536	7.78714e-254	2	Dlc1	0.650868
1.27407e-270	0.411297	0.943	0.586	2.26032e-266	2	Gpihbp1	0.65076
6.50824e-242	0.390125	0.804	0.474	1.15463e-237	2	Cd38	0.648059
5.10662e-297	0.448298	0.955	0.652	9.05966e-293	2	Tmsb4x	0.646714
2.09253e-225	0.421827	0.752	0.483	3.71236e-221	2	Macf1	0.643436
5.21121e-184	0.378201	0.602	0.345	9.24521e-180	2	Rasal2	0.641344
1.23888e-262	0.393642	0.914	0.556	2.19791e-258	2	Adgrf5	0.635668
8.30131e-203	0.382306	0.687	0.406	1.47274e-198	2	Notch1	0.631356
4.02733e-290	0.445852	0.909	0.645	7.14488e-286	2	Lifr	0.618747
1.13465e-184	0.356671	0.613	0.345	2.01299e-180	2	Npr1	0.615886
3.13643e-191	0.3981	0.731	0.463	5.56434e-187	2	Tagln2	0.615245
3.39645e-185	0.364432	0.653	0.379	6.02565e-181	2	Gimap4	0.611758
1.19623e-218	0.378394	0.843	0.513	2.12223e-214	2	Clec14a	0.609917
2.73183e-227	0.372497	0.865	0.521	4.84655e-223	2	Oit3	0.606799
4.86462e-178	0.350436	0.673	0.393	8.63033e-174	2	Gimap6	0.58522
5.15495e-227	0.369948	0.834	0.526	9.14539e-223	2	Lgmn	0.575628
3.76964e-195	0.350776	0.763	0.461	6.68772e-191	2	Tmem2	0.568242
6.45234e-168	0.361596	0.693	0.432	1.14471e-163	2	Ccnd2	0.566937
1.79238e-207	0.367854	0.97	0.622	3.17986e-203	2	Dnase1l3	0.564586
1.09872e-178	0.335027	0.71	0.43	1.94924e-174	2	Nrp2	0.540613
2.06676e-212	0.357422	0.879	0.593	3.66665e-208	2	Sh3bp5	0.521018
3.14061e-162	0.309438	0.638	0.371	5.57176e-158	2	Slfn5	0.518166
7.39841e-219	0.361498	0.879	0.61	1.31255e-214	2	Snrk	0.51251
6.64303e-161	0.312963	0.668	0.4	1.17854e-156	2	Rapgef5	0.5099
5.33647e-179	0.33967	0.821	0.546	9.46744e-175	2	Marcks	0.501562
8.90873e-190	0.313316	0.845	0.519	1.5805e-185	2	Cd55	0.500477
1.36508e-197	0.326049	0.974	0.635	2.42179e-193	2	Ehd3	0.492359
2.25523e-196	0.343799	0.856	0.592	4.001e-192	2	Rbms1	0.488858
1.78969e-166	0.295296	0.765	0.458	3.17509e-162	2	Mmrn2	0.482695
1.38121e-157	0.310882	0.747	0.48	2.4504e-153	2	Klf7	0.473936
7.47537e-176	0.315288	0.824	0.55	1.3262e-171	2	Tcf4	0.463924
7.71954e-210	0.332103	0.985	0.698	1.36952e-205	2	Igfbp7	0.462036
3.72446e-152	0.295248	0.715	0.448	6.60757e-148	2	Meis2	0.460922
4.12827e-138	0.312943	0.765	0.514	7.32396e-134	2	Stab2	0.456872
1.96659e-155	0.292572	0.968	0.61	3.48893e-151	2	Kdr	0.45679
4.39287e-166	0.303325	0.916	0.614	7.79339e-162	2	Sparc	0.445265
7.37265e-158	0.284428	0.839	0.532	1.30798e-153	2	Ets1	0.440286
4.68972e-163	0.291878	0.96	0.646	8.32003e-159	2	Maf	0.427139
7.10075e-148	0.274705	0.754	0.499	1.25974e-143	2	Bmpr2	0.406931
4.15376e-146	0.263673	0.895	0.578	7.36919e-142	2	Tspan7	0.401339

## Sheet: cluster3
p_val	avg_logFC	pct.1	pct.2	p_val_adj	cluster	gene	score
0	3.427	0.951	0.023	0	3	Cyp2e1	98.7598
0	2.62195	0.948	0.046	0	3	Cyp3a11	44.3859
0	2.2794	0.949	0.045	0	3	Rgn	39.3301
0	1.56057	0.786	0.056	0	3	Cyp2c37	18.5849
0	2.17886	0.839	0.089	0	3	Cyp2c29	18.4652
0	1.50025	0.631	0.043	0	3	Slc1a2	17.8615
0	1.97366	0.918	0.092	0	3	Cyp2c50	17.7629
0	2.44986	0.966	0.129	0	3	Slco1b2	17.0256
0	2.64469	0.822	0.118	0	3	Oat	16.9839
0	2.22955	0.726	0.089	0	3	Mup17	16.3501
0	1.5852	0.835	0.072	0	3	Akr1c6	16.142
0	2.0181	0.577	0.065	0	3	Mup11	15.5259
0	1.19854	0.772	0.05	0	3	Serpina7	15.4212
0	1.64906	0.91	0.091	0	3	Cyp1a2	14.8579
0	0.802274	0.593	0.023	0	3	Cyp7a1	14.4166
0	2.12618	0.936	0.131	0	3	Apoc4	14.1142
0	0.642916	0.571	0.018	0	3	Cyp2c38	13.1109
0	2.1352	0.974	0.155	0	3	Aldh1a1	12.6041
0	2.08361	0.978	0.155	0	3	Car3	12.3501
0	0.602086	0.379	0.011	0	3	Cyp2b9	10.8662
0	1.60347	0.893	0.122	0	3	Phyh	10.8477
0	1.69831	0.913	0.134	0	3	Gstm1	10.7677
0	2.10641	0.99	0.188	0	3	Rbp4	10.5321
0	1.62404	0.92	0.134	0	3	Cdo1	10.3758
0	1.84977	0.982	0.166	0	3	Cat	10.3209
0	1.69743	0.912	0.14	0	3	Uqcrq	10.3204
0	2.81473	0.752	0.198	0	3	Glul	10.1763
0	1.50294	0.934	0.128	0	3	Gulo	10.1721
0	0.445718	0.379	0.007	0	3	Slc13a3	9.93689
0	1.30006	0.791	0.095	0	3	Cyp4a10	9.79376
0	0.822549	0.624	0.043	0	3	Cyp2c54	9.68435
0	2.02886	0.983	0.199	0	3	Mgst1	9.54245
0	2.18683	0.992	0.221	0	3	Apoc1	9.39108
0	1.55107	0.877	0.139	0	3	Pon1	9.12946
0	1.44054	0.854	0.125	0	3	Apoh	9.11277
0	0.82017	0.715	0.056	0	3	Rdh16	8.88518
0	1.99166	0.992	0.215	0	3	Fabp1	8.781
0	1.41388	0.95	0.145	0	3	Gc	8.66573
0	1.74058	0.985	0.188	0	3	Apoc3	8.65893
0	2.07917	0.99	0.233	0	3	Apoa2	8.47069
0	0.64662	0.632	0.041	0	3	Cldn2	8.01302
0	1.52995	0.97	0.178	0	3	Trf	7.89388
0	1.21616	0.705	0.099	0	3	Lect2	7.86597
0	0.911743	0.626	0.063	0	3	Fitm1	7.81851
0	1.30404	0.844	0.132	0	3	Sult2a8	7.75077
0	0.929133	0.693	0.074	0	3	Cyp4a12a	7.66535
0	0.448353	0.424	0.015	0	3	H2-Q1	7.60407
0	1.14865	0.747	0.103	0	3	Cyp2a5	7.5933
0	1.30633	0.899	0.145	0	3	H2-Q10	7.57669
0	1.24041	0.978	0.158	0	3	Serpina3k	7.22096
0	0.870235	0.796	0.088	0	3	Aqp9	7.06844
0	1.57861	0.991	0.213	0	3	Scd1	7.01525
0	1.71059	0.923	0.216	0	3	Cyb5a	6.98616
0	1.23121	0.945	0.158	0	3	Serpina1a	6.92556
0	0.391645	0.366	0.011	0	3	Cib2	6.82582
0	0.668906	0.634	0.053	0	3	Slc16a10	6.73153
0	1.23442	0.955	0.166	0	3	Serpina1b	6.69813
0	1.25168	0.924	0.163	0	3	Gsta3	6.68528
0	1.54972	0.946	0.212	0	3	Apob	6.60378
0	1.30267	0.896	0.17	0	3	C4bp	6.48438
0	1.23844	0.76	0.137	0	3	Aldh2	6.4028
0	1.0766	0.828	0.13	0	3	Ces3a	6.36729
0	1.01472	0.893	0.134	0	3	Fgb	6.29269
0	1.19857	0.823	0.148	0	3	Acaa1b	6.24319
0	0.723472	0.678	0.069	0	3	Ugt3a1	6.20904
0	0.601141	0.574	0.046	0	3	Prlr	6.1617
0	1.96735	0.983	0.304	0	3	mt-Nd4	6.15892
0	0.676349	0.631	0.06	0	3	Fam25c	6.0968
0	0.67046	0.66	0.063	0	3	Rmdn2	6.0617
0	1.45012	0.957	0.219	0	3	Ttr	6.06012
0	1.38142	0.988	0.216	0	3	Scp2	6.03912
0	1.25131	0.904	0.178	0	3	Apoa1	6.01693
0	0.975033	0.898	0.136	0	3	Fgg	5.99712
0	1.25499	0.842	0.167	0	3	Cyp2d9	5.97008
0	1.23178	0.892	0.176	0	3	Gpx1	5.90723
0	0.801326	0.758	0.094	0	3	Ugt2b35	5.84043
0	1.34838	0.967	0.215	0	3	Acsl1	5.79502
0	1.13179	0.645	0.118	0	3	Hp	5.70315
0	0.502801	0.555	0.039	0	3	Nr1i3	5.69499
0	1.01603	0.888	0.149	0	3	Slc10a1	5.67441
0	0.893645	0.488	0.067	0	3	Mup9	5.66362
0	1.06796	0.882	0.159	0	3	Ahsg	5.57362
0	1.19252	0.959	0.197	0	3	Serpina1c	5.52477
0	0.631144	0.61	0.06	0	3	Serpina6	5.49997
0	1.11191	0.788	0.15	0	3	Ang	5.47614
0	0.466739	0.409	0.025	0	3	Cyp4a12b	5.45418
0	0.930805	0.75	0.119	0	3	Ugt2b36	5.41166
0	0.634734	0.644	0.066	0	3	Pcsk6	5.37854
0	0.812201	0.547	0.073	0	3	Cyp4a14	5.3527
0	0.936129	0.72	0.116	0	3	Mettl7b	5.34931
0	0.78566	0.808	0.109	0	3	Cyp2c67	5.33457
0	1.68517	0.962	0.295	0	3	Acox1	5.3152
0	0.672536	0.693	0.078	0	3	Gstm6	5.29622
0	1.08748	0.93	0.181	0	3	Bhmt	5.29508
0	1.10788	0.944	0.189	0	3	Ugt2b34	5.25548
0	0.987065	0.711	0.124	0	3	Ttc36	5.23734
0	0.525807	0.537	0.044	0	3	Slc16a7	5.22886
0	0.937803	0.773	0.129	0	3	Ugt2b5	5.21526
0	0.483561	0.485	0.035	0	3	Ces2c	5.21171
0	1.41728	0.93	0.243	0	3	Rnase4	5.20976
0	1.01738	0.649	0.117	0	3	Ces1c	5.19903
0	0.835109	0.72	0.106	0	3	Elovl3	5.18344
0	1.18621	0.803	0.176	0	3	C8g	5.1211
0	1.11065	0.871	0.184	0	3	Slc22a1	4.98647
0	0.465863	0.498	0.037	0	3	Vnn1	4.93616
0	0.616045	0.667	0.075	0	3	Agxt2	4.83414
0	1.47616	0.962	0.285	0	3	Fth1	4.81378
0	0.982873	0.688	0.131	0	3	Asgr1	4.79586
0	1.06135	0.926	0.198	0	3	Nat8f2	4.72507
0	0.861416	0.847	0.145	0	3	Cfhr2	4.70722
0	0.565746	0.589	0.061	0	3	Slc19a2	4.6933
0	1.08518	0.947	0.209	0	3	Paqr9	4.69256
0	0.286486	0.31	0.009	0	3	Tbx3	4.67424
0	1.36483	0.79	0.228	0	3	Tmem205	4.53033
0	1.23753	0.83	0.217	0	3	Hpd	4.52491
0	0.603748	0.641	0.076	0	3	Ugt3a2	4.50003
0	0.469441	0.517	0.044	0	3	Mme	4.49446
0	1.13897	0.911	0.221	0	3	Mat1a	4.49177
0	0.959629	0.835	0.169	0	3	Mug1	4.47648
0	0.908899	0.699	0.133	0	3	Chchd10	4.4428
0	0.904546	0.696	0.133	0	3	Rdh7	4.40255
0	0.808266	0.658	0.111	0	3	Cyp2d10	4.39536
0	0.772399	0.788	0.129	0	3	Ugt2b1	4.37878
0	0.989517	0.838	0.183	0	3	F2	4.29645
0	0.348596	0.394	0.022	0	3	Clstn3	4.29209
0	1.2077	0.946	0.259	0	3	Pah	4.24716
0	0.291066	0.277	0.009	0	3	Avpr1a	4.24343
0	0.694372	0.766	0.117	0	3	Abcc2	4.1881
0	1.09444	0.968	0.244	0	3	Fga	4.17094
0	1.21672	0.963	0.271	0	3	Dbi	4.16974
0	1.26521	0.891	0.263	0	3	Pgrmc1	4.12932
0	0.809967	0.829	0.155	0	3	Igfbp1	4.06947
0	0.606427	0.664	0.089	0	3	Pex11a	4.06735
0	0.664426	0.676	0.101	0	3	Spp2	4.04642
0	0.811155	0.851	0.161	0	3	Ehhadh	4.0368
0	1.85149	0.983	0.444	0	3	mt-Nd2	4.00883
0	0.834654	0.965	0.191	0	3	Mup3	4.00717
0	0.566581	0.662	0.084	0	3	Cdh2	3.99017
0	1.69897	0.988	0.412	0	3	mt-Nd1	3.97769
0	1.07339	0.847	0.219	0	3	Fmo5	3.97015
0	0.826358	0.564	0.108	0	3	Mup7	3.94971
0	0.445966	0.282	0.022	0	3	Cidea	3.93007
0	1.00712	0.91	0.224	0	3	Csad	3.91658
0	0.956068	0.929	0.217	0	3	Ttpa	3.91272
0	1.62453	0.984	0.404	0	3	mt-Cytb	3.86121
0	0.305887	0.328	0.016	0	3	Lhpp	3.85888
0	1.01803	0.936	0.237	0	3	Abcd3	3.85778
0	0.992948	0.83	0.204	0	3	Tdo2	3.85115
0	0.632588	0.738	0.113	0	3	Sult1d1	3.79553
0	0.865768	0.885	0.196	0	3	Dhcr24	3.71944
0	0.775299	0.841	0.166	0	3	Hrg	3.7047
0	0.375484	0.404	0.031	0	3	Slc47a1	3.6999
0	0.679114	0.637	0.107	0	3	Slco1a1	3.6974
0	0.810305	0.845	0.176	0	3	Ebpl	3.68123
0	0.895823	0.838	0.194	0	3	Nrn1	3.6799
0	0.768932	0.866	0.171	0	3	Cyp3a25	3.67898
0	0.68483	0.762	0.133	0	3	Saa4	3.64924
0	0.986125	0.922	0.241	0	3	Aldh3a2	3.62234
0	0.578386	0.663	0.096	0	3	Ptprd	3.61764
0	0.73896	0.827	0.159	0	3	Cyp2j5	3.61609
0	1.05832	0.872	0.247	0	3	Hmgcs2	3.59087
0	0.607734	0.718	0.112	0	3	Ces1g	3.57666
0	0.458006	0.546	0.06	0	3	Prodh	3.57245
0	0.7295	0.866	0.167	0	3	Marc1	3.56919
0	0.989909	0.817	0.217	0	3	Creg1	3.5628
0	0.980765	0.69	0.18	0	3	Comt	3.56172
0	0.769269	0.842	0.172	0	3	Itih4	3.55893
0	1.20951	0.853	0.28	0	3	Ndufa4	3.55761
0	0.851591	0.906	0.207	0	3	Urah	3.55549
0	1.01036	0.797	0.218	0	3	Cd302	3.53184
0	0.873517	0.948	0.226	0	3	Fn1	3.50887
0	0.641138	0.76	0.129	0	3	Slc22a30	3.5055
0	1.65105	0.982	0.453	0	3	mt-Co1	3.50179
0	0.662425	0.741	0.131	0	3	Gpd1	3.48125
0	0.65713	0.782	0.14	0	3	F5	3.42584
0	0.924107	0.851	0.22	0	3	Serpina1d	3.41919
0	0.61908	0.738	0.124	0	3	Akr1d1	3.40956
0	0.674817	0.806	0.15	0	3	Dpyd	3.39939
0	0.717969	0.838	0.167	0	3	Akr1c14	3.3992
0	0.67264	0.786	0.147	0	3	Mttp	3.36748
0	0.610688	0.688	0.115	0	3	Cyp2c70	3.36123
0	0.644947	0.628	0.111	0	3	Cyp2d26	3.34733
0	0.389053	0.386	0.035	0	3	Gstm3	3.33721
0	1.01098	0.881	0.257	0	3	Sord	3.33584
0	0.62714	0.732	0.128	0	3	Cyp2d40	3.32657
0	0.782641	0.77	0.172	0	3	Pzp	3.31117
0	0.827864	0.933	0.226	0	3	Slc27a2	3.27287
0	0.629746	0.786	0.142	0	3	Slc25a13	3.25645
0	0.583057	0.718	0.119	0	3	Gk	3.24523
0	0.660082	0.815	0.156	0	3	Cyp27a1	3.24076
0	0.833617	0.729	0.178	0	3	Mbl2	3.23248
0	0.564161	0.686	0.11	0	3	Dio1	3.22512
0	0.690013	0.882	0.18	0	3	Tmem56	3.20311
0	0.895689	0.857	0.23	0	3	Ndrg2	3.19835
0	0.927359	0.824	0.229	0	3	Elovl5	3.19725
0	0.596614	0.733	0.127	0	3	Cfhr1	3.1921
0	0.664063	0.831	0.163	0	3	Gjb2	3.18981
0	0.710555	0.79	0.166	0	3	Plg	3.18942
0	0.819629	0.813	0.199	0	3	Pcbd1	3.18832
0	0.798953	0.71	0.168	0	3	Fabp2	3.18683
0	1.72379	0.992	0.53	0	3	mt-Co2	3.16666
0	0.517906	0.622	0.092	0	3	Slc4a4	3.15821
0	0.570805	0.729	0.122	0	3	Tfr2	3.1524
0	0.753467	0.848	0.193	0	3	Fasn	3.14749
0	0.743736	0.838	0.189	0	3	Serping1	3.13191
0	0.310127	0.342	0.024	0	3	Inhbe	3.11951
0	0.721261	0.843	0.185	0	3	Gbe1	3.11807
0	0.660782	0.667	0.133	0	3	Apof	3.08211
0	0.437766	0.508	0.063	0	3	Abhd3	3.04637
0	0.561227	0.692	0.118	0	3	Maob	3.03413
0	0.3405	0.392	0.034	0	3	Gda	3.03355
0	0.752311	0.879	0.208	0	3	Sc5d	3.0334
0	0.63612	0.757	0.149	0	3	Cyp7b1	3.02857
0	0.863838	0.645	0.174	0	3	Orm1	3.02813
0	1.6239	0.991	0.522	0	3	mt-Atp6	3.02498
0	0.777792	0.897	0.222	0	3	Reep6	3.00724
0	0.48241	0.497	0.07	0	3	A2ml1	2.99697
0	0.416654	0.538	0.065	0	3	Rarres1	2.9888
0	0.418694	0.555	0.068	0	3	Adhfe1	2.97917
0	0.902049	0.736	0.217	0	3	Ddt	2.9247
0	0.538176	0.682	0.116	0	3	Mbl1	2.91299
0	0.626855	0.789	0.16	0	3	Ppp1r3b	2.90935
0	0.638129	0.741	0.153	0	3	Ces1d	2.90094
0	0.662113	0.823	0.179	0	3	Gpt2	2.88317
0	0.833034	0.788	0.218	0	3	C3	2.87908
0	0.593395	0.762	0.148	0	3	Cpb2	2.86181
0	0.768502	0.893	0.23	0	3	Insig1	2.85947
0	0.673987	0.868	0.195	0	3	Apon	2.85376
0	0.760494	0.704	0.178	0	3	Azgp1	2.84781
0	0.881233	0.798	0.237	0	3	Insig2	2.84706
0	0.698472	0.878	0.206	0	3	Igf1	2.83916
0	0.645435	0.806	0.174	0	3	Cpox	2.82729
0	0.881289	0.952	0.288	0	3	Ghr	2.81539
0	0.426062	0.501	0.066	0	3	Hsd17b7	2.80865
0	0.564671	0.718	0.135	0	3	Tlcd2	2.79609
0	0.762256	0.933	0.245	0	3	Crp	2.78896
0	0.666716	0.786	0.178	0	3	Lrg1	2.78744
0	0.394771	0.494	0.06	0	3	Gfra1	2.78595
0	0.600133	0.755	0.153	0	3	Entpd5	2.77976
0	0.420751	0.533	0.071	0	3	Pctp	2.76864
0	0.455629	0.567	0.084	0	3	Suox	2.74832
0	0.532225	0.69	0.124	0	3	Ces1f	2.74056
0	0.460808	0.615	0.094	0	3	Pid1	2.72497
0	0.537012	0.7	0.128	0	3	Ugdh	2.72397
0	1.05351	0.888	0.334	0	3	Rps27l	2.71953
0	1.01475	0.848	0.307	0	3	Prdx1	2.71453
0	0.790404	0.744	0.207	0	3	Stard10	2.70996
0	0.846964	0.665	0.198	0	3	Wfdc21	2.70784
0	0.742984	0.895	0.236	0	3	Aldh6a1	2.70313
0	0.640186	0.754	0.169	0	3	Apoa5	2.69665
0	1.05461	0.907	0.345	0	3	Chchd2	2.69447
0	0.769074	0.675	0.183	0	3	Gapdh	2.68976
0	0.391293	0.562	0.072	0	3	Cyp2c68	2.68179
0	0.698098	0.75	0.186	0	3	Angptl3	2.67129
0	0.628113	0.774	0.173	0	3	Gstt1	2.65661
0	0.763158	0.804	0.221	0	3	Adh1	2.65619
0	0.763954	0.598	0.162	0	3	Rarres2	2.65607
0	0.572976	0.783	0.159	0	3	C1s1	2.65468
0	0.696124	0.819	0.205	0	3	Sephs2	2.65175
0	0.385812	0.467	0.058	0	3	Inhbc	2.64962
0	0.836528	0.832	0.253	0	3	Chpt1	2.64636
0	0.614246	0.827	0.182	0	3	Slc38a4	2.64573
0	0.634296	0.844	0.194	0	3	G6pc	2.62425
0	0.652653	0.842	0.2	0	3	Gstz1	2.61683
0	0.546546	0.739	0.145	0	3	Aldh4a1	2.60579
0	0.532451	0.741	0.142	0	3	Klkb1	2.5957
0	0.331012	0.398	0.041	0	3	Acot4	2.58319
0	0.355242	0.428	0.049	0	3	Plcxd2	2.57701
0	0.401204	0.552	0.077	0	3	Ldhd	2.54557
0	1.40592	0.99	0.538	0	3	mt-Co3	2.5399
0	0.415647	0.548	0.08	0	3	Gcgr	2.53083
0	0.529376	0.732	0.144	0	3	Pcx	2.51625
0	0.473314	0.611	0.105	0	3	F9	2.51474
0	0.644272	0.853	0.209	0	3	Leap2	2.50943
0	0.378139	0.371	0.046	0	3	Mup16	2.50517
0	0.390538	0.499	0.069	0	3	Gpld1	2.46681
0	0.53319	0.717	0.145	0	3	Tmem243	2.46643
0	0.410459	0.54	0.08	0	3	Pafah2	2.46276
0	0.917201	0.885	0.321	0	3	Mpc2	2.45234
0	0.31841	0.392	0.041	0	3	Pdzk1	2.44738
0	0.557214	0.776	0.167	0	3	Dgat2	2.44293
0	0.319554	0.433	0.047	0	3	Nxpe2	2.42749
0	0.914857	0.995	0.365	0	3	Alb	2.42742
0	0.434562	0.592	0.096	0	3	Abcb4	2.42699
0	0.252514	0.278	0.019	0	3	Gm15638	2.42065
0	0.252045	0.307	0.022	0	3	Rad51b	2.41805
0	0.394174	0.545	0.079	0	3	BC025446	2.41376
0	0.5571	0.799	0.175	0	3	Cyp4v3	2.40607
0	0.459487	0.622	0.109	0	3	F13b	2.40169
0	0.428791	0.588	0.095	0	3	Papss2	2.40123
0	0.764277	0.905	0.279	0	3	Hmgcs1	2.39332
0	0.392785	0.536	0.079	0	3	Abcc3	2.36554
0	0.614364	0.863	0.215	0	3	Fxyd1	2.35643
0	0.663883	0.72	0.193	0	3	Gchfr	2.35466
0	0.513558	0.718	0.147	0	3	Serpina3m	2.34863
0	0.490216	0.67	0.13	0	3	Slc35d1	2.34603
0	0.469204	0.67	0.124	0	3	Pgm2	2.34602
0	0.656953	0.791	0.213	0	3	Ephx2	2.33027
0	0.600277	0.845	0.208	0	3	Pank1	2.32676
0	0.487564	0.696	0.136	0	3	Slc27a5	2.32428
0	0.938755	0.901	0.358	0	3	Glud1	2.29842
0	0.346213	0.462	0.06	0	3	Acot12	2.285
0	1.0412	0.994	0.445	0	3	mt-Nd4l	2.27463
0	0.566016	0.77	0.182	0	3	Nudt7	2.26996
0	0.466867	0.646	0.123	0	3	Rnf149	2.26764
0	0.517583	0.713	0.153	0	3	Phlda1	2.26403
0	0.472218	0.664	0.129	0	3	Cyp8b1	2.25578
0	0.584643	0.831	0.206	0	3	Sardh	2.24925
0	0.548977	0.826	0.198	0	3	Lap3	2.18007
0	0.765982	0.808	0.274	0	3	Atp5g1	2.17927
0	0.521931	0.767	0.174	0	3	Acad11	2.17566
0	0.465646	0.71	0.142	0	3	Cd1d1	2.17506
0	0.464545	0.664	0.132	0	3	Hpx	2.17224
0	0.480055	0.678	0.14	0	3	Serpinf1	2.16985
0	0.620507	0.864	0.239	0	3	mt-Atp8	2.15309
0	0.451517	0.677	0.132	0	3	Kmo	2.15265
0	0.415639	0.621	0.11	0	3	Bdh1	2.15093
0	0.456804	0.673	0.134	0	3	Hnf4a	2.13493
0	0.436367	0.644	0.122	0	3	Cpn2	2.12894
0	0.27477	0.356	0.036	0	3	Sult1b1	2.12648
0	1.1441	0.991	0.524	0	3	mt-Nd3	2.12322
0	0.382891	0.542	0.088	0	3	Faah	2.11762
0	0.676102	0.923	0.285	0	3	Qdpr	2.1154
0	0.537948	0.73	0.177	0	3	Lpin2	2.10001
0	0.733463	0.858	0.29	0	3	1810058I24Rik	2.0977
0	0.789037	0.818	0.298	0	3	Cox4i1	2.09556
0	0.416276	0.632	0.116	0	3	Ahcy	2.08799
0	0.465796	0.718	0.152	0	3	Tmprss6	2.06445
0	0.452012	0.698	0.143	0	3	Dmgdh	2.06212
0	0.427878	0.631	0.121	0	3	Pxmp2	2.061
0	0.855781	0.851	0.344	0	3	Atp5e	2.05726
0	0.457707	0.669	0.14	0	3	Fgl1	2.04137
0	0.548728	0.85	0.219	0	3	Elovl2	2.03676
0	0.358179	0.443	0.068	0	3	Rapgef4	2.03427
0	0.406039	0.575	0.105	0	3	Sema4g	2.03019
0	0.579179	0.655	0.177	0	3	Vtn	2.02867
0	0.710793	0.941	0.321	0	3	Crot	2.02071
0	0.467013	0.71	0.155	0	3	Nadk2	2.00957
0	0.694048	0.96	0.322	0	3	Errfi1	2.00688
0	0.358864	0.464	0.073	0	3	Sucnr1	2.00618
0	0.447014	0.74	0.155	0	3	Dpys	2.00479
0	0.39651	0.566	0.102	0	3	Tmem38b	2.00379
0	0.475566	0.778	0.175	0	3	Aldh8a1	1.99995
0	0.368468	0.553	0.092	0	3	Ociad2	1.99768
0	0.399331	0.67	0.124	0	3	Bbox1	1.99665
0	0.433356	0.659	0.134	0	3	Hint3	1.9832
0	0.635534	0.873	0.27	0	3	Sar1b	1.9815
0	0.409553	0.635	0.122	0	3	Ugt2a3	1.9702
0	0.375381	0.598	0.104	0	3	Adtrp	1.9691
0	0.297815	0.39	0.049	0	3	Gstt3	1.9686
0	0.324046	0.461	0.066	0	3	Hfe2	1.96559
0	0.425665	0.64	0.129	0	3	Dhdh	1.9599
0	0.602092	0.87	0.258	0	3	4931406C07Rik	1.95455
0	0.630425	0.879	0.274	0	3	Me1	1.95121
0	0.406847	0.66	0.128	0	3	Acsm1	1.94579
0	0.334822	0.503	0.077	0	3	Tmem97	1.93581
0	0.590699	0.609	0.177	0	3	Serpinc1	1.92372
0	0.576483	0.751	0.216	0	3	Uox	1.91566
0	0.406553	0.649	0.128	0	3	Decr2	1.91198
0	0.679725	0.795	0.273	0	3	Prdx6	1.90948
0	0.400947	0.612	0.119	0	3	Perp	1.90217
0	0.482169	0.572	0.135	0	3	G0s2	1.90207
0	0.358851	0.461	0.077	0	3	Slc10a2	1.9015
0	0.506967	0.476	0.118	0	3	Saa1	1.88528
0	0.405353	0.645	0.129	0	3	Proz	1.88095
0	0.592403	0.84	0.255	0	3	Adk	1.8778
0	0.439175	0.59	0.128	0	3	Aadac	1.87763
0	0.440031	0.721	0.159	0	3	Bnip3	1.87729
0	0.45787	0.746	0.172	0	3	Cfi	1.87676
0	0.432671	0.694	0.15	0	3	Aldh1a7	1.87671
0	0.695587	0.949	0.342	0	3	Idh1	1.87532
0	0.675165	0.812	0.283	0	3	Mpc1	1.8711
0	0.55626	0.846	0.243	0	3	Chp1	1.86006
0	0.31389	0.425	0.062	0	3	Pm20d1	1.85283
0	0.464378	0.77	0.183	0	3	Slc2a2	1.8527
0	0.399187	0.615	0.123	0	3	C6	1.84587
0	0.56386	0.872	0.257	0	3	Bola3	1.84152
0	0.413939	0.653	0.138	0	3	Il1rap	1.82636
0	0.367228	0.586	0.109	0	3	Slc25a10	1.80837
0	0.277701	0.41	0.053	0	3	4732465J04Rik	1.80726
0	0.352376	0.528	0.093	0	3	Mlxipl	1.80635
0	0.549833	0.618	0.179	0	3	Khk	1.79787
0	0.488027	0.798	0.207	0	3	Slc25a1	1.79468
0	0.433948	0.632	0.144	0	3	Acss2	1.78088
0	0.414088	0.625	0.136	0	3	Slc25a25	1.77264
0	0.275485	0.415	0.055	0	3	Ppara	1.75886
0	0.310123	0.481	0.075	0	3	Bckdhb	1.75493
0	0.323724	0.515	0.085	0	3	B630019A10Rik	1.75493
0	0.29888	0.416	0.061	0	3	Acsm3	1.75118
0	0.406954	0.641	0.139	0	3	Ldlr	1.75072
0	0.273213	0.351	0.045	0	3	Slc22a23	1.74359
0	0.636789	0.935	0.332	0	3	Hibadh	1.74093
0	0.4383	0.774	0.185	0	3	Col18a1	1.73971
0	0.451433	0.766	0.189	0	3	Sec14l2	1.73768
0	0.27467	0.385	0.051	0	3	Fitm2	1.73357
0	0.424035	0.718	0.166	0	3	Slc25a15	1.72987
0	0.42895	0.706	0.166	0	3	Tob1	1.72067
0	0.376916	0.574	0.116	0	3	Rnf128	1.71706
0	0.655284	0.684	0.254	0	3	Ndufa13	1.69778
0	0.423101	0.745	0.176	0	3	Abcb11	1.69468
0	0.414408	0.753	0.175	0	3	Masp2	1.68675
0	0.376452	0.64	0.133	0	3	Slc38a3	1.68482
0	0.543299	0.688	0.212	0	3	Cisd1	1.68374
0	0.329832	0.45	0.079	0	3	Rgs16	1.66769
0	0.339779	0.608	0.114	0	3	Rcl1	1.66601
0	0.401174	0.656	0.148	0	3	Deptor	1.66563
0	0.412987	0.729	0.171	0	3	Lcat	1.66336
0	0.476791	0.762	0.209	0	3	Gamt	1.65897
0	0.361546	0.546	0.109	0	3	Dbt	1.65886
0	0.341539	0.466	0.086	0	3	Ppp1r3c	1.65789
0	0.45808	0.921	0.246	0	3	Cp	1.64801
0	0.380291	0.631	0.136	0	3	Ttc39c	1.64359
0	0.354158	0.594	0.118	0	3	Cideb	1.64351
0	0.684948	0.727	0.293	0	3	Uqcr11	1.64342
0	0.293741	0.503	0.08	0	3	Steap4	1.64169
0	0.250514	0.36	0.045	0	3	Nat8	1.63973
0	0.836575	0.977	0.491	0	3	Sod1	1.6314
0	0.51467	0.529	0.157	0	3	Kng1	1.6303
0	0.740041	0.797	0.352	0	3	Cox7c	1.62932
0	0.361779	0.669	0.139	0	3	AI182371	1.62437
0	0.359113	0.692	0.143	0	3	Akr1c20	1.62422
0	0.367242	0.64	0.135	0	3	Pemt	1.62093
0	0.47147	0.597	0.166	0	3	Thrsp	1.59925
0	0.437906	0.799	0.209	0	3	Lactb2	1.59766
0	0.283026	0.411	0.063	0	3	Erbb3	1.59347
0	0.356205	0.603	0.125	0	3	Nat8f1	1.59105
0	0.372095	0.547	0.118	0	3	Hsd11b1	1.59012
0	0.463698	0.803	0.225	0	3	Agpat2	1.58447
0	0.52647	0.861	0.277	0	3	Sdc4	1.57941
0	0.354645	0.558	0.116	0	3	Cmah	1.57057
0	0.730084	0.819	0.373	0	3	Cox6c	1.5612
0	0.373615	0.718	0.162	0	3	Bhmt2	1.55962
0	0.32873	0.55	0.106	0	3	Acox2	1.55863
0	0.580233	0.902	0.326	0	3	Hspd1	1.55765
0	0.703042	0.884	0.39	0	3	Ldha	1.55372
0	0.48231	0.827	0.247	0	3	Tat	1.55202
0	0.415071	0.731	0.187	0	3	Atp11c	1.54019
0	0.370792	0.602	0.135	0	3	Cyp2c23	1.53942
0	0.31974	0.564	0.108	0	3	Ces2a	1.52825
0	0.605937	0.936	0.362	0	3	Gclc	1.52462
0	0.298424	0.541	0.096	0	3	Mrap	1.52309
0	0.496933	0.683	0.213	0	3	Gstm2	1.522
0	0.264499	0.383	0.057	0	3	Slc17a4	1.51198
0	0.354773	0.666	0.147	0	3	Creb3l3	1.50496
0	0.254131	0.408	0.059	0	3	Acot1	1.50269
0	0.280505	0.391	0.063	0	3	L2hgdh	1.50243
0	1.04207	0.995	0.681	0	3	mt-Nd5	1.50051
0	0.310301	0.546	0.103	0	3	Smlr1	1.49933
0	0.356744	0.626	0.139	0	3	Rnf125	1.4988
0	0.294832	0.46	0.081	0	3	Vwa8	1.49036
0	0.424591	0.784	0.214	0	3	Ak3	1.48607
0	0.285468	0.426	0.072	0	3	Fads6	1.48304
0	0.351586	0.637	0.142	0	3	Gdf15	1.47342
0	0.382644	0.703	0.174	0	3	Aco1	1.46195
0	0.275801	0.429	0.071	0	3	Apol7a	1.46072
0	0.344598	0.639	0.141	0	3	Inmt	1.45827
0	0.338038	0.612	0.132	0	3	Dcxr	1.4569
0	0.519243	0.866	0.299	0	3	Adipor2	1.45522
0	0.351054	0.641	0.145	0	3	Cyp4f14	1.45178
0	0.491624	0.852	0.279	0	3	Suclg2	1.44936
0	0.327498	0.576	0.121	0	3	Tmem19	1.43999
0	0.377013	0.733	0.182	0	3	Cmbl	1.43933
0	0.34352	0.523	0.115	0	3	Elovl6	1.43729
0	0.286818	0.44	0.078	0	3	Rbpms2	1.43409
0	0.259661	0.347	0.053	0	3	Thrb	1.43019
0	0.274611	0.453	0.077	0	3	Aadat	1.42987
0	0.318144	0.524	0.107	0	3	Slc17a2	1.42485
0	0.336245	0.626	0.138	0	3	Amy1	1.42223
0	0.288798	0.517	0.095	0	3	Shmt2	1.42199
0	0.360546	0.694	0.166	0	3	Gm4788	1.4217
0	0.518669	0.903	0.322	0	3	Hsd17b4	1.41072
0	0.404074	0.803	0.221	0	3	Pygl	1.40464
0	0.282459	0.422	0.075	0	3	Hook1	1.40233
0	0.320979	0.415	0.085	0	3	Nnmt	1.40217
0	0.280114	0.414	0.073	0	3	Etnk2	1.3972
0	0.296458	0.509	0.098	0	3	Slc25a16	1.3972
0	0.623423	0.786	0.341	0	3	Hint1	1.39604
0	0.527377	0.872	0.32	0	3	Fads1	1.39355
0	0.288557	0.468	0.087	0	3	Klf15	1.39221
0	0.351948	0.717	0.172	0	3	Hgd	1.38652
0	0.279971	0.415	0.074	0	3	Prkaa2	1.38319
0	0.643235	0.945	0.43	0	3	Atp5g3	1.38149
0	0.33896	0.616	0.142	0	3	Tmem135	1.37368
0	0.61649	0.755	0.33	0	3	Cox5a	1.36897
0	0.456305	0.813	0.263	0	3	Dnajc19	1.35889
0	0.594231	0.88	0.376	0	3	Hspe1	1.35472
0	0.285304	0.484	0.092	0	3	Agmo	1.3538
0	0.319845	0.562	0.123	0	3	Etfdh	1.35152
0	0.425392	0.861	0.261	0	3	Hebp1	1.35152
0	0.360052	0.716	0.182	0	3	Gjb1	1.34269
0	0.278147	0.502	0.094	0	3	Gck	1.34259
0	0.497822	0.747	0.267	0	3	Glo1	1.3425
0	0.355617	0.673	0.169	0	3	Cebpa	1.33704
0	0.413615	0.798	0.237	0	3	Acbd5	1.3363
0	0.314384	0.548	0.119	0	3	Serpina3n	1.33552
0	0.275017	0.436	0.08	0	3	Hykk	1.3323
0	0.416485	0.754	0.226	0	3	Hsd17b11	1.33063
0	0.268406	0.466	0.084	0	3	Glyctk	1.33061
0	0.333487	0.645	0.152	0	3	Oaf	1.32777
0	0.294832	0.463	0.093	0	3	Rbm47	1.32531
0	0.320771	0.514	0.115	0	3	Cyp51	1.31901
0	0.353689	0.761	0.195	0	3	Cth	1.31296
0	0.316551	0.646	0.146	0	3	Dhrs1	1.31085
0	0.259387	0.384	0.066	0	3	Foxa2	1.31059
0	0.260788	0.472	0.084	0	3	Acp5	1.30949
0	0.572185	0.822	0.35	0	3	Atox1	1.30649
0	0.373156	0.682	0.185	0	3	Cpt1a	1.30509
0	0.367276	0.707	0.189	0	3	Fech	1.30485
0	0.274467	0.43	0.081	0	3	Tmem86b	1.29693
0	0.501224	0.9	0.339	0	3	Acadm	1.29255
0	0.305595	0.647	0.143	0	3	F10	1.29229
0	0.555657	0.93	0.39	0	3	Cyb5b	1.2919
0	0.382679	0.783	0.222	0	3	Coq8a	1.29154
0	0.301242	0.493	0.105	0	3	Pklr	1.29141
0	0.454483	0.804	0.273	0	3	Cfh	1.29118
0	0.287501	0.533	0.109	0	3	Cryz	1.28771
0	0.304636	0.557	0.123	0	3	Rhou	1.27581
0	0.558266	0.715	0.303	0	3	Ndufb9	1.27527
0	0.257021	0.442	0.08	0	3	Sec14l4	1.26226
0	0.384678	0.815	0.239	0	3	C4b	1.25909
0	0.292344	0.553	0.119	0	3	Crls1	1.25323
0	0.29777	0.533	0.117	0	3	Slco2b1	1.2497
0	0.631997	0.757	0.373	0	3	Uqcrb	1.24914
0	0.345526	0.753	0.2	0	3	Ctsh	1.23896
0	0.58936	0.74	0.343	0	3	Cox6b1	1.23549
0	0.259051	0.45	0.085	0	3	Chdh	1.22708
0	0.379861	0.815	0.243	0	3	Aldh1l1	1.22366
0	0.259352	0.457	0.087	0	3	Slc25a20	1.22189
0	0.878951	0.956	0.678	0	3	Apoe	1.22133
0	0.321501	0.643	0.16	0	3	Myo1b	1.21603
0	0.323858	0.699	0.177	0	3	F12	1.21057
0	0.257241	0.455	0.087	0	3	Acat2	1.20664
0	0.28133	0.48	0.102	0	3	Cyp3a13	1.2057
0	0.368656	0.735	0.215	0	3	Arrdc3	1.20428
0	0.284763	0.661	0.147	0	3	0610005C13Rik	1.19891
0	0.317614	0.653	0.163	0	3	Sdc2	1.19886
0	0.280072	0.585	0.127	0	3	Lrp1	1.19593
0	0.272448	0.491	0.102	0	3	Srr	1.19439
0	0.267446	0.529	0.109	0	3	Gpt	1.1889
0	0.289304	0.668	0.153	0	3	Pipox	1.18561
0	0.472038	0.912	0.354	0	3	Gclm	1.18269
0	0.557484	0.757	0.347	0	3	Cox7a2	1.18212
0	0.258544	0.566	0.115	0	3	Atp13a3	1.17069
0	0.25502	0.868	0.184	0	3	Aldob	1.14102
0	0.270602	0.531	0.117	0	3	Gucd1	1.13142
0	0.35801	0.761	0.231	0	3	Hsd17b12	1.13048
0	0.362326	0.77	0.238	0	3	Nudt4	1.12496
0	0.288628	0.635	0.153	0	3	Abcg2	1.12441
0	0.410139	0.87	0.308	0	3	Hadh	1.12208
0	0.387975	0.683	0.227	0	3	Etfa	1.11809
0	0.275142	0.585	0.134	0	3	Ccdc107	1.11777
0	0.286429	0.62	0.149	0	3	Gnpnat1	1.11689
0	0.289877	0.648	0.159	0	3	Amacr	1.11148
0	0.349675	0.818	0.248	0	3	Slc25a47	1.10866
0	0.283849	0.621	0.151	0	3	Tfpi2	1.09485
8.52791e-216	0.470281	0.547	0.225	1.51294e-211	3	Apoa4	1.09465
0	0.55469	0.829	0.411	0	3	Cox8a	1.09225
0	0.466656	0.931	0.388	0	3	Serp1	1.0916
0	0.383216	0.817	0.277	0	3	Iqgap2	1.0909
0	0.379144	0.677	0.227	0	3	Msrb1	1.08304
0	0.310472	0.693	0.189	0	3	Hao1	1.08119
0	0.365634	0.798	0.26	0	3	Lypla1	1.08065
0	0.252606	0.538	0.116	0	3	Timm8a1	1.07859
0	0.379514	0.825	0.281	0	3	Skp1a	1.07594
0	0.331546	0.716	0.211	0	3	Dcaf11	1.07415
0	0.284605	0.72	0.181	0	3	Upb1	1.07286
0	0.291299	0.641	0.165	0	3	Pxmp4	1.06699
0	0.287632	0.763	0.198	0	3	Mup20	1.05511
0	0.268071	0.642	0.154	0	3	Baat	1.0494
0	0.415498	0.869	0.336	0	3	Ndufv3	1.04355
0	0.289216	0.669	0.178	0	3	Retsat	1.02918
0	0.262195	0.485	0.114	0	3	Keg1	1.02552
0	0.252054	0.557	0.127	0	3	Shmt1	1.02477
0	0.441758	0.821	0.344	0	3	Uqcr10	1.02453
0	0.288507	0.639	0.17	0	3	Trp53inp2	1.0242
0	0.295808	0.757	0.212	0	3	Glyat	1.00868
0	0.27651	0.608	0.158	0	3	Sec24a	1.0007
0	0.277896	0.691	0.182	0	3	Serpind1	1.00014
0	0.434609	0.897	0.382	0	3	Lipa	0.994502
0	0.342797	0.846	0.283	0	3	Clpx	0.989781
0	0.421214	0.776	0.321	0	3	Sult1a1	0.987498
0	0.257125	0.575	0.14	0	3	Ptprf	0.985646
0	0.263997	0.571	0.143	0	3	Cluh	0.985242
0	0.272341	0.727	0.192	0	3	Msra	0.980157
0	0.329833	0.793	0.257	0	3	Bet1	0.979615
0	0.268595	0.645	0.168	0	3	Pxdc1	0.973279
0	0.260702	0.63	0.161	0	3	Mettl7a1	0.960481
0	0.368227	0.834	0.311	0	3	Got2	0.956703
0	0.275532	0.707	0.194	0	3	Nipsnap1	0.954908
0	0.256448	0.564	0.142	0	3	Vegfa	0.951556
0	0.305748	0.781	0.243	0	3	Fah	0.943831
0	0.263871	0.668	0.177	0	3	Gcsh	0.942597
0	0.261649	0.572	0.149	0	3	Msmo1	0.941278
0	0.258227	0.628	0.164	0	3	Chuk	0.931993
0	0.266247	0.63	0.17	0	3	Edem1	0.931866
0	0.36094	0.691	0.258	0	3	Fdx1	0.930633
0	0.269882	0.62	0.17	0	3	H6pd	0.929592
0	0.250743	0.536	0.135	0	3	Cyp2a12	0.926884
0	0.346301	0.814	0.295	0	3	Tspan31	0.924226
0	0.275254	0.711	0.203	0	3	Tkfc	0.918806
0	0.283283	0.777	0.231	0	3	Pcyt2	0.913323
0	0.306992	0.776	0.251	0	3	Cebpb	0.912742
0	0.276121	0.687	0.199	0	3	Ebp	0.907633
0	0.351168	0.824	0.31	0	3	Higd1a	0.904259
0	0.313683	0.659	0.219	0	3	Gcdh	0.902694
0	0.349964	0.609	0.234	0	3	Ambp	0.873476
0	0.284962	0.683	0.213	0	3	Vkorc1	0.872775
0	0.393141	0.901	0.397	0	3	Usmg5	0.87032
0	0.462985	0.952	0.501	0	3	P4hb	0.862548
0	0.489496	0.859	0.48	0	3	Ftl1	0.858116
0	0.280373	0.719	0.228	0	3	Slc31a1	0.84701
0	0.293087	0.76	0.253	0	3	Ddah1	0.846944
0	0.298919	0.782	0.266	0	3	Tspan12	0.846936
0	0.26022	0.725	0.213	0	3	Ces2e	0.846006
0	0.252948	0.565	0.16	0	3	1810022K09Rik	0.840679
0	0.378535	0.866	0.383	0	3	Arpp19	0.834126
1.66643e-286	0.442007	0.916	0.482	2.95641e-282	3	Rpl39	0.822924
1.72255e-293	0.403631	0.734	0.356	3.05597e-289	3	Rps2	0.809467
0	0.441991	0.833	0.454	0	3	Txn1	0.793489
6.27248e-308	0.433781	0.902	0.484	1.1128e-303	3	Atp5l	0.792045
0	0.310259	0.844	0.334	0	3	Ptp4a1	0.761216
0	0.264304	0.763	0.255	0	3	Hmgcl	0.760995
0	0.25711	0.701	0.228	0	3	Mut	0.757287
0	0.359498	0.932	0.452	0	3	2010107E04Rik	0.72522
0	0.288904	0.822	0.32	0	3	Ssr4	0.719635
0	0.2522	0.705	0.246	0	3	Dnajb9	0.694535
1.0016e-265	0.279291	0.532	0.208	1.77694e-261	3	Mdh1	0.681573
6.18694e-306	0.319155	0.875	0.401	1.09762e-301	3	Ost4	0.679466
1.47871e-265	0.288419	0.532	0.221	2.62338e-261	3	Acaa2	0.664239
1.93484e-286	0.31452	0.787	0.364	3.43259e-282	3	Ndufa6	0.661837
3.992e-278	0.34004	0.948	0.494	7.08221e-274	3	Sec61g	0.639599
0	0.268956	0.866	0.365	0	3	Acat1	0.621108
3.24288e-237	0.385446	0.873	0.543	5.7532e-233	3	Eif1	0.608489
3.64237e-268	0.267118	0.681	0.295	6.46192e-264	3	Ndufs6	0.596418
4.839e-219	0.298594	0.782	0.385	8.58486e-215	3	Atp5a1	0.591141
4.77015e-213	0.37406	0.925	0.579	8.46272e-209	3	Rpl41	0.587446
4.01619e-225	0.308662	0.771	0.396	7.12513e-221	3	Atp5j	0.586155
4.61396e-238	0.291676	0.715	0.353	8.18562e-234	3	Blvrb	0.574513
4.05084e-234	0.284199	0.696	0.338	7.18659e-230	3	Plin2	0.568398
2.38024e-273	0.29475	0.905	0.462	4.22278e-269	3	Atp5g2	0.565146
2.07125e-250	0.262832	0.708	0.323	3.67461e-246	3	Cox7b	0.558814
2.30023e-233	0.274191	0.916	0.461	4.08083e-229	3	Sdha	0.533246
1.54474e-208	0.289586	0.865	0.478	2.74053e-204	3	Tmbim6	0.513304
2.37115e-171	0.277747	0.897	0.535	4.20666e-167	3	Gng5	0.457135

## Sheet: cluster4
p_val	avg_logFC	pct.1	pct.2	p_val_adj	cluster	gene	score
0	1.86083	0.924	0.07	0	4	Cyp2f2	21.4926
0	2.81927	0.927	0.121	0	4	Serpina1e	19.9501
0	2.30443	0.955	0.107	0	4	Hpx	18.8097
0	1.91697	0.811	0.076	0	4	Hamp	18.0775
0	2.09353	0.982	0.108	0	4	Cps1	17.4224
0	2.09293	0.983	0.13	0	4	Fgg	14.6954
0	2.18869	0.993	0.142	0	4	Gc	14.2985
0	1.98343	0.978	0.128	0	4	Fgb	14.0565
0	2.32979	0.999	0.158	0	4	Serpina3k	13.8539
0	2.10196	0.992	0.155	0	4	Serpina1a	12.6372
0	2.40768	0.981	0.179	0	4	Mup20	12.497
0	1.61876	0.83	0.103	0	4	Hp	11.89
0	1.83123	0.983	0.151	0	4	Ahsg	11.1808
0	1.96008	0.991	0.164	0	4	Serpina1b	11.1635
0	2.01975	0.999	0.177	0	4	Trf	10.79
0	1.72589	0.942	0.142	0	4	Pck1	10.6959
0	1.60834	0.977	0.139	0	4	H2-Q10	10.546
0	1.76873	0.72	0.113	0	4	Mup21	10.3535
0	1.32332	0.847	0.099	0	4	Hsd17b13	10.283
0	2.23884	1	0.213	0	4	Scd1	10.0396
0	0.921268	0.825	0.066	0	4	Gldc	10.0006
0	2.0211	0.996	0.195	0	4	Serpina1c	9.8196
0	1.71831	0.997	0.166	0	4	Cat	9.73381
0	0.990949	0.846	0.077	0	4	Hal	9.63613
0	1.80814	0.974	0.173	0	4	Apoa1	9.62363
0	1.93202	0.996	0.19	0	4	Mup3	9.62148
0	1.41593	0.948	0.131	0	4	Apoc4	9.51989
0	1.79539	0.998	0.188	0	4	Apoc3	9.0495
0	1.1425	0.721	0.085	0	4	Cxcl1	8.67099
0	0.559743	0.52	0.025	0	4	Etnppl	8.31619
0	1.25352	0.882	0.123	0	4	Apoh	8.31282
0	1.34398	0.916	0.14	0	4	Cfhr2	8.20722
0	0.661055	0.626	0.042	0	4	Ctsc	7.95809
0	0.764364	0.752	0.063	0	4	Gls2	7.874
0	1.70782	0.984	0.21	0	4	Apob	7.63863
0	1.42321	0.936	0.165	0	4	Itih4	7.61212
0	1.74105	0.935	0.206	0	4	C3	7.53651
0	1.48256	0.997	0.189	0	4	Rbp4	7.42769
0	1.36836	0.991	0.174	0	4	Aldob	7.3698
0	1.17915	0.922	0.14	0	4	Uqcrq	7.24783
0	1.04518	0.859	0.115	0	4	Rida	7.18249
0	1.61853	0.99	0.217	0	4	Ttr	7.05878
0	0.861395	0.832	0.092	0	4	Uroc1	7.02628
0	1.77566	0.997	0.243	0	4	Fga	6.99737
0	1.61907	0.956	0.212	0	4	Serpina1d	6.9722
0	0.948914	0.847	0.106	0	4	Egfr	6.92871
0	1.49272	0.961	0.198	0	4	Uox	6.89666
0	1.32522	0.891	0.162	0	4	Azgp1	6.86494
0	1.19255	0.892	0.158	0	4	Plg	6.33186
0	0.979782	0.908	0.136	0	4	Cdo1	6.09344
0	1.15895	0.952	0.172	0	4	Gpx1	6.06223
0	1.10589	0.959	0.166	0	4	C9	6.02585
0	2.24813	1	0.365	0	4	Alb	5.99501
0	1.38376	1	0.222	0	4	Apoc1	5.96447
0	0.817648	0.756	0.096	0	4	Aqp8	5.83153
0	1.84268	0.993	0.304	0	4	mt-Nd4	5.82732
0	1.07519	0.94	0.164	0	4	C8a	5.80848
0	1.28902	1	0.216	0	4	Scp2	5.70363
0	1.14047	0.849	0.161	0	4	Apoa5	5.66232
0	0.987943	0.907	0.149	0	4	Slc10a1	5.63562
0	1.16639	0.962	0.19	0	4	Pigr	5.61033
0	1.16154	0.81	0.16	0	4	Serpinc1	5.53441
0	1.24221	0.974	0.209	0	4	Elovl2	5.52471
0	1.43542	0.938	0.238	0	4	Tat	5.42913
0	1.23117	0.761	0.164	0	4	Orm1	5.38458
0	1.08964	0.951	0.185	0	4	G6pc	5.31411
0	1.16337	0.817	0.169	0	4	Pzp	5.30993
0	1.10812	0.867	0.171	0	4	C8g	5.30794
0	0.9108	0.789	0.126	0	4	Chchd10	5.28398
0	0.853672	0.854	0.131	0	4	Mug2	5.17047
0	0.922286	0.762	0.126	0	4	Apom	5.16751
0	0.697415	0.733	0.089	0	4	Slc17a2	5.16369
0	0.782023	0.725	0.1	0	4	Slco1a1	5.15424
0	1.12876	0.955	0.2	0	4	Igf1	5.13317
0	1.07809	0.936	0.187	0	4	Fasn	5.12231
0	1.24161	0.808	0.186	0	4	Wfdc21	5.11846
0	0.640818	0.669	0.074	0	4	Slc7a2	5.10366
0	0.598564	0.689	0.071	0	4	Amdhd1	5.09149
0	1.17266	0.902	0.198	0	4	Tdo2	5.0853
0	1.20777	0.981	0.224	0	4	Fn1	5.06333
0	0.949528	0.921	0.164	0	4	Marc1	5.02595
0	0.363997	0.275	0.01	0	4	Fst	5.00496
0	1.06536	0.913	0.186	0	4	Ass1	4.96262
0	0.879482	0.877	0.146	0	4	Serpina12	4.94427
0	1.19177	0.997	0.233	0	4	Apoa2	4.8897
0	0.856466	0.902	0.148	0	4	Gm4788	4.88945
0	0.987162	0.915	0.175	0	4	Slc38a4	4.88245
0	0.850748	0.928	0.156	0	4	Arg1	4.75599
0	1.12473	0.962	0.218	0	4	Mat1a	4.74557
0	1.08691	0.767	0.167	0	4	Vtn	4.70994
0	0.473885	0.514	0.042	0	4	Gas2	4.68417
0	0.834439	0.948	0.159	0	4	Car3	4.68076
0	0.933847	0.832	0.156	0	4	Igfbp1	4.68049
0	1.23584	0.796	0.203	0	4	Apoa4	4.61846
0	0.446881	0.39	0.028	0	4	Foxq1	4.58641
0	0.870528	0.736	0.131	0	4	Rdh7	4.54403
0	0.528517	0.587	0.059	0	4	Cyp2u1	4.49622
0	1.01595	0.942	0.203	0	4	Sc5d	4.49307
0	1.85415	0.997	0.403	0	4	mt-Cytb	4.476
0	0.742504	0.777	0.119	0	4	Ttc36	4.47229
0	0.360771	0.382	0.021	0	4	Slc3a1	4.44563
0	0.420035	0.481	0.036	0	4	Aspg	4.3921
0	0.867963	0.954	0.181	0	4	Bhmt	4.33527
0	0.408272	0.435	0.031	0	4	Ak4	4.33167
0	0.698393	0.756	0.112	0	4	Cpn2	4.32774
0	0.973783	0.808	0.172	0	4	Mug1	4.32317
0	0.786682	0.849	0.145	0	4	Hc	4.30899
0	0.961276	0.856	0.182	0	4	F2	4.28569
0	0.938147	0.819	0.171	0	4	Gapdh	4.24498
0	0.940206	0.895	0.19	0	4	Chka	4.20742
0	0.730655	0.83	0.135	0	4	Klkb1	4.18237
0	0.963501	0.672	0.145	0	4	Kng1	4.17724
0	0.770955	0.65	0.11	0	4	Hsd11b1	4.17601
0	0.526547	0.559	0.061	0	4	Cldn1	4.14563
0	0.873718	0.873	0.174	0	4	Nudt7	4.14541
0	0.923323	0.922	0.197	0	4	Sephs2	4.11258
0	0.786793	0.883	0.16	0	4	Gjb2	4.08669
0	0.876403	0.977	0.201	0	4	Mgst1	4.05804
0	0.775073	0.858	0.154	0	4	Ppp1r3b	4.05496
0	0.704407	0.796	0.129	0	4	AI182371	4.03387
0	0.78927	0.888	0.164	0	4	Abcb11	4.028
0	0.802525	0.871	0.165	0	4	Hrg	3.99428
0	0.81271	0.879	0.169	0	4	Itih3	3.99091
0	1.65759	0.998	0.412	0	4	mt-Nd1	3.92007
0	0.761824	0.853	0.157	0	4	Cyp2j5	3.89123
0	1.05461	0.822	0.216	0	4	Ambp	3.83578
0	0.803268	0.834	0.165	0	4	Cfi	3.82815
0	0.792784	0.892	0.175	0	4	Col18a1	3.8225
0	0.752819	0.884	0.165	0	4	Serpind1	3.80281
0	0.858794	0.997	0.216	0	4	Fabp1	3.78857
0	0.824328	0.855	0.177	0	4	Angptl3	3.76899
0	0.658203	0.771	0.125	0	4	Cfhr1	3.75907
0	0.697706	0.824	0.144	0	4	Mttp	3.73318
0	0.775405	0.865	0.17	0	4	Cyp4v3	3.72625
0	0.881199	0.899	0.205	0	4	Ephx2	3.68464
0	1.22261	0.994	0.32	0	4	Errfi1	3.68265
0	0.651043	0.745	0.122	0	4	Cyp2c23	3.67445
0	0.7054	0.828	0.149	0	4	Dpyd	3.6734
0	0.936259	0.962	0.236	0	4	Slc25a47	3.6613
0	1.01475	0.853	0.228	0	4	Elovl5	3.63691
0	0.64364	0.801	0.132	0	4	Phyh	3.63067
0	0.656526	0.782	0.132	0	4	F10	3.61551
0	0.851522	0.959	0.217	0	4	Acsl1	3.5974
0	0.746999	0.877	0.175	0	4	Slc2a2	3.54118
0	0.632243	0.738	0.122	0	4	Proz	3.53481
0	0.860257	0.735	0.169	0	4	Khk	3.53234
0	0.712645	0.778	0.147	0	4	Cpb2	3.53145
0	0.540899	0.693	0.097	0	4	C8b	3.5032
0	0.863152	0.937	0.224	0	4	Ndrg2	3.4563
0	0.571256	0.69	0.105	0	4	Cmah	3.42754
0	0.893288	0.908	0.228	0	4	Insig2	3.40801
0	1.05651	0.915	0.275	0	4	Ndufa4	3.39195
0	0.646948	0.815	0.148	0	4	Cxadr	3.33711
0	0.740874	0.906	0.192	0	4	Apon	3.32293
0	0.313232	0.307	0.019	0	4	Cib3	3.31594
0	0.602444	0.734	0.125	0	4	Slc38a3	3.27551
0	0.350518	0.298	0.022	0	4	Hsd17b6	3.26419
0	1.50308	0.996	0.452	0	4	mt-Co1	3.2404
0	0.627929	0.747	0.135	0	4	Serpinf1	3.23491
0	0.599712	0.755	0.13	0	4	Il1rap	3.23416
0	0.688305	0.819	0.165	0	4	Retsat	3.22127
0	0.894682	0.916	0.245	0	4	Hmgcs2	3.21384
0	0.520313	0.659	0.097	0	4	Ces3b	3.20455
0	0.785581	0.956	0.225	0	4	Slc27a2	3.19581
0	0.5433	0.654	0.102	0	4	F9	3.17248
0	0.575045	0.704	0.118	0	4	Maob	3.16275
0	0.611403	0.894	0.163	0	4	Aldh1a1	3.1595
0	1.44943	0.985	0.445	0	4	mt-Nd2	3.13777
0	0.5288	0.645	0.099	0	4	Sema4g	3.12914
0	0.649313	0.855	0.168	0	4	Serpinf2	3.11889
0	1.64642	0.999	0.522	0	4	mt-Atp6	3.09168
0	0.738168	0.927	0.212	0	4	Paqr9	3.08235
0	0.600143	0.784	0.144	0	4	Itih1	3.05527
0	0.550517	0.66	0.109	0	4	Serpina3n	3.05329
0	1.02064	0.899	0.291	0	4	Cox4i1	3.04835
0	0.931847	0.893	0.264	0	4	Pgrmc1	3.03701
0	0.425708	0.483	0.058	0	4	Igfbp2	3.02378
0	0.49118	0.516	0.074	0	4	Rgs16	3.01725
0	0.565842	0.747	0.131	0	4	Slc22a30	2.99776
0	0.748898	0.84	0.2	0	4	Stard10	2.99559
0	0.786624	0.864	0.217	0	4	Adh1	2.99402
0	0.611921	0.81	0.158	0	4	C1s1	2.95033
0	0.465457	0.607	0.086	0	4	Hgfac	2.94305
0	0.567122	0.685	0.122	0	4	Cyp2a12	2.94302
0	0.939675	0.95	0.297	0	4	Acox1	2.90779
0	0.77103	0.95	0.245	0	4	Crp	2.87247
0	0.826634	0.971	0.271	0	4	Dbi	2.85645
0	0.843197	0.992	0.284	0	4	Fth1	2.84507
0	0.563496	0.753	0.14	0	4	Deptor	2.82875
0	0.361245	0.406	0.042	0	4	Abca8a	2.82049
0	0.485739	0.597	0.093	0	4	Acaca	2.8154
0	0.549448	0.691	0.125	0	4	Ces1f	2.81236
0	1.51769	0.999	0.53	0	4	mt-Co2	2.80772
0	0.60409	0.812	0.165	0	4	Dgat2	2.80298
0	0.907342	0.864	0.27	0	4	Atp5g1	2.7998
0	0.524582	0.681	0.118	0	4	C6	2.79094
0	0.709675	0.936	0.229	0	4	C4b	2.77931
0	0.64641	0.886	0.197	0	4	Dhcr24	2.76676
0	0.584889	0.8	0.16	0	4	Slc25a15	2.75242
0	1.50829	0.999	0.538	0	4	mt-Co3	2.74961
0	0.396853	0.503	0.063	0	4	F7	2.73448
0	0.521211	0.707	0.125	0	4	Tfr2	2.7296
0	0.556369	0.739	0.141	0	4	Pnpla7	2.72289
0	0.482035	0.709	0.116	0	4	Ftcd	2.7124
0	0.736129	0.921	0.24	0	4	Abcd3	2.7119
0	0.553856	0.773	0.148	0	4	Tmprss6	2.70969
0	0.652292	0.83	0.191	0	4	Serping1	2.69354
0	0.666926	0.672	0.158	0	4	Fbp1	2.6677
0	0.451983	0.584	0.089	0	4	Mlxipl	2.66625
0	0.501779	0.645	0.112	0	4	Sdc1	2.65285
0	0.438233	0.619	0.094	0	4	Kynu	2.60833
0	0.429025	0.503	0.073	0	4	Camk1d	2.59999
0	0.436199	0.536	0.08	0	4	Ppp1r3c	2.59781
0	0.689628	0.904	0.23	0	4	Insig1	2.5976
0	0.545817	0.772	0.153	0	4	Sdc2	2.58509
0	0.589697	0.774	0.169	0	4	Ehhadh	2.54986
0	0.360407	0.423	0.05	0	4	Slc30a10	2.54087
0	1.15652	0.998	0.445	0	4	mt-Nd4l	2.53673
0	0.507114	0.704	0.132	0	4	Hnf4a	2.51414
0	0.656423	0.872	0.218	0	4	Fmo5	2.51053
0	0.529412	0.73	0.144	0	4	Gnmt	2.50955
0	0.487645	0.71	0.129	0	4	Ttc39c	2.49085
0	0.663096	0.903	0.234	0	4	Itih2	2.454
0	0.543371	0.807	0.169	0	4	F12	2.44972
0	0.641063	0.894	0.224	0	4	Reep6	2.44919
0	0.434601	0.627	0.102	0	4	Keg1	2.43299
0	0.617679	0.905	0.22	0	4	Ttpa	2.43043
0	0.589946	0.782	0.181	0	4	C4bp	2.41538
0	0.491071	0.689	0.131	0	4	Gm2a	2.39963
0	0.430188	0.612	0.101	0	4	Slc6a13	2.37185
0	0.491907	0.74	0.144	0	4	F5	2.36371
0	0.525228	0.84	0.177	0	4	Hao1	2.35931
0	0.63115	0.903	0.232	0	4	Atf5	2.35508
0	0.475723	0.663	0.124	0	4	Gk	2.35376
0	0.375725	0.488	0.068	0	4	Ero1lb	2.35069
0	0.560682	0.787	0.179	0	4	Cyp3a25	2.33469
0	0.910566	0.962	0.367	0	4	Acly	2.32351
0	0.4796	0.684	0.132	0	4	Kmo	2.31019
0	0.539141	0.839	0.186	0	4	Cbs	2.30785
0	0.55108	0.844	0.192	0	4	Tkfc	2.30253
0	0.664184	0.902	0.251	0	4	Adk	2.29538
0	0.612593	0.954	0.245	0	4	Cp	2.29182
0	0.441798	0.621	0.11	0	4	F13b	2.2863
0	1.21781	0.998	0.524	0	4	mt-Nd3	2.27599
0	0.478629	0.669	0.131	0	4	Slc35d1	2.27094
0	0.584056	0.871	0.215	0	4	Coq8a	2.26094
0	0.406834	0.576	0.094	0	4	Cyp3a13	2.25324
0	0.735833	0.853	0.269	0	4	Cfh	2.2497
0	0.322027	0.369	0.043	0	4	Nox4	2.24204
0	0.728099	0.743	0.233	0	4	Tmem205	2.22625
0	0.536179	0.609	0.139	0	4	Asgr1	2.1915
0	0.5273	0.649	0.147	0	4	Ces3a	2.17973
0	0.473684	0.726	0.148	0	4	Slc25a13	2.17655
0	0.811429	0.945	0.343	0	4	Chchd2	2.17224
0	0.292041	0.341	0.036	0	4	Sdr9c7	2.16491
0	0.303416	0.469	0.056	0	4	Sds	2.1561
0	0.538	0.814	0.194	0	4	Aox3	2.14673
0	0.314493	0.544	0.07	0	4	Cdh1	2.13855
0	0.275624	0.325	0.032	0	4	Inhba	2.13281
0	0.477206	0.759	0.16	0	4	Bhmt2	2.13058
0	0.603304	0.87	0.239	0	4	mt-Atp8	2.10793
0	0.382944	0.495	0.08	0	4	Slc39a14	2.10619
0	0.458619	0.721	0.147	0	4	Serpina3m	2.10614
0	0.37816	0.472	0.075	0	4	Slc26a1	2.0999
0	0.488685	0.786	0.173	0	4	Akr1c14	2.09894
0	0.400945	0.569	0.099	0	4	Pklr	2.09301
0	0.308943	0.377	0.046	0	4	Necab1	2.07985
0	0.473736	0.797	0.174	0	4	Aldh8a1	2.052
0	0.53281	0.87	0.216	0	4	Pygl	2.05108
0	0.511354	0.834	0.198	0	4	Pcbd1	2.05033
0	0.445814	0.608	0.123	0	4	Cyp2c70	2.03801
0	0.305989	0.339	0.041	0	4	Irs2	2.03393
0	0.416192	0.625	0.118	0	4	Rhou	2.03219
0	0.38391	0.59	0.102	0	4	Afm	2.02238
0	0.489689	0.809	0.186	0	4	Sec14l2	2.02122
0	0.519105	0.87	0.215	0	4	Fxyd1	2.0072
0	0.632373	0.847	0.259	0	4	Glo1	1.99115
0	0.508631	0.721	0.175	0	4	Gstp1	1.98228
0	0.41287	0.6	0.115	0	4	Rnf128	1.98177
0	0.273347	0.333	0.036	0	4	Cyp39a1	1.97879
0	0.428596	0.71	0.144	0	4	Creb3l3	1.976
0	0.430873	0.659	0.134	0	4	Pemt	1.97184
0	0.611909	0.75	0.223	0	4	Cd302	1.96966
0	0.541335	0.78	0.205	0	4	Cisd1	1.96391
0	0.304645	0.438	0.058	0	4	Ccl9	1.96227
0	0.476559	0.823	0.19	0	4	Cth	1.96104
0	0.441179	0.724	0.153	0	4	Myo1b	1.95959
0	0.318652	0.394	0.055	0	4	Enpp2	1.93152
0	0.41582	0.687	0.138	0	4	Slc27a5	1.93019
0	0.518991	0.709	0.181	0	4	Mbl2	1.92652
0	0.311887	0.426	0.059	0	4	Serpina11	1.92557
0	0.508855	0.834	0.211	0	4	Leap2	1.9203
0	0.499847	0.805	0.2	0	4	Otc	1.91608
0	0.313729	0.442	0.063	0	4	Pglyrp2	1.89957
0	0.549482	0.929	0.261	0	4	Pah	1.88365
0	0.483799	0.864	0.212	0	4	Urah	1.88289
0	0.322712	0.482	0.073	0	4	Kyat1	1.87406
0	0.586788	0.948	0.29	0	4	Ghr	1.85425
0	0.342729	0.442	0.072	0	4	Prkaa2	1.84739
0	0.413347	0.551	0.114	0	4	Elovl6	1.83673
0	0.638026	0.935	0.315	0	4	Fads1	1.83555
0	0.327032	0.492	0.078	0	4	Srd5a1	1.8284
0	0.397094	0.639	0.129	0	4	Abcc2	1.82549
0	0.727836	0.882	0.342	0	4	Atp5e	1.82373
0	0.433683	0.773	0.174	0	4	Masp2	1.82194
0	0.419867	0.631	0.136	0	4	Slc25a25	1.81463
0	0.303897	0.369	0.052	0	4	Thrb	1.80868
0	0.387044	0.711	0.143	0	4	0610005C13Rik	1.79862
0	0.470952	0.814	0.204	0	4	Gstz1	1.79138
0	0.459713	0.747	0.182	0	4	Lrg1	1.78857
0	0.36654	0.707	0.136	0	4	1810008I18Rik	1.77496
0	0.674525	0.966	0.36	0	4	Gclc	1.76106
0	0.373048	0.551	0.107	0	4	Ptprd	1.75683
0	0.392416	0.613	0.127	0	4	Rnf149	1.75585
0	0.324233	0.433	0.07	0	4	Rapgef4	1.75491
0	0.46468	0.762	0.192	0	4	Srebf1	1.7529
0	0.317916	0.424	0.067	0	4	Stra6l	1.7506
0	0.434231	0.846	0.2	0	4	Ugt2b34	1.74933
0	0.430374	0.767	0.179	0	4	Gjb1	1.74654
0	0.547384	0.9	0.274	0	4	Sdc4	1.73467
0	0.383158	0.611	0.125	0	4	Lsr	1.73415
0	0.397809	0.668	0.144	0	4	Cyp4f14	1.72556
0	0.520596	0.888	0.258	0	4	Sord	1.72496
0	0.409564	0.747	0.168	0	4	1300017J02Rik	1.71879
0	0.420671	0.633	0.145	0	4	Acss2	1.71797
0	0.461666	0.805	0.207	0	4	Slc25a1	1.71263
0	0.405312	0.827	0.186	0	4	Tmem56	1.71017
0	0.526492	0.915	0.272	0	4	Me1	1.7083
0	0.398268	0.639	0.139	0	4	Rnf125	1.70801
0	0.285398	0.37	0.052	0	4	Sqle	1.70318
0	0.597766	0.941	0.322	0	4	Crot	1.69427
0	0.357843	0.628	0.123	0	4	Lrp1	1.68966
0	0.439946	0.768	0.19	0	4	Gchfr	1.68939
0	0.45775	0.848	0.222	0	4	Agpat2	1.67315
0	0.341832	0.541	0.102	0	4	Pid1	1.65117
0	0.463142	0.805	0.217	0	4	Msrb1	1.64242
0	0.308961	0.45	0.075	0	4	Mal2	1.63567
0	0.418217	0.724	0.179	0	4	Acad11	1.60206
0	0.60262	0.918	0.336	0	4	Uqcr10	1.59886
0	0.369611	0.65	0.141	0	4	Pter	1.59104
0	0.363279	0.578	0.122	0	4	Slc25a23	1.59072
0	0.514318	0.916	0.287	0	4	Qdpr	1.58625
0	0.330508	0.491	0.093	0	4	Faah	1.57553
0	0.289074	0.403	0.064	0	4	Foxa3	1.57428
0	0.317679	0.439	0.079	0	4	Slc10a2	1.56698
0	0.349761	0.633	0.132	0	4	Asl	1.55914
0	0.306078	0.457	0.08	0	4	C1rl	1.55419
0	0.426794	0.801	0.21	0	4	Sardh	1.55392
0	0.406039	0.748	0.186	0	4	Gpt2	1.54958
0	0.369362	0.629	0.141	0	4	Ldlr	1.5386
0	0.34477	0.584	0.121	0	4	Ahcy	1.53699
0	0.266536	0.351	0.051	0	4	Gprin3	1.53367
0	0.411463	0.733	0.187	0	4	Ebpl	1.53098
0	0.472156	0.565	0.165	0	4	Rarres2	1.52439
0	0.350993	0.577	0.123	0	4	Perp	1.52273
0	0.420805	0.849	0.225	0	4	Pcyt2	1.52027
0	0.299925	0.476	0.084	0	4	Glyctk	1.51877
0	0.448438	0.848	0.241	0	4	Aldh1l1	1.51504
0	0.378904	0.727	0.172	0	4	Lcat	1.51354
0	0.417272	0.805	0.212	0	4	Agt	1.51308
0	0.321671	0.846	0.171	0	4	Gsta3	1.5035
0	0.35443	0.583	0.128	0	4	Nat8f1	1.49734
0	0.448162	0.768	0.22	0	4	Etfa	1.49647
0	0.406744	0.782	0.203	0	4	Lap3	1.4933
0	0.34291	0.633	0.136	0	4	Ptprf	1.48672
0	0.284909	0.396	0.066	0	4	Pm20d1	1.48453
0	0.436808	0.484	0.133	0	4	Ces1c	1.47843
0	0.402524	0.763	0.198	0	4	Sfxn1	1.47657
0	0.331732	0.58	0.121	0	4	Dio1	1.46874
0	0.359379	0.657	0.151	0	4	Oaf	1.46654
0	0.625756	0.88	0.368	0	4	Cox6c	1.45679
0	0.401737	0.797	0.211	0	4	Nat8f2	1.4488
0	0.36598	0.652	0.155	0	4	Aldh1a7	1.44618
0	0.271042	0.368	0.059	0	4	Slc17a4	1.44556
0	0.325008	0.52	0.107	0	4	Tmem38b	1.44448
0	0.358523	0.687	0.161	0	4	Cpn1	1.44038
0	0.301483	0.468	0.088	0	4	Gcgr	1.43974
0	0.289365	0.42	0.076	0	4	Hook1	1.41318
0	0.373338	0.719	0.18	0	4	Kyat3	1.41279
0	0.324593	0.536	0.114	0	4	Cyp51	1.40308
0	0.353254	0.646	0.153	0	4	Pcx	1.40001
0	0.291729	0.556	0.106	0	4	Qprt	1.39829
0	0.304323	0.495	0.098	0	4	Ociad2	1.39481
0	0.344455	0.582	0.135	0	4	G0s2	1.38257
0	0.345396	0.588	0.137	0	4	Cyp8b1	1.38158
0	0.412138	0.771	0.222	0	4	Creg1	1.36965
0	0.576272	0.739	0.301	0	4	Ndufb9	1.36934
0	0.457674	0.848	0.274	0	4	Sar1b	1.36658
0	0.369061	0.703	0.18	0	4	Lpin2	1.36553
0	0.552506	0.853	0.338	0	4	Rps27l	1.35427
0	0.579765	0.82	0.342	0	4	Cox7a2	1.35059
0	0.568245	0.937	0.386	0	4	Ldha	1.34456
0	0.283802	0.45	0.085	0	4	Iyd	1.34433
0	0.26989	0.487	0.088	0	4	Pbld2	1.34119
0	0.656465	0.958	0.459	0	4	Neat1	1.34093
0	0.349687	0.683	0.169	0	4	Cebpa	1.33428
0	0.303808	0.578	0.122	0	4	Serpina10	1.33031
0	0.271104	0.412	0.074	0	4	Etnk2	1.3297
0	0.461272	0.887	0.298	0	4	Adipor2	1.3284
0	0.381251	0.778	0.215	0	4	Ak3	1.31828
0	0.316658	0.523	0.116	0	4	Ugt2b35	1.31438
0	0.256589	0.373	0.063	0	4	Gm4952	1.31106
0	0.270566	0.431	0.079	0	4	Rbpms2	1.31027
0	0.609635	0.888	0.406	0	4	Cox8a	1.30134
0	0.403075	0.525	0.153	0	4	Ugt2b5	1.29825
0	0.518625	0.918	0.358	0	4	Glud1	1.29374
0	0.273981	0.401	0.075	0	4	Fads6	1.29255
0	0.292392	0.525	0.109	0	4	Hsd3b3	1.28996
0	0.358187	0.737	0.195	0	4	Gbe1	1.28773
0	0.311412	0.616	0.14	0	4	Angptl8	1.27886
0	0.414162	0.461	0.14	0	4	Aadac	1.27286
0	0.389019	0.827	0.243	0	4	Aldh6a1	1.27162
0	0.372675	0.754	0.211	0	4	Osgin1	1.27148
0	0.261932	0.411	0.075	0	4	Dhcr7	1.26652
0	0.474222	0.88	0.322	0	4	Mpc2	1.25697
0	0.470646	0.945	0.344	0	4	Idh1	1.25639
0	0.303323	0.564	0.127	0	4	Shmt1	1.24872
0	0.276793	0.419	0.083	0	4	Sec14l4	1.24706
0	0.570748	0.961	0.43	0	4	Atp5g3	1.24656
0	0.254939	0.376	0.067	0	4	Inhbc	1.2449
0	0.298829	0.515	0.114	0	4	Abhd17c	1.2411
0	0.286037	0.593	0.127	0	4	Prox1	1.2381
0	0.296677	0.571	0.127	0	4	Mbl1	1.23652
0	0.300412	0.58	0.131	0	4	Fam213a	1.23574
0	0.267814	0.47	0.092	0	4	Eva1a	1.23405
0	0.27988	0.449	0.093	0	4	Pde3b	1.22006
0	0.32917	0.633	0.161	0	4	Phlda1	1.21851
0	0.378497	0.576	0.169	0	4	Thrsp	1.21796
0	0.307956	0.609	0.144	0	4	Gpd1	1.21783
0	0.844339	0.996	0.682	0	4	mt-Nd5	1.21526
0	0.314327	0.621	0.151	0	4	Cd1d1	1.2124
0	0.357693	0.743	0.212	0	4	Rora	1.19714
0	0.320885	0.661	0.168	0	4	Edem1	1.1916
0	0.490101	0.926	0.372	0	4	Hspe1	1.18805
0	0.60761	0.988	0.499	0	4	P4hb	1.17941
0	0.335835	0.776	0.212	0	4	Lactb2	1.17391
0	0.430546	0.553	0.193	0	4	Comt	1.17287
0	0.361619	0.632	0.187	0	4	Cyp2d9	1.16012
0	0.273093	0.445	0.095	0	4	Ugt3a2	1.15739
0	0.276528	0.632	0.141	0	4	Acat3	1.15739
0	0.268146	0.494	0.105	0	4	Abcb4	1.15186
0	0.48887	0.792	0.328	0	4	Cox5a	1.14552
0	0.28774	0.651	0.154	0	4	Baat	1.14219
0	0.276638	0.528	0.118	0	4	Gucd1	1.14113
0	0.286654	0.564	0.134	0	4	Pgm2	1.12273
0	0.263987	0.416	0.088	0	4	Pcsk6	1.1206
0	0.268659	0.503	0.111	0	4	Echdc1	1.11682
0	0.370018	0.727	0.231	0	4	Mif	1.11619
0	0.459416	0.651	0.258	0	4	Ndufa13	1.11597
0	0.307933	0.767	0.202	0	4	Nrn1	1.11408
0	0.2916	0.613	0.151	0	4	Dmgdh	1.11025
0	0.486999	0.879	0.377	0	4	Atp5a1	1.10613
0	0.274909	0.498	0.114	0	4	Dbt	1.10407
0	0.289897	0.597	0.147	0	4	Ugt2b1	1.10235
0	0.295237	0.642	0.162	0	4	Nadk2	1.10199
0	0.391382	0.824	0.283	0	4	Mpc1	1.10068
0	0.454815	0.954	0.387	0	4	Serp1	1.09293
0	0.421585	0.83	0.313	0	4	Cox7b	1.08333
0	0.299755	0.703	0.185	0	4	Ppa1	1.08066
0	0.295944	0.642	0.166	0	4	Pxmp4	1.07952
0	0.456727	0.823	0.339	0	4	Hint1	1.07704
0	0.254601	0.512	0.113	0	4	Mup7	1.0598
0	0.251518	0.45	0.097	0	4	Ell2	1.05779
0	0.478268	0.953	0.422	0	4	Herpud1	1.05507
0	0.258599	0.478	0.108	0	4	Adi1	1.04755
0	0.278195	0.683	0.173	0	4	Proc	1.03829
0	0.27579	0.667	0.168	0	4	Hpn	1.03344
0	0.299396	0.657	0.183	0	4	Got1	1.01919
0	0.289477	0.641	0.173	0	4	Tob1	1.01396
0	0.371929	0.867	0.309	0	4	Got2	1.01085
0	0.266914	0.568	0.14	0	4	Akr1d1	1.01071
0	0.284932	0.599	0.159	0	4	Aldh4a1	1.00991
0	0.380438	0.859	0.318	0	4	Ssr4	0.99633
0	0.343291	0.85	0.283	0	4	Clpx	0.995897
0	0.305418	0.729	0.214	0	4	Hist1h2bc	0.993971
0	0.275382	0.732	0.193	0	4	Nipsnap1	0.993002
0	0.408387	0.734	0.293	0	4	Uqcr11	0.989293
0	0.278225	0.6	0.159	0	4	Sec24a	0.987781
0	0.311672	0.765	0.234	0	4	Vmp1	0.977167
0	0.376849	0.878	0.331	0	4	Ptp4a1	0.970303
0	0.297178	0.687	0.201	0	4	Pdcd4	0.967588
0	0.307499	0.777	0.238	0	4	Nudt4	0.963414
0	0.266589	0.822	0.218	0	4	Hpd	0.961123
0	0.286118	0.755	0.217	0	4	Pank1	0.951626
0	0.335473	0.747	0.254	0	4	Acsl5	0.949236
0	0.388008	0.891	0.355	0	4	Ndufa6	0.947166
0	0.261989	0.668	0.175	0	4	Larp1b	0.945993
0	0.290962	0.448	0.128	0	4	Cyp2d26	0.944572
0	0.379431	0.904	0.361	0	4	Psen2	0.924543
0	0.294546	0.806	0.264	0	4	Bola3	0.86644
0	0.251569	0.616	0.171	0	4	H6pd	0.85617
0	0.289465	0.468	0.152	0	4	Apof	0.836232
0	0.270402	0.761	0.242	0	4	Acbd5	0.816571
0	0.347771	0.822	0.349	0	4	Rps2	0.79629
0	0.291344	0.777	0.28	0	4	Bhlhe40	0.780601
0	0.343641	0.838	0.359	0	4	Atp5j2	0.78041
0	0.276231	0.815	0.283	0	4	Suclg2	0.768357
0	0.285169	0.816	0.296	0	4	Tspan31	0.76045
0	0.300234	0.862	0.331	0	4	Hspd1	0.758949
0	0.523645	0.988	0.676	0	4	Apoe	0.754171
0	0.372658	0.916	0.443	0	4	Rpl32	0.753543
0	0.256676	0.82	0.272	0	4	Prdx6	0.746362
3.3743e-211	0.38486	0.717	0.36	5.98635e-207	4	Cox7c	0.745795
0	0.28699	0.764	0.288	0	4	Ndufs6	0.735774
0	0.280576	0.673	0.247	0	4	Csad	0.734738
0	0.31016	0.91	0.381	0	4	Lipa	0.721856
0	0.294727	0.875	0.356	0	4	Ndufa1	0.704606
0	0.295272	0.872	0.364	0	4	Slc25a5	0.688441
0	0.267288	0.772	0.29	0	4	Ndufab1	0.68782
0	0.320919	0.935	0.427	0	4	Hspa9	0.686635
0	0.344648	0.958	0.48	0	4	Atp5l	0.673822
0	0.263823	0.84	0.326	0	4	Plin2	0.659558
0	0.266133	0.893	0.357	0	4	Gclm	0.647567
0	0.285803	0.873	0.378	0	4	Atp5k	0.643058
8.70718e-234	0.337931	0.928	0.481	1.54474e-229	4	Rpl39	0.638697
0	0.264091	0.778	0.317	0	4	Ndufb11	0.628325
0	0.264328	0.874	0.363	0	4	Aes	0.619363
0	0.301217	0.963	0.471	0	4	Ftl1	0.60306
5.1381e-246	0.283101	0.824	0.392	9.11551e-242	4	Atp5j	0.580286
3.94272e-272	0.292791	0.974	0.492	6.99477e-268	4	Sod1	0.568085
0	0.256766	0.867	0.386	0	4	Atp5f1	0.562163
1.35507e-228	0.341658	0.969	0.604	2.40402e-224	4	Rps27a	0.539196
1.49917e-231	0.259534	0.818	0.391	2.65967e-227	4	Uqcrh	0.529423
3.43027e-231	0.289471	0.937	0.506	6.08564e-227	4	Rpl27a	0.525648
8.25725e-306	0.255268	0.949	0.451	1.46492e-301	4	2010107E04Rik	0.525487
2.3198e-234	0.288088	0.95	0.526	4.11556e-230	4	Rpl36	0.510604
5.15756e-231	0.279874	0.963	0.53	9.15002e-227	4	Gng5	0.499109
2.36501e-158	0.272681	0.977	0.575	4.19577e-154	4	Rpl41	0.455401
5.23319e-182	0.274305	0.985	0.69	9.28421e-178	4	Zfp36l1	0.385987

## Sheet: cluster5
p_val	avg_logFC	pct.1	pct.2	p_val_adj	cluster	gene	score
0	2.50109	0.74	0.193	0	5	Gsta3	9.11728
0	2.48113	0.781	0.205	0	5	Aldob	9.01285
0	2.39867	0.594	0.166	0	5	Gnmt	8.09552
0	2.01554	0.97	0.234	0	5	Fabp1	8.01259
0	2.10245	0.584	0.153	0	5	Chchd10	7.53272
0	2.20016	0.543	0.151	0	5	Rida	7.42041
0	2.24732	0.715	0.213	0	5	Bhmt	7.20554
0	1.93958	0.45	0.115	0	5	Akr1c6	6.98249
0	1.98754	0.543	0.149	0	5	Ttc36	6.78763
0	2.22697	0.565	0.178	0	5	Thrsp	6.69276
0	1.94712	0.832	0.244	0	5	Scp2	6.37796
0	1.92729	0.884	0.292	0	5	Dbi	5.64148
0	2.03206	0.859	0.307	0	5	Fth1	5.50644
0	1.7753	0.656	0.208	0	5	Gpx1	5.34217
0	1.97942	0.687	0.248	0	5	Cyb5a	5.27079
0	1.86285	0.519	0.183	0	5	Acaa1b	5.00943
0	1.78027	0.557	0.197	0	5	Arg1	4.7904
0	1.55494	0.622	0.197	0	5	Car3	4.67232
0	2.0078	0.542	0.226	0	5	Ass1	4.61114
0	1.43805	0.538	0.158	0	5	Pecr	4.60518
0	1.54812	0.497	0.162	0	5	1810008I18Rik	4.47336
0	1.74628	0.486	0.18	0	5	Gstm1	4.46679
0	1.78457	0.465	0.183	0	5	Fbp1	4.29961
0	1.78666	0.591	0.239	0	5	Ddt	4.24063
0	1.55722	0.519	0.185	0	5	Serpina12	4.14459
0	2.18368	0.926	0.484	0	5	Ftl1	4.0933
0	1.68833	0.515	0.205	0	5	Gapdh	4.04414
0	1.3659	0.671	0.217	0	5	Mup20	4.03753
0	1.53507	0.463	0.168	0	5	Phyh	3.99292
0	1.5642	0.605	0.245	0	5	Hpd	3.71114
0	1.6421	0.58	0.251	0	5	Etfb	3.64912
0	1.60376	0.573	0.243	0	5	Tubb2a	3.63222
0	1.62414	0.56	0.245	0	5	Msrb1	3.56675
0	1.48039	0.584	0.234	0	5	Gcdh	3.54323
3.40759e-275	1.75744	0.486	0.232	6.04541e-271	5	Acaa2	3.52939
0	1.26062	0.429	0.144	0	5	Agxt	3.51173
0	1.08684	0.834	0.249	0	5	Apoc1	3.4997
0	1.21355	0.402	0.13	0	5	Agmat	3.48462
0	1.5584	0.533	0.234	0	5	Stard10	3.40422
0	1.12621	0.819	0.261	0	5	Apoa2	3.40357
0	1.35003	0.667	0.255	0	5	Ttr	3.39799
0	1.3168	0.502	0.186	0	5	Haao	3.37262
0	1.41042	0.573	0.231	0	5	Dhrs4	3.35341
0	1.36346	0.593	0.233	0	5	Mup3	3.3273
0	1.41437	0.616	0.253	0	5	Grhpr	3.31274
1.35568e-287	1.28705	0.47	0.181	2.40511e-283	5	Cdo1	3.16708
0	1.44459	0.525	0.232	0	5	Pcbd1	3.13392
4.85587e-283	1.54822	0.506	0.24	8.6148e-279	5	Hist1h2bc	3.13359
0	1.29852	0.527	0.209	0	5	Cmbl	3.12474
0	1.57974	0.605	0.297	0	5	Prdx6	3.11318
0	1.29636	0.514	0.207	0	5	Upb1	3.07065
0	1.40646	0.649	0.289	0	5	Hebp1	3.05282
0	1.33412	0.563	0.237	0	5	Glyat	3.04093
0	1.34312	0.552	0.236	0	5	Eci1	3.01383
0	1.151	0.641	0.236	0	5	Serpina1c	2.99916
7.57427e-254	1.40893	0.476	0.215	1.34375e-249	5	Nudt7	2.98068
8.89623e-259	1.14855	0.464	0.169	1.57828e-254	5	Serpina1e	2.97725
0	1.11762	0.567	0.21	0	5	Serpina1b	2.88042
3.19275e-272	1.25232	0.457	0.19	5.66426e-268	5	Pmvk	2.86156
0	1.28792	0.531	0.232	0	5	Bphl	2.82598
0	1.2938	0.586	0.268	0	5	Atf5	2.72722
0	0.928855	0.686	0.226	0	5	Apoc3	2.69998
0	1.48898	0.684	0.373	0	5	Chchd2	2.65917
2.42229e-264	1.3068	0.514	0.249	4.29738e-260	5	Urah	2.59343
4.92179e-297	1.21177	0.525	0.242	8.73175e-293	5	Nit2	2.52452
0	1.22601	0.56	0.264	0	5	Mettl26	2.5057
2.01598e-263	1.13744	0.464	0.202	3.57655e-259	5	Acads	2.48949
3.35904e-283	1.15301	0.495	0.22	5.95927e-279	5	Nipsnap1	2.48148
0	1.3151	0.607	0.312	0	5	Sdhb	2.47909
0	1.24794	0.568	0.277	0	5	Aldh7a1	2.4698
5.46422e-260	1.15128	0.48	0.215	9.69408e-256	5	Hao1	2.45607
2.4794e-231	1.04347	0.462	0.187	4.39871e-227	5	Uqcrq	2.44713
1.41348e-264	1.15701	0.484	0.22	2.50765e-260	5	Msra	2.43475
0	1.26497	0.58	0.292	0	5	Ak2	2.42942
2.70836e-301	0.94391	0.61	0.232	4.8049e-297	5	Rbp4	2.37928
6.79333e-236	0.988885	0.514	0.204	1.20521e-231	5	Serpina1a	2.37517
1.71719e-244	1.14816	0.48	0.226	3.04646e-240	5	Cth	2.33524
2.82855e-258	1.15352	0.514	0.252	5.01813e-254	5	Akr7a5	2.263
9.51188e-243	1.17575	0.53	0.279	1.6875e-238	5	Fdx1	2.15622
9.91832e-268	1.17683	0.564	0.304	1.75961e-263	5	Mrpl12	2.1138
2.30829e-283	1.19243	0.592	0.331	4.09513e-279	5	Echs1	2.07014
1.60233e-291	1.1954	0.629	0.368	2.84269e-287	5	Tpi1	1.98917
0	1.18688	0.662	0.408	0	5	Cycs	1.8797

## Sheet: cluster6
p_val	avg_logFC	pct.1	pct.2	p_val_adj	cluster	gene	score
0	2.52608	0.928	0.013	0	6	Epcam	101.922
0	2.69291	0.867	0.014	0	6	Tspan8	97.2815
0	1.82951	0.715	0.006	0	6	Fxyd3	81.7562
0	1.7903	0.727	0.007	0	6	Cldn7	76.5616
0	2.10345	0.801	0.013	0	6	Ddit4l	73.2549
0	1.78638	0.562	0.005	0	6	Sftpd	66.9297
0	1.98803	0.819	0.015	0	6	Bicc1	65.1279
0	1.70177	0.663	0.008	0	6	Krt19	62.6818
0	2.02253	0.535	0.008	0	6	Ankrd1	60.114
0	1.41456	0.548	0.003	0	6	Tesc	59.629
0	1.62854	0.674	0.009	0	6	Cd24a	57.7704
0	1.84932	0.728	0.014	0	6	Plet1	56.0961
0	1.49385	0.626	0.007	0	6	Scara3	55.0088
0	1.57825	0.653	0.009	0	6	Dcdc2a	54.242
0	1.13814	0.474	0.003	0	6	1700011H14Rik	41.4983
0	1.23872	0.489	0.005	0	6	Krt23	40.3823
0	1.10265	0.46	0.003	0	6	Rab25	39.0169
0	1.25635	0.52	0.007	0	6	Rab27b	38.4296
0	1.11484	0.419	0.003	0	6	Bex4	35.9322
0	1.38767	0.604	0.014	0	6	Pkhd1	34.9231
0	1.07691	0.421	0.003	0	6	Nipal2	34.8754
0	1.62823	0.654	0.022	0	6	Pdzk1ip1	33.2769
0	0.976621	0.356	0.002	0	6	Wfdc15b	28.9731
0	4.22951	1	0.14	0	6	Spp1	28.1967
0	2.42449	0.937	0.074	0	6	Tstd1	27.0446
0	1.07693	0.425	0.007	0	6	Slc5a1	26.9231
0	2.0333	0.796	0.051	0	6	Sox9	26.5328
0	0.923569	0.359	0.003	0	6	Prr15l	25.5047
0	1.34141	0.486	0.016	0	6	Kcne3	25.0741
0	0.917908	0.355	0.003	0	6	Krt7	25.0659
0	0.90713	0.373	0.004	0	6	Ehf	24.1685
0	0.864537	0.306	0.001	0	6	Bex1	24.0499
0	0.887092	0.369	0.004	0	6	Spint1	23.3812
0	1.35199	0.603	0.025	0	6	Fmo2	23.2929
0	1.51277	0.652	0.034	0	6	Cryab	22.4165
0	0.854113	0.336	0.003	0	6	Kcnk1	22.0755
0	1.07518	0.456	0.014	0	6	Tnfaip8	20.4285
0	1.08875	0.505	0.017	0	6	Efemp1	20.3636
0	0.835233	0.34	0.004	0	6	Enah	20.2842
0	0.844641	0.345	0.005	0	6	Prom1	19.4267
0	1.07564	0.448	0.015	0	6	Emp2	19.2755
0	2.96196	0.991	0.143	0	6	Tm4sf4	19.185
0	1.59394	0.468	0.029	0	6	Lcn2	19.1272
0	0.788121	0.313	0.003	0	6	Fermt1	18.9755
0	0.754036	0.275	0.001	0	6	Cldn6	18.8509
0	0.808809	0.316	0.004	0	6	Lamc3	18.256
0	0.965037	0.375	0.011	0	6	Ngf	17.2328
0	0.843089	0.341	0.007	0	6	Dync2li1	16.9114
0	0.749311	0.27	0.002	0	6	Tmem45a	16.8595
0	1.9287	0.851	0.088	0	6	Atp1b1	16.7482
0	1.12554	0.497	0.024	0	6	Ezr	16.4527
0	1.66965	0.8	0.073	0	6	Cd63	16.093
0	0.839987	0.34	0.008	0	6	Pamr1	15.8664
0	1.33695	0.531	0.036	0	6	Tnfrsf12a	15.433
0	0.866004	0.356	0.01	0	6	Capg	15.4149
0	1.00773	0.438	0.019	0	6	Pafah1b3	15.2203
0	1.60343	0.707	0.068	0	6	Cadm1	14.5336
0	0.678152	0.266	0.003	0	6	5330417C22Rik	13.876
0	2.13847	0.903	0.13	0	6	Sorbs2	13.7932
0	3.80105	1	0.267	0	6	Clu	13.7222
0	1.25563	0.325	0.02	0	6	Cd74	13.6027
0	0.757204	0.322	0.008	0	6	Ddr1	13.5455
0	1.87269	0.844	0.107	0	6	Alcam	13.509
0	0.830802	0.305	0.009	0	6	Wnt4	13.3366
0	1.74262	0.743	0.09	0	6	Lurap1l	12.9477
0	0.703676	0.274	0.005	0	6	Elovl7	12.8538
0	0.842773	0.394	0.018	0	6	Ramp1	11.859
0	0.679716	0.279	0.006	0	6	Chmp4c	11.8525
0	1.02723	0.402	0.025	0	6	Itih5	11.7984
0	1.56609	0.718	0.086	0	6	Dsg2	11.7131
0	0.903709	0.37	0.019	0	6	Snhg18	11.5301
0	1.84356	0.843	0.128	0	6	Cldn3	11.2618
0	0.711123	0.284	0.008	0	6	Rassf9	11.2199
0	1.77653	0.818	0.12	0	6	Anxa4	11.1785
0	0.868051	0.356	0.018	0	6	Hnf1b	11.0366
0	0.743547	0.296	0.01	0	6	Mal	11.0045
0	1.36748	0.679	0.079	0	6	Qpct	10.4328
0	0.83599	0.333	0.017	0	6	Pdgfc	10.3105
0	2.34031	0.963	0.217	0	6	Krt18	9.92828
0	0.739485	0.261	0.01	0	6	Cd14	9.65028
0	1.49903	0.753	0.108	0	6	Cystm1	9.56583
0	1.2852	0.623	0.075	0	6	Cdh1	9.41973
0	0.901992	0.393	0.029	0	6	Gata6	9.08931
0	0.69342	0.284	0.013	0	6	Slc44a3	8.56223
0	0.741316	0.298	0.016	0	6	Ptgr1	8.49662
0	2.02512	0.765	0.18	0	6	Cyr61	8.15376
0	1.6426	0.806	0.158	0	6	Onecut2	7.88057
0	1.14589	0.535	0.068	0	6	Gstm5	7.85963
0	2.23096	0.943	0.26	0	6	Cp	7.79183
0	2.25721	0.967	0.273	0	6	Krt8	7.71281
0	1.62193	0.837	0.168	0	6	Sox4	7.62671
0	1.11624	0.537	0.069	0	6	Fgfr3	7.58764
0	0.878741	0.395	0.036	0	6	Smim22	7.54571
0	0.85481	0.384	0.034	0	6	Filip1l	7.46016
0	0.616231	0.263	0.012	0	6	Tmc4	7.36676
0	0.787733	0.374	0.03	0	6	Ank3	7.36531
0	0.794741	0.348	0.03	0	6	Stxbp6	6.91424
0	0.934426	0.412	0.047	0	6	Wfdc2	6.7541
0	0.876621	0.458	0.05	0	6	Timp2	6.69154
0	1.72159	0.907	0.235	0	6	Tmsb10	6.37339
0	1.07077	0.501	0.075	0	6	Clmn	6.31122
0	1.28891	0.621	0.119	0	6	Nudt19	6.20477
0	1.2616	0.675	0.133	0	6	Kifc3	5.95512
0	0.833111	0.364	0.041	0	6	Dsp	5.94612
0	0.822209	0.403	0.05	0	6	Pld1	5.52251
0	0.68413	0.289	0.026	0	6	Osbpl3	5.49204
0	0.697078	0.346	0.035	0	6	Rbms3	5.35976
0	0.947183	0.435	0.067	0	6	Rgs2	5.35097
0	0.636583	0.293	0.025	0	6	Lhfp	5.32911
0	0.945121	0.439	0.068	0	6	Palmd	5.31933
0	2.07721	0.639	0.241	0	6	Atf3	5.2882
0	1.46755	0.846	0.226	0	6	S100a11	5.26078
0	1.02553	0.541	0.097	0	6	Bmyc	5.18517
0	0.729696	0.366	0.043	0	6	Casp12	5.03903
0	1.02735	0.524	0.098	0	6	Wwc1	4.98453
0	0.634039	0.309	0.03	0	6	Gpm6a	4.89795
0	0.812384	0.413	0.059	0	6	Bex3	4.86253
0	0.64809	0.284	0.028	0	6	Shank2	4.84362
0	1.19038	0.574	0.138	0	6	Prox1	4.61673
0	0.726368	0.32	0.044	0	6	Cgn	4.3044
0	0.720631	0.31	0.044	0	6	Pdgfa	4.13696
0	0.880283	0.418	0.079	0	6	Plscr1	4.13436
0	0.840415	0.41	0.075	0	6	Tgif1	4.05377
0	0.705644	0.321	0.046	0	6	Crb3	4.04485
0	0.707412	0.339	0.05	0	6	Crip1	3.99688
0	0.61972	0.288	0.035	0	6	Plpp2	3.96621
0	0.714954	0.343	0.052	0	6	Eepd1	3.95531
0	1.0106	0.55	0.131	0	6	Akap13	3.94204
0	0.738504	0.381	0.064	0	6	B4galt6	3.8023
0	1.42163	0.664	0.239	0	6	Ambp	3.79102
0	1.22674	0.566	0.178	0	6	Ces1d	3.69327
0	1.01077	0.577	0.15	0	6	Ptprf	3.6451
0	0.8584	0.472	0.105	0	6	Cpq	3.52317
0	0.941435	0.5	0.125	0	6	Bche	3.4868
0	0.699854	0.33	0.057	0	6	Ifi27l2b	3.44704
0	0.828859	0.469	0.105	0	6	Map3k1	3.3803
0	1.27165	0.658	0.247	0	6	Id1	3.25582
0	0.693643	0.364	0.068	0	6	Kansl1l	3.237
0	0.958021	0.643	0.186	0	6	Proc	3.1429
0	1.38373	0.908	0.392	0	6	Tmem176b	3.12545
0	0.829186	0.381	0.092	0	6	Hbegf	3.09725
0	1.11037	0.743	0.257	0	6	Spint2	3.08992
0	1.26394	0.854	0.342	0	6	Hmgn1	3.06649
0	0.973418	0.63	0.194	0	6	Idh2	3.00614
0	1.36029	0.935	0.416	0	6	Ubb	2.9856
0	1.02241	0.668	0.22	0	6	Chka	2.96944
0	0.617561	0.364	0.066	0	6	Tspan3	2.95779
0	0.684609	0.34	0.071	0	6	Bambi	2.87367
0	1.34244	0.803	0.379	0	6	Ier2	2.77115
0	1.05088	0.82	0.309	0	6	Cd9	2.70132
0	1.26738	0.675	0.309	0	6	Klf6	2.68175
0	1.11506	0.677	0.272	0	6	Ifi27	2.67694
0	1.83215	0.997	0.674	0	6	Anxa5	2.67054
0	0.834977	0.463	0.135	0	6	Kcnq1ot1	2.66617
0	1.08814	0.735	0.293	0	6	Hhex	2.63955
0	0.901804	0.877	0.292	0	6	Dbi	2.61882
0	0.900115	0.551	0.18	0	6	Cxadr	2.61033
7.20462e-301	0.800607	0.387	0.109	1.27817e-296	6	Ctgf	2.60366
0	0.673947	0.399	0.096	0	6	Arl3	2.53684
0	0.612171	0.373	0.081	0	6	Etl4	2.50923
0	0.719695	0.358	0.096	0	6	Retreg1	2.43067
0	0.71949	0.389	0.106	0	6	Akr1c19	2.41277
0	1.47183	0.965	0.579	0	6	Id2	2.41141
0	0.812924	0.424	0.133	0	6	Cited2	2.41035
0	0.732907	0.413	0.116	0	6	Mgst3	2.40231
0	0.579837	0.319	0.067	0	6	Cirbp	2.40218
0	0.725242	0.463	0.131	0	6	Scd2	2.38147
0	0.610954	0.391	0.092	0	6	Stmn1	2.34199
0	0.624199	0.335	0.081	0	6	Aig1	2.29788
0	0.870206	0.625	0.228	0	6	Pigr	2.2852
0	0.962109	0.763	0.313	0	6	Sh3bgrl3	2.27272
0	1.10132	0.832	0.395	0	6	Rtn4	2.26247
0	0.658691	0.374	0.099	0	6	Anxa6	2.2601
0	1.1312	0.868	0.425	0	6	Gas6	2.2572
0	0.822799	0.537	0.187	0	6	Hpn	2.24286
0	0.883234	0.629	0.239	0	6	Mfge8	2.23114
1.55178e-305	1.16499	0.647	0.337	2.75301e-301	6	Ubc	2.17219
0	1.12373	0.853	0.432	0	6	Myl12b	2.16865
0	1.44709	0.984	0.649	0	6	H3f3b	2.16075
0	0.782459	0.569	0.2	0	6	Gstt1	2.12009
3.15169e-283	0.672998	0.371	0.112	5.59141e-279	6	Socs2	2.04658
0	0.635615	0.38	0.109	0	6	Lmna	2.0297
0	1.36427	0.932	0.619	0	6	Jun	2.02146
0	1.2124	0.844	0.504	0	6	Bsg	1.99078
0	0.794371	0.611	0.234	0	6	Hnrnpa1	1.98918
0	0.691164	0.502	0.165	0	6	Rnh1	1.98265
1.7512e-247	0.797544	0.433	0.167	3.1068e-243	6	Msmo1	1.95105
0	1.41209	0.998	0.73	0	6	Malat1	1.90442
0	1.10548	0.858	0.493	0	6	Ppia	1.88569
0	0.681774	0.498	0.172	0	6	Selenbp1	1.86551
0	0.713298	0.508	0.185	0	6	Ergic3	1.85823
0	0.745176	0.588	0.229	0	6	Eno1	1.83332
0	1.01752	0.841	0.458	0	6	Rpl32	1.8285
0	1.06184	0.858	0.49	0	6	Atp1a1	1.82212
0	1.05945	0.827	0.471	0	6	Hsp90ab1	1.82155
1.87789e-278	0.675659	0.425	0.151	3.33156e-274	6	Fam213a	1.78357
0	0.833296	0.684	0.311	0	6	Tecr	1.77562
7.23298e-299	0.763256	0.528	0.217	1.2832e-294	6	Stt3b	1.77533
0	1.08707	0.851	0.513	0	6	Rpl21	1.76883
0	1.0731	0.821	0.498	0	6	Rps18	1.73428
0	0.736504	0.609	0.25	0	6	Nudc	1.72512
1.60778e-268	0.634215	0.42	0.145	2.85236e-264	6	Fdps	1.71852
0	1.0831	0.886	0.552	0	6	H3f3a	1.70753
3.0717e-291	0.675783	0.51	0.192	5.4495e-287	6	Dnajc1	1.70619
0	1.00739	0.887	0.518	0	6	Rpl27a	1.69233
7.1268e-266	0.571308	0.381	0.119	1.26437e-261	6	Msi2	1.68735
0	1.03999	0.823	0.501	0	6	Rplp0	1.67498
0	0.845263	0.812	0.4	0	6	Tmem176a	1.67403
0	0.813225	0.684	0.323	0	6	H2afv	1.67041
7.21213e-278	0.849923	0.655	0.327	1.2795e-273	6	Fosb	1.65193
2.0652e-270	1.0747	0.712	0.459	3.66387e-266	6	Btg2	1.63153
1.00588e-299	0.738878	0.605	0.268	1.78452e-295	6	Itih2	1.60799
0	0.914848	0.846	0.472	0	6	Prdx2	1.60573
0	0.993584	0.848	0.516	0	6	Egr1	1.60182
1.97981e-253	0.555963	0.383	0.126	3.51238e-249	6	Aprt	1.56569
1.20567e-259	0.641027	0.477	0.186	2.13898e-255	6	Atxn10	1.56005
2.84324e-247	0.792022	0.559	0.274	5.04419e-243	6	Park7	1.55894
0	0.869742	0.867	0.477	0	6	Atpif1	1.54839
0	0.816716	0.789	0.408	0	6	Ppib	1.5416
3.73507e-299	0.748573	0.644	0.304	6.6264e-295	6	Sdc4	1.53529
0	1.10229	0.965	0.684	0	6	Apoe	1.53272
1.76505e-241	0.538467	0.397	0.13	3.13137e-237	6	Cpne8	1.52694
0	1.03625	0.881	0.59	0	6	Junb	1.52156
9.9064e-252	0.595043	0.43	0.159	1.7575e-247	6	Churc1	1.51402
0	0.98186	0.911	0.585	0	6	Rpl15	1.50332
2.19768e-256	0.690805	0.528	0.233	3.89891e-252	6	Slc6a6	1.50101
0	0.757868	0.742	0.37	0	6	Aldoa	1.47984
0	0.935273	0.844	0.526	0	6	Rpl14	1.47271
0	0.86502	0.837	0.493	0	6	Myl12a	1.43941
0	0.92476	0.862	0.546	0	6	Rpl10a	1.43371
6.70098e-277	0.668804	0.636	0.289	1.18882e-272	6	Smco4	1.42261
2.39241e-214	0.522046	0.381	0.13	4.24438e-210	6	Pla2g16	1.42071
0	0.88666	0.865	0.535	0	6	Rpl3	1.40727
1.53352e-227	0.599704	0.469	0.19	2.72062e-223	6	Pigp	1.4063
0	0.961411	0.959	0.647	0	6	Ly6e	1.40334
0	0.793767	0.838	0.464	0	6	Hsp90aa1	1.40333
3.0264e-220	0.636178	0.532	0.232	5.36914e-216	6	Cyba	1.39854
2.14102e-249	0.621958	0.522	0.223	3.79839e-245	6	Ssr2	1.3934
0	0.937121	0.908	0.611	0	6	Rpl10	1.37022
2.21629e-259	0.636068	0.574	0.258	3.93193e-255	6	Polr2f	1.36232
0	0.773314	0.751	0.418	0	6	Ywhaq	1.35691
1.22266e-205	0.646167	0.501	0.24	2.16913e-201	6	Rora	1.29492
1.75402e-259	0.652932	0.596	0.291	3.1118e-255	6	Fkbp4	1.29285
9.44168e-267	0.695844	0.697	0.366	1.67505e-262	6	Tns1	1.2899
5.27919e-262	0.65563	0.639	0.322	9.36581e-258	6	Snrpd2	1.26189
1.4194e-289	0.68184	0.691	0.365	2.51816e-285	6	Cnpy2	1.2564
0	0.793589	0.801	0.499	0	6	Pnrc1	1.24885
2.06162e-218	0.596174	0.531	0.244	3.65753e-214	6	Pfdn1	1.24633
0	0.874104	0.937	0.648	0	6	Rpl17	1.24473
3.01738e-271	0.665926	0.663	0.345	5.35314e-267	6	Bag1	1.24369
0	0.71802	0.778	0.441	0	6	Eef1d	1.23863
1.60669e-248	0.648156	0.619	0.314	2.85043e-244	6	Arhgap5	1.2383
8.39413e-196	0.561292	0.46	0.2	1.4892e-191	6	Ppp1r14b	1.2295
1.35497e-239	0.650151	0.634	0.326	2.40385e-235	6	Cstb	1.22677
0	0.84289	0.909	0.615	0	6	Rps27a	1.2259
2.14189e-236	0.635068	0.604	0.304	3.79993e-232	6	Nfix	1.2216
0	0.857032	0.877	0.609	0	6	Rps16	1.21424
1.40888e-188	0.536401	0.462	0.195	2.49949e-184	6	Ggh	1.20887
1.48507e-223	0.695535	0.655	0.37	2.63467e-219	6	Rps2	1.19888
3.47101e-204	0.568006	0.493	0.224	6.15792e-200	6	Map1lc3a	1.1967
0	0.810158	0.871	0.587	0	6	Rpl12	1.18199
2.93438e-189	0.520226	0.445	0.187	5.20587e-185	6	Magoh	1.17513
0	0.728327	0.86	0.524	0	6	Btf3	1.17296
0	0.852402	0.931	0.67	0	6	Rpl13	1.16704
4.67122e-296	0.741271	0.779	0.485	8.28721e-292	6	Eef1b2	1.16657
6.34578e-204	0.562232	0.519	0.241	1.1258e-199	6	Ube2e3	1.16254
0	0.782757	0.878	0.6	0	6	Rps7	1.12666
3.75228e-286	0.640899	0.734	0.408	6.65691e-282	6	Vamp8	1.12541
0	0.732719	0.826	0.528	0	6	Rpl22l1	1.12496
0	0.65916	0.825	0.477	0	6	Atp5g2	1.11665
7.46992e-179	0.56682	0.532	0.262	1.32524e-174	6	Lims1	1.10863
9.64561e-185	0.537499	0.514	0.242	1.71123e-180	6	Vps28	1.09633
0	0.791542	0.939	0.676	0	6	Ptma	1.08347
2.94021e-182	0.494524	0.473	0.206	5.21623e-178	6	2010111I01Rik	1.08292
0	0.431626	0.804	0.311	0	6	Fth1	1.08108
4.00554e-244	0.623635	0.685	0.386	7.10623e-240	6	Aes	1.07876
7.48628e-195	0.552274	0.568	0.29	1.32814e-190	6	Sec11a	1.04564
5.65725e-215	0.462259	0.619	0.264	1.00365e-210	6	Fn1	1.0443
1.5895e-182	0.565556	0.539	0.283	2.81994e-178	6	Tmem147	1.04039
0	0.756467	0.914	0.662	0	6	Rpl23	1.02889
2.09394e-191	0.498016	0.536	0.251	3.71487e-187	6	Fxyd1	1.02275
2.43626e-190	0.544923	0.561	0.289	4.32217e-186	6	BC031181	1.02241
7.01881e-199	0.503272	0.593	0.283	1.24521e-194	6	Crp	1.01857
0	0.723543	0.872	0.613	0	6	Rpl19	1.01273
1.08038e-260	0.691039	0.782	0.528	1.9167e-256	6	Naca	1.00445
1.2733e-189	0.494172	0.6	0.288	2.25897e-185	6	Tshz2	0.994978
1.32972e-167	0.539023	0.533	0.279	2.35905e-163	6	Prdx4	0.994116
6.30134e-173	0.530358	0.565	0.292	1.11792e-168	6	Nenf	0.992227
5.34808e-180	0.522765	0.549	0.28	9.48802e-176	6	Dctn3	0.989647
2.98072e-173	0.590609	0.617	0.36	5.2881e-169	6	Ptp4a1	0.98488
0	0.666615	0.912	0.613	0	6	Rps20	0.975848
1.53615e-152	0.517977	0.54	0.289	2.72529e-148	6	Adk	0.935476
2.17382e-302	0.649485	0.84	0.578	3.85657e-298	6	Npm1	0.927835
5.51469e-207	0.553589	0.693	0.413	9.78361e-203	6	Tspo	0.906944
2.03946e-258	0.639327	0.856	0.594	3.6182e-254	6	Myl6	0.906066
8.02243e-161	0.543301	0.667	0.392	1.42326e-156	6	Anxa2	0.901448
1.12146e-260	0.58091	0.797	0.505	1.98959e-256	6	Slc25a3	0.899001
2.59932e-178	0.561446	0.672	0.412	4.61145e-174	6	Sptssa	0.894056
0	0.650188	0.949	0.682	0	6	Rack1	0.89166
6.33063e-186	0.445859	0.541	0.266	1.12312e-181	6	Mettl26	0.873948
1.38516e-167	0.517602	0.619	0.365	2.4574e-163	6	Bcap31	0.854389
1.88338e-212	0.526258	0.797	0.542	3.34131e-208	6	Rpl4	0.759833
2.32296e-164	0.440003	0.76	0.443	4.12116e-160	6	Clic1	0.738195
3.30329e-135	0.440257	0.752	0.475	5.86037e-131	6	Tagln2	0.682626
2.06529e-164	0.438411	0.691	0.438	3.66403e-160	6	Psmb6	0.67621
1.72263e-243	0.415993	0.829	0.522	3.05612e-239	6	Cst3	0.648229
5.79412e-129	0.359757	0.742	0.49	1.02794e-124	6	Ptms	0.53388

## Sheet: cluster7
p_val	avg_logFC	pct.1	pct.2	p_val_adj	cluster	gene	score
0	2.32774	0.342	0.007	0	7	Igfbp5	46.8287
0	1.70994	0.572	0.015	0	7	Adgrg6	39.1233
0	2.13473	0.491	0.043	0	7	Ednrb	19.7765
0	1.20586	0.422	0.018	0	7	Vegfc	18.1741
0	1.34236	0.418	0.045	0	7	Plac8	10.2019
0	1.40582	0.622	0.091	0	7	Mecom	8.65765
0	1.13363	0.454	0.054	0	7	Jag1	8.04171
0	0.93742	0.295	0.028	0	7	Slc45a4	7.27734
0	1.84036	0.929	0.25	0	7	Efnb1	6.57574
0	0.911715	0.283	0.032	0	7	Vwf	6.14322
0	1.00565	0.368	0.059	0	7	Flrt2	5.36348
0	0.869744	0.32	0.043	0	7	Mbd4	5.25128
0	1.27674	0.812	0.228	0	7	Msr1	4.35595
3.04955e-274	1.12014	0.423	0.109	5.4102e-270	7	Cdkn1c	3.98169
0	0.997841	0.542	0.127	0	7	Efnb2	3.94766
0	1.79244	0.966	0.459	0	7	Ly6a	3.69189
0	1.31352	0.874	0.316	0	7	Ntn4	3.52153
0	1.22021	0.636	0.224	0	7	Insr	3.31647
0	1.01236	0.652	0.201	0	7	Ldb2	3.12824
0	1.21312	0.857	0.33	0	7	Jam2	3.05778
6.49038e-279	0.939544	0.552	0.176	1.15146e-274	7	Gja4	2.78832
0	1.13733	0.723	0.333	0	7	Tsc22d1	2.39734
9.55858e-216	0.755266	0.42	0.124	1.69579e-211	7	Cdc42ep3	2.36725
5.99556e-262	0.835335	0.574	0.193	1.06367e-257	7	Dll4	2.36198
2.38972e-228	0.808816	0.501	0.165	4.2396e-224	7	Vsir	2.31552
7.44374e-195	0.714694	0.402	0.123	1.32059e-190	7	Sox17	2.1602
0	1.00611	0.891	0.42	0	7	Ltbp4	2.08475
0	1.15319	0.954	0.535	0	7	Tm4sf1	2.01861
1.03954e-247	0.809312	0.649	0.256	1.84425e-243	7	Sema3f	1.9746
1.75832e-219	0.767441	0.564	0.211	3.11944e-215	7	Mcam	1.95854
0	1.08834	0.966	0.556	0	7	Timp3	1.85748
1.12548e-248	0.810772	0.741	0.333	1.99672e-244	7	Podxl	1.75155
3.37125e-157	0.675059	0.427	0.156	5.98094e-153	7	Jcad	1.73645
3.77932e-204	0.758052	0.631	0.266	6.70489e-200	7	Cbfa2t3	1.73308
2.11861e-236	0.969775	0.791	0.447	3.75863e-232	7	Fabp5	1.67854
4.40537e-168	0.686474	0.506	0.197	7.81556e-164	7	Gbp4	1.67805
7.49653e-137	0.73439	0.476	0.199	1.32996e-132	7	Sox4	1.67258
3.28282e-242	0.84432	0.79	0.389	5.82404e-238	7	Vim	1.67171
8.6007e-157	0.627035	0.422	0.15	1.52585e-152	7	Kitl	1.6538
1.70694e-208	0.758504	0.672	0.302	3.02829e-204	7	Heg1	1.6337
5.18059e-139	0.623479	0.428	0.166	9.19088e-135	7	Armcx1	1.51619
5.05133e-137	0.6351	0.443	0.183	8.96156e-133	7	Nt5c3	1.45777
2.28774e-208	0.714702	0.749	0.36	4.05867e-204	7	Acer2	1.44679
6.94312e-125	0.675454	0.457	0.206	1.23178e-120	7	Utrn	1.42908
1.56436e-151	0.597398	0.489	0.195	2.77533e-147	7	Plvap	1.42501
2.19146e-167	0.696183	0.632	0.301	3.88788e-163	7	Oaz2	1.41475
6.70308e-154	0.708725	0.606	0.303	1.18919e-149	7	Ahnak	1.37216
6.32144e-132	0.6086	0.46	0.195	1.12149e-127	7	Armcx3	1.36564
1.54013e-179	0.682408	0.707	0.349	2.73234e-175	7	Prex2	1.34391
2.38699e-170	0.690918	0.694	0.35	4.23476e-166	7	Slc9a3r2	1.33194
2.43267e-278	0.798113	0.934	0.556	4.3158e-274	7	Cavin2	1.31703
2.40004e-232	0.731964	0.864	0.479	4.25791e-228	7	Tmem2	1.29329
6.00785e-215	0.69525	0.867	0.476	1.06585e-210	7	Mmrn2	1.24029
5.60346e-136	0.672725	0.62	0.336	9.94109e-132	7	Foxp1	1.20546
3.095e-110	0.570989	0.464	0.21	5.49085e-106	7	Fbxl7	1.20427
3.37745e-232	0.738005	0.914	0.562	5.99194e-228	7	Marcks	1.17926
9.67566e-125	0.652156	0.611	0.334	1.71656e-120	7	Itm2c	1.15833
6.29309e-191	0.65247	0.842	0.474	1.11646e-186	7	Plxnd1	1.13508
1.08256e-121	0.587856	0.597	0.307	1.92057e-117	7	Ecscr	1.1071
8.63561e-244	0.699735	0.957	0.599	1.53204e-239	7	Tspan7	1.09958
5.10482e-144	0.579863	0.704	0.367	9.05647e-140	7	Itga9	1.08282
1.19832e-152	0.600882	0.762	0.416	2.12594e-148	7	Rapgef5	1.07482
6.34257e-125	0.572366	0.655	0.34	1.12524e-120	7	Sox18	1.07114
2.25334e-107	0.540266	0.515	0.253	3.99765e-103	7	Mfge8	1.05793
1.17952e-152	0.599958	0.755	0.424	2.09258e-148	7	Notch1	1.04371
1.13999e-131	0.557225	0.715	0.379	2.02245e-127	7	Btnl9	1.0242
1.06345e-177	0.564369	0.854	0.466	1.88667e-173	7	Fabp4	1.01254
2.47093e-167	0.625631	0.845	0.514	4.38368e-163	7	Bmpr2	1.00889
4.02004e-110	0.562004	0.607	0.329	7.13196e-106	7	Slc3a2	1.0063
4.71577e-121	0.596856	0.642	0.374	8.36625e-117	7	Zmiz1	0.997869
1.15083e-178	0.647293	0.873	0.559	2.04168e-174	7	Nr2f2	0.993123
5.429e-203	0.665926	0.893	0.592	9.63158e-199	7	Epas1	0.987827
1.721e-139	0.552612	0.747	0.411	3.05322e-135	7	Tek	0.980525
3.59211e-118	0.572347	0.662	0.378	6.37276e-114	7	Cpd	0.976531
1.0862e-126	0.555518	0.715	0.406	1.92703e-122	7	Crim1	0.954797
1.28686e-103	0.556744	0.65	0.372	2.28302e-99	7	Slc43a2	0.947339
8.79715e-156	0.552249	0.862	0.5	1.5607e-151	7	Pecam1	0.93341
2.47248e-216	0.656426	0.969	0.675	4.38642e-212	7	Il6st	0.928579
1.34753e-134	0.526446	0.781	0.437	2.39065e-130	7	Cyyr1	0.919808
4.6646e-98	0.495885	0.57	0.301	8.27546e-94	7	Peak1	0.908856
1.64036e-167	0.582261	0.963	0.611	2.91016e-163	7	Gpihbp1	0.902926
7.64001e-200	0.627244	0.931	0.645	1.35541e-195	7	Sptbn1	0.891548
5.67928e-122	0.540017	0.72	0.427	1.00756e-117	7	Atp1b3	0.88973
1.63738e-162	0.577076	0.877	0.561	2.90488e-158	7	Cd36	0.886332
1.3574e-105	0.537486	0.655	0.391	2.40816e-101	7	Adgrl2	0.877939
1.59803e-103	0.530876	0.655	0.397	2.83506e-99	7	Rfk	0.854357
4.47934e-125	0.51977	0.78	0.465	7.9468e-121	7	Meis2	0.853518
2.45698e-195	0.602262	0.962	0.674	4.35893e-191	7	Tmsb4x	0.847041
7.29753e-113	0.501706	0.765	0.457	1.29466e-108	7	Elk3	0.821853
4.14009e-122	0.492739	0.864	0.533	7.34494e-118	7	Klf2	0.784026
1.40363e-159	0.521924	0.989	0.665	2.49017e-155	7	Ptprb	0.764716
2.48081e-99	0.471704	0.764	0.474	4.4012e-95	7	Gm42418	0.744591
6.81564e-84	0.43265	0.633	0.364	1.20916e-79	7	Npr1	0.732265
2.92358e-89	0.429676	0.649	0.371	5.18672e-85	7	Ushbp1	0.731916
8.72785e-98	0.439934	0.742	0.441	1.54841e-93	7	Sema6a	0.723794
4.21549e-107	0.444411	0.838	0.514	7.47871e-103	7	Flt1	0.710719
4.51078e-90	0.42254	0.69	0.401	8.00258e-86	7	Cd93	0.709373
8.99988e-85	0.409272	0.667	0.389	1.59667e-80	7	Epb41l2	0.684171
5.68799e-88	0.417234	0.7	0.417	1.00911e-83	7	Msn	0.68399
2.73571e-88	0.43039	0.739	0.456	4.85342e-84	7	Col4a1	0.682529
1.14698e-79	0.448732	0.739	0.477	2.03485e-75	7	Adam23	0.680929
3.14475e-92	0.424712	0.787	0.486	5.57911e-88	7	Ramp2	0.673888
2.78683e-109	0.42398	0.883	0.546	4.94412e-105	7	Cdh5	0.673336
9.68612e-73	0.395284	0.611	0.357	1.71841e-68	7	Sp100	0.658089
2.94369e-78	0.386068	0.673	0.389	5.2224e-74	7	Slfn5	0.651187
1.19564e-91	0.391864	0.8	0.474	2.12119e-87	7	Cldn5	0.647709
1.59932e-97	0.416747	0.87	0.554	2.83735e-93	7	Ets1	0.642854
1.80683e-90	0.380802	0.864	0.537	3.2055e-86	7	Clec14a	0.601486
7.41693e-86	0.39249	0.909	0.598	1.31584e-81	7	Gpr182	0.586799
1.94894e-89	0.363066	0.983	0.661	3.45761e-85	7	Aqp1	0.531883
4.69374e-73	0.343157	0.87	0.619	8.32717e-69	7	App	0.474637
2.36433e-69	0.32202	0.875	0.603	4.19456e-65	7	Gng11	0.459653
5.01836e-62	0.29286	0.825	0.537	8.90307e-58	7	Dab2	0.441699
9.15043e-54	0.289169	0.814	0.557	1.62338e-49	7	Itga1	0.415138
3.81521e-56	0.277864	0.879	0.584	6.76856e-52	7	Adgrf5	0.411183
1.16453e-59	0.271461	0.836	0.57	2.06599e-55	7	Tcf4	0.391278
1.44481e-50	0.255985	0.812	0.544	2.56324e-46	7	Cd55	0.375198

## Sheet: cluster8
p_val	avg_logFC	pct.1	pct.2	p_val_adj	cluster	gene	score
0	1.6559	0.733	0.237	0	8	Mup3	4.91406
0	1.45828	0.759	0.225	0	8	Mup20	4.70994
3.14548e-243	1.64818	0.52	0.185	5.58039e-239	8	Fgb	4.39516
0	1.52215	0.662	0.223	0	8	Apoa1	4.32474
0	1.39583	0.67	0.209	0	8	Serpina3k	4.27035
7.12723e-219	1.53722	0.48	0.165	1.26444e-214	8	Hpx	4.21638
0	1.60362	0.913	0.398	0	8	Alb	3.58849
0	1.22048	0.783	0.258	0	8	Scd1	3.56581
8.23272e-176	1.37691	0.475	0.189	1.46057e-171	8	Fgg	3.2866
2.18418e-293	1.45907	0.636	0.274	3.87496e-289	8	C4b	3.2675
0	1.13998	0.816	0.276	0	8	Apoa2	3.25252
3.49186e-184	1.28456	0.508	0.223	6.19491e-180	8	Col18a1	2.80067
3.06311e-194	1.10357	0.586	0.231	5.43426e-190	8	Trf	2.68338
1.63649e-151	1.1434	0.476	0.197	2.90329e-147	8	H2-Q10	2.62926
1.66006e-152	1.17241	0.441	0.187	2.94512e-148	8	Itih1	2.62453
1.18438e-151	1.21317	0.463	0.206	2.10121e-147	8	1300017J02Rik	2.60044
2.35778e-161	1.19528	0.485	0.217	4.18293e-157	8	Itih3	2.55378
2.74084e-208	1.07346	0.646	0.266	4.86252e-204	8	Ttr	2.51253
5.73791e-142	1.1599	0.466	0.215	1.01796e-137	8	Serpinf2	2.40228
1.74018e-166	1.25272	0.563	0.286	3.08726e-162	8	Slc25a47	2.38271
4.95357e-138	1.16514	0.496	0.239	8.78814e-134	8	G6pc	2.32093
6.80815e-149	1.08531	0.478	0.218	1.20783e-144	8	C8a	2.27534
1.46783e-117	1.08725	0.539	0.254	2.60408e-113	8	Mgst1	2.2198
5.19212e-140	1.03076	0.525	0.262	9.21133e-136	8	Elovl2	1.98953
4.81589e-119	0.89552	0.467	0.203	8.54387e-115	8	Gc	1.96342
2.23414e-156	0.836383	0.593	0.248	3.96359e-152	8	Serpina1c	1.92238
8.05918e-152	0.647486	0.615	0.241	1.42978e-147	8	Apoc3	1.58647
7.81267e-104	0.690723	0.5	0.222	1.38605e-99	8	Serpina1b	1.48863
3.6271e-129	0.5397	0.597	0.242	6.43484e-125	8	Rbp4	1.27858

## Sheet: cluster9
p_val	avg_logFC	pct.1	pct.2	p_val_adj	cluster	gene	score
0	2.61155	0.755	0.003	0	9	Lum	151.671
0	3.77135	0.919	0.015	0	9	Colec11	138.635
0	2.94049	0.886	0.009	0	9	Reln	137.12
0	2.69527	0.757	0.005	0	9	Col3a1	136.021
0	2.93528	0.734	0.006	0	9	Fcna	134.656
0	3.19953	0.898	0.012	0	9	Tgfbi	130.599
0	3.21826	0.884	0.014	0	9	Angptl6	118.539
0	2.34135	0.707	0.004	0	9	Pth1r	118.238
0	3.06975	0.867	0.013	0	9	Col14a1	115.716
0	1.99985	0.606	0.001	0	9	Tcf21	110.174
0	2.05647	0.664	0.004	0	9	Cygb	97.5356
0	1.94861	0.643	0.003	0	9	Bmp5	96.3812
0	1.99391	0.608	0.003	0	9	Gdf2	93.2538
0	2.56996	0.817	0.013	0	9	Lrat	91.2893
0	2.04617	0.614	0.004	0	9	Mustn1	89.7393
0	1.89116	0.604	0.003	0	9	Ms4a4d	87.8664
0	1.93921	0.583	0.003	0	9	Nrxn1	86.9662
0	5.3088	0.996	0.051	0	9	Dcn	86.6814
0	1.8444	0.506	0.002	0	9	Col1a2	77.7721
0	1.66513	0.533	0.002	0	9	Hand2	73.9593
0	3.13599	0.847	0.026	0	9	Ifitm1	73.7829
0	1.69013	0.527	0.003	0	9	Lhx2	68.5151
0	1.55252	0.481	0.001	0	9	Ednra	67.8874
0	1.62687	0.444	0.001	0	9	Pdgfrb	65.6665
0	1.64348	0.517	0.003	0	9	Angptl2	65.3601
0	1.54654	0.483	0.002	0	9	Gucy1a1	62.2482
0	1.62457	0.454	0.002	0	9	Adamtsl2	61.463
0	2.42181	0.726	0.019	0	9	Sod3	60.6287
0	2.03314	0.672	0.013	0	9	Abi3bp	59.4031
0	1.53497	0.411	0.001	0	9	Hhip	57.3521
0	1.43137	0.436	0.001	0	9	Gdf10	56.7343
0	1.62711	0.523	0.005	0	9	Gucy1b1	56.7318
0	2.68375	0.697	0.023	0	9	Ifi27l2a	56.684
0	2.06404	0.492	0.008	0	9	Gsn	56.417
0	1.53754	0.45	0.003	0	9	Lamb1	53.2226
0	2.23562	0.666	0.018	0	9	Colec10	53.1759
0	1.83834	0.421	0.005	0	9	Igfbp3	51.5962
0	1.73681	0.475	0.006	0	9	Gem	51.5616
0	1.30973	0.403	0.001	0	9	Col6a1	47.9836
0	1.34084	0.382	0.001	0	9	Robo2	46.5639
0	1.30586	0.384	0.001	0	9	Srpx2	45.5863
0	1.39651	0.39	0.002	0	9	Wfdc1	45.3865
0	1.25548	0.378	0.001	0	9	Islr	43.1428
0	1.2271	0.386	0.001	0	9	Adra2b	43.0601
0	2.33483	0.736	0.03	0	9	Ramp1	42.9609
0	1.79049	0.369	0.006	0	9	Tagln	41.2932
0	1.27714	0.353	0.001	0	9	Pdgfra	40.9847
0	1.34664	0.405	0.004	0	9	Des	38.9562
0	1.37656	0.332	0.002	0	9	Postn	38.085
0	1.52722	0.469	0.009	0	9	Arvcf	37.6981
0	2.21093	0.693	0.031	0	9	Vipr1	37.3701
0	1.22703	0.332	0.001	0	9	Sparcl1	37.0341
0	1.32124	0.332	0.002	0	9	Tnfrsf11b	36.5544
0	2.85805	0.847	0.057	0	9	Rgs5	36.1308
0	1.23303	0.346	0.002	0	9	Aard	35.5525
0	1.12935	0.342	0.001	0	9	Olfml3	35.1124
0	1.10014	0.299	0	0	9	Nr1h5	32.8942
0	1.26468	0.338	0.003	0	9	Smoc2	32.8818
0	1.09303	0.33	0.001	0	9	Adamts2	32.791
0	1.11664	0.32	0.001	0	9	Tbx20	32.4842
0	1.06498	0.328	0.001	0	9	Foxf1	31.7557
0	1.04458	0.319	0.001	0	9	Gpat2	30.2927
0	1.88586	0.67	0.032	0	9	Lhfp	30.0839
0	3.86756	0.965	0.115	0	9	Ecm1	29.8576
0	1.18164	0.328	0.003	0	9	Col5a1	29.8136
0	1.10024	0.293	0.001	0	9	Pde3a	29.3063
0	1.11137	0.284	0.001	0	9	Ggt5	28.6936
0	1.08687	0.313	0.002	0	9	Pde1a	28.3492
0	1.40772	0.373	0.01	0	9	Col6a3	26.254
0	2.37327	0.792	0.064	0	9	Abcc9	25.4004
0	2.04118	0.664	0.044	0	9	Fgfr2	25.099
0	1.11216	0.315	0.004	0	9	Fbln5	25.0236
0	1.1302	0.349	0.006	0	9	Fhl1	24.6526
0	1.82154	0.643	0.038	0	9	Efemp1	24.4011
0	1.20132	0.365	0.008	0	9	Scarf2	24.3602
0	1.44777	0.403	0.014	0	9	Prss23	24.3104
0	1.07886	0.278	0.003	0	9	Tnfrsf21	23.0709
0	0.995804	0.292	0.003	0	9	Fam171b	22.3673
0	1.39429	0.423	0.017	0	9	Ntn1	21.8438
0	3.51921	0.973	0.157	0	9	Cxcl12	20.5042
0	1.74359	0.61	0.042	0	9	Ank3	20.4537
0	1.30753	0.319	0.012	0	9	Adamts5	18.9591
0	1.38113	0.411	0.021	0	9	Tln2	18.3112
0	1.49426	0.459	0.028	0	9	Kcnj8	18.049
0	1.1573	0.338	0.012	0	9	Fstl1	17.7804
0	0.88581	0.259	0.003	0	9	C1qtnf2	17.6481
0	1.08014	0.342	0.011	0	9	Bco1	17.5908
0	1.06244	0.297	0.008	0	9	Epha7	17.5303
0	1.39794	0.444	0.027	0	9	Ngf	16.7752
0	1.1936	0.336	0.014	0	9	Tnxb	16.7104
0	1.67322	0.598	0.051	0	9	Plac8	16.4031
0	1.60908	0.616	0.052	0	9	Ednrb	15.987
0	2.29629	0.813	0.114	0	9	Sept4	15.0555
0	1.03646	0.29	0.01	0	9	Ccdc68	15.0286
0	0.960619	0.288	0.009	0	9	Eps8	14.561
0	1.48304	0.531	0.047	0	9	Rbms3	13.8157
0	2.4143	0.857	0.14	0	9	Prelp	13.7937
0	1.39857	0.486	0.04	0	9	Pcolce	13.5941
0	2.40344	0.844	0.144	0	9	Rbp1	13.1721
0	1.02657	0.342	0.017	0	9	Cadm3	13.0032
0	2.11906	0.695	0.106	0	9	Steap4	12.6961
0	2.12809	0.782	0.127	0	9	Pam	12.1472
0	1.48837	0.502	0.052	0	9	Prnp	12.051
0	0.874288	0.261	0.009	0	9	Pdlim2	12.01
0	1.4991	0.583	0.067	0	9	Timp2	11.3504
0	1.12086	0.359	0.027	0	9	Arhgap24	10.8754
0	1.033	0.34	0.023	0	9	Wnt4	10.643
0	1.26554	0.436	0.047	0	9	Emp3	9.68025
0	1.08416	0.338	0.028	0	9	Ckb	9.64329
0	1.63647	0.693	0.109	0	9	Cd63	9.53002
0	1.02575	0.276	0.02	0	9	Nupr1	9.43695
0	1.49869	0.579	0.082	0	9	Spry1	9.43199
0	1.27023	0.386	0.042	0	9	Cped1	9.42902
0	1.12071	0.342	0.031	0	9	Plekha6	9.34839
0	1.02716	0.347	0.03	0	9	Lpl	8.91062
3.46698e-291	1.05734	0.292	0.025	6.15077e-287	9	Adap2	8.82123
0	1.34814	0.747	0.105	0	9	Rspo3	8.75704
0	2.18994	0.824	0.197	0	9	Plvap	8.71745
0	1.45179	0.5	0.075	0	9	Agtr1a	8.53991
0	2.27621	0.855	0.229	0	9	Tmem56	8.14292
1.53053e-285	1.43226	0.514	0.081	2.71532e-281	9	Bambi	8.0899
1.5587e-295	1.49995	0.55	0.092	2.76529e-291	9	Pmepa1	8.08794
8.40233e-302	1.29562	0.477	0.067	1.49066e-297	9	Pltp	8.02614
0	1.83381	0.701	0.156	0	9	Lrp1	7.74397
4.42052e-288	1.52468	0.554	0.1	7.84244e-284	9	Mylk	7.67886
8.83643e-272	1.23547	0.421	0.058	1.56767e-267	9	Gpc4	7.64899
2.84737e-249	2.0041	0.645	0.164	5.05151e-245	9	G0s2	7.429
2.95881e-261	1.16982	0.456	0.066	5.24922e-257	9	Cryab	7.0189
2.51679e-240	1.27632	0.452	0.073	4.46504e-236	9	Ppp1r14a	6.95056
1.92353e-276	1.4391	0.602	0.116	3.41253e-272	9	Hgf	6.87572
1.12775e-225	1.57013	0.55	0.118	2.00073e-221	9	Bmyc	6.74664
9.90702e-216	1.12832	0.384	0.058	1.7576e-211	9	Fam46a	6.37172
3.87351e-181	1.08549	0.307	0.044	6.872e-177	9	Spon2	6.17123
6.46632e-184	0.947214	0.305	0.042	1.14719e-179	9	Mapt	5.55577
2.53738e-161	0.928419	0.303	0.046	4.50157e-157	9	Anxa1	5.02341
1.32444e-158	1.28184	0.465	0.115	2.34968e-154	9	Nr1h4	4.76845
3.58725e-162	0.879143	0.319	0.05	6.36414e-158	9	Rerg	4.67411
3.76223e-146	1.61986	0.568	0.192	6.67458e-142	9	Rarres2	4.55486
3.05355e-253	1.76274	0.84	0.333	5.4173e-249	9	Masp1	4.31691
1.05305e-145	1.11548	0.436	0.106	1.86821e-141	9	Pkig	4.19266
6.51085e-306	2.06931	0.934	0.452	1.15509e-301	9	Bgn	4.18342
2.6749e-140	0.887471	0.328	0.061	4.74553e-136	9	Efemp2	4.09986
4.80968e-200	1.51187	0.726	0.263	8.53285e-196	9	Serpinh1	4.02059
3.45204e-264	1.89188	0.892	0.419	6.12426e-260	9	Tmem176a	3.93371
4.59586e-107	1.06553	0.342	0.085	8.15352e-103	9	Arhgap42	3.8359
6.57222e-155	1.0947	0.535	0.144	1.16598e-150	9	Selenom	3.80302
1.71225e-254	1.77775	0.892	0.417	3.03771e-250	9	Tmem176b	3.71371
8.00004e-124	1.095	0.452	0.124	1.41929e-119	9	Tmem47	3.69357
2.33123e-179	1.40647	0.732	0.269	4.13583e-175	9	Tmsb10	3.69009
2.00226e-108	1.17794	0.421	0.128	3.55221e-104	9	Cdh2	3.59359
5.17051e-113	1.01205	0.39	0.101	9.173e-109	9	Nkd1	3.55587
1.88827e-112	0.959614	0.361	0.088	3.34999e-108	9	Arap2	3.5349
4.97193e-135	0.999566	0.473	0.124	8.82071e-131	9	Rcn3	3.52832
1.6821e-110	1.049	0.448	0.132	2.98421e-106	9	Gm13889	3.30951
1.55268e-111	1.32643	0.579	0.239	2.7546e-107	9	Serping1	3.08436
5.42138e-98	0.999211	0.407	0.124	9.61808e-94	9	Sorbs1	3.03492
3.65444e-121	1.0571	0.544	0.18	6.48334e-117	9	Dpysl2	3.02665
1.36691e-119	1.21254	0.585	0.225	2.42503e-115	9	Slmap	3.01844
4.65924e-99	0.994327	0.427	0.134	8.26596e-95	9	Il11ra1	2.94846
5.22185e-87	1.21645	0.485	0.195	9.26408e-83	9	Phlda1	2.87795
3.25605e-207	1.78372	0.88	0.536	5.77656e-203	9	Cst3	2.87485
9.51356e-92	0.883759	0.369	0.104	1.6878e-87	9	1700025G04Rik	2.86059
7.74466e-90	0.92452	0.386	0.117	1.37398e-85	9	Cyp20a1	2.80996
1.62054e-116	1.14883	0.587	0.23	2.875e-112	9	Ryk	2.80985
1.90824e-83	1.20977	0.515	0.212	3.38542e-79	9	Cyr61	2.80644
1.69676e-102	1.04481	0.512	0.184	3.01022e-98	9	Bok	2.75745
2.46491e-124	1.14141	0.647	0.259	4.373e-120	9	S100a11	2.74532
4.73775e-141	1.24529	0.743	0.329	8.40524e-137	9	Zeb2	2.72935
4.92625e-133	1.17179	0.68	0.282	8.73966e-129	9	Eva1b	2.72884
1.10559e-119	1.13469	0.693	0.302	1.96142e-115	9	Tshz2	2.52031
3.58477e-163	1.37092	0.857	0.497	6.35975e-159	9	Raph1	2.31732
1.26222e-69	0.883328	0.407	0.153	2.2393e-65	9	Ptprk	2.20561
9.24026e-77	0.777685	0.394	0.129	1.63932e-72	9	Mxra8	2.20437
2.58685e-97	1.01425	0.649	0.299	4.58934e-93	9	Emilin1	2.13024
3.10251e-79	0.988922	0.554	0.254	5.50417e-75	9	Hs3st3b1	2.07524
6.87823e-108	1.17207	0.766	0.444	1.22027e-103	9	Ubb	1.97755
1.48064e-75	0.905277	0.571	0.257	2.62679e-71	9	Adamts1	1.936
1.22547e-100	1.0858	0.693	0.382	2.1741e-96	9	Sept7	1.91953
1.18971e-59	1.00781	0.568	0.297	2.11067e-55	9	Cebpd	1.86461
2.29882e-128	1.19227	0.801	0.512	4.07834e-124	9	Crip2	1.82952
1.97141e-84	0.948353	0.701	0.426	3.49749e-80	9	Tspo	1.52476
3.52262e-51	0.769426	0.512	0.26	6.24948e-47	9	Mfge8	1.45906
1.42061e-58	0.802337	0.608	0.341	2.5203e-54	9	Itm2c	1.3898
1.85716e-182	1.02129	0.977	0.726	3.29478e-178	9	Igfbp7	1.35571

[truncated: 6 more sheets: cluster10, cluster11, cluster12, cluster13, cluster14, cluster15]
