# Supplementary material for: Osteopontin Expression Identifies a Subset of Recruited Macrophages Distinct from Kupffer Cells in the Fatty Liver
Source: Immunity. Author manuscript; Available in PMC 2021 Jun 14. (PMC7501731; doi:10.1016/j.immuni.2020.08.004)
Supplement: Table S4 [file EMS94913-supplement-Table_S4.xlsx]

## Sheet: ResKC_clusters
p_val	avg_logFC	pct.1	pct.2	p_val_adj	gene	score
1.34892e-25	0.634866	0.281	0.126	2.12832e-21	Cd207	1.31175
8.77799e-30	0.601998	0.325	0.147	1.38499e-25	Gadd45g	1.24617
2.99077e-50	0.535222	0.732	0.518	4.71884e-46	Txnip	0.742012
7.51338e-35	0.455514	0.662	0.484	1.18546e-30	Mndal	0.610426
1.32902e-19	0.392255	0.522	0.389	2.09693e-15	Kcna2	0.513176
4.08322e-18	0.364738	0.37	0.225	6.44251e-14	Hes1	0.574269
1.0496e-30	0.362229	0.85	0.746	1.65606e-26	Maf	0.407268
4.55637e-18	0.347317	0.502	0.365	7.18904e-14	Tcn2	0.464941
4.73778e-21	0.338066	0.67	0.529	7.47526e-17	Trim30a	0.42023
2.82936e-28	0.337227	0.727	0.608	4.46416e-24	Cd68	0.396706
2.40064e-18	0.332764	0.415	0.269	3.78773e-14	Abcg3	0.494972
4.04138e-20	0.332068	0.629	0.517	6.3765e-16	Lgals3bp	0.396339
1.18867e-21	0.329467	0.699	0.595	1.87548e-17	Acp5	0.380657
3.52752e-13	0.327437	0.479	0.363	5.56572e-09	Scd1	0.420489
7.5916e-16	0.325005	0.439	0.305	1.1978e-11	AC149090.1	0.452944
8.23932e-18	0.319029	0.61	0.507	1.3e-13	Trf	0.376417
7.30914e-16	0.318205	0.297	0.17	1.15324e-11	Crip2	0.525038
2.76673e-23	0.313013	0.736	0.595	4.36535e-19	Tmem50a	0.380789
8.84986e-15	0.30975	0.32	0.199	1.39633e-10	Etfb	0.474259
2.09415e-16	0.306426	0.44	0.303	3.30415e-12	Pilrb1	0.430759
5.79176e-16	0.293291	0.235	0.116	9.13823e-12	Kcnj16	0.547012
9.7548e-14	0.289139	0.451	0.329	1.53911e-09	Ear2	0.384665
2.01068e-15	0.287983	0.533	0.394	3.17245e-11	Timp2	0.379938
7.67304e-14	0.283603	0.491	0.365	1.21065e-09	Hexb	0.371331
1.37626e-19	0.280707	0.744	0.643	2.17146e-15	Blvrb	0.319825
8.3797e-17	0.278841	0.644	0.52	1.32215e-12	Pilra	0.338819
1.32141e-18	0.278504	0.744	0.642	2.08492e-14	Arl6ip1	0.317803
2.01025e-13	0.272659	0.46	0.333	3.17178e-09	Bank1	0.365665
6.1855e-11	0.26918	0.453	0.345	9.75948e-07	Hnrnpc	0.343489
1.31448e-12	0.264407	0.562	0.452	2.07398e-08	Ifi203	0.321638
8.94945e-12	0.262735	0.522	0.409	1.41204e-07	Ddx17	0.327322
1.13754e-14	0.262307	0.232	0.117	1.79481e-10	Sesn1	0.479175
1.25149e-12	0.260274	0.604	0.491	1.9746e-08	Top1	0.313784
1.18871e-10	0.259787	0.42	0.313	1.87554e-06	Fam111a	0.337804
2.17592e-12	0.258648	0.504	0.385	3.43317e-08	Hfe	0.330021
1.86327e-12	0.256515	0.418	0.297	2.93987e-08	Snrnp70	0.349262
1.24077e-10	0.252217	0.296	0.194	1.95769e-06	Stx16	0.365962
2.19564e-11	0.251229	0.325	0.214	3.46429e-07	Tmem65	0.364507
3.36456e-10	0.244753	0.423	0.318	5.3086e-06	Madd	0.315642
7.23089e-12	0.243864	0.455	0.338	1.14089e-07	9930111J21Rik2	0.318845
1.79121e-11	0.243373	0.246	0.144	2.82618e-07	Ifi209	0.388765
1.41792e-10	0.234715	0.309	0.205	2.2372e-06	Pnisr	0.337334
6.65798e-12	0.234693	0.655	0.546	1.0505e-07	Abca1	0.276482
1.18885e-10	0.234215	0.542	0.437	1.87577e-06	Fcgr1	0.283993
1.30714e-09	0.23079	0.387	0.284	2.06241e-05	Dnase2a	0.303795
3.59016e-11	0.230235	0.42	0.307	5.66455e-07	Rnpep	0.305043
5.03734e-10	0.227943	0.455	0.347	7.94791e-06	Sp100	0.290516
1.96815e-10	0.222194	0.424	0.317	3.10535e-06	Cct8	0.288104
2.17534e-10	0.203313	0.278	0.176	3.43225e-06	Tnfaip8l2	0.303876
1.79087e-10	0.198295	0.598	0.482	2.82563e-06	Paqr9	0.241017
1.88015e-11	-0.222201	0.366	0.477	2.96651e-07	Wsb1	-0.166993
1.43041e-13	-0.222866	0.515	0.626	2.25691e-09	Gm10076	-0.180465
1.15929e-15	-0.22443	0.382	0.517	1.82914e-11	Lilr4b	-0.16268
4.3041e-14	-0.225632	0.588	0.696	6.79102e-10	Nampt	-0.18792
2.38473e-11	-0.225726	0.398	0.5	3.76263e-07	Rbm3	-0.176155
1.89634e-13	-0.240041	0.314	0.432	2.99205e-09	Rbm7	-0.170527
4.04621e-13	-0.243357	0.322	0.44	6.38411e-09	Ftl1-ps1	-0.174135
2.23627e-16	-0.247765	0.514	0.643	3.52839e-12	Gbp2b	-0.195025
3.23703e-12	-0.248215	0.307	0.414	5.10738e-08	Ubald2	-0.179722
3.01421e-12	-0.258833	0.179	0.279	4.75581e-08	Mdm2	-0.160315
1.94972e-14	-0.259485	0.551	0.657	3.07627e-10	Bri3	-0.214357
5.05405e-23	-0.264139	0.061	0.164	7.97428e-19	Nfkbie	-0.0926005
1.6533e-13	-0.264239	0.203	0.313	2.60857e-09	Rapgef2	-0.16607
2.12726e-14	-0.268823	0.542	0.654	3.35639e-10	Efhd2	-0.219431
4.05888e-15	-0.268856	0.415	0.544	6.40409e-11	Arf4	-0.201399
8.42619e-12	-0.270248	0.37	0.475	1.32948e-07	Spic	-0.206169
2.18322e-12	-0.274659	0.212	0.313	3.44469e-08	Mgst1	-0.180271
7.76525e-17	-0.274936	0.122	0.229	1.2252e-12	Mapk6	-0.140344
4.29465e-13	-0.28022	0.362	0.47	6.7761e-09	Snx18	-0.211333
1.73118e-17	-0.285731	0.391	0.521	2.73145e-13	Plekho2	-0.210397
7.25254e-18	-0.289945	0.396	0.529	1.14431e-13	Ddhd1	-0.213021
3.66488e-25	-0.291917	0.07	0.187	5.78244e-21	Jchain	-0.103727
5.17147e-16	-0.297271	0.439	0.565	8.15955e-12	Clec2d	-0.22696
1.76364e-16	-0.303819	0.553	0.664	2.78267e-12	Irf2bp2	-0.249276
1.15056e-19	-0.304	0.123	0.238	1.81535e-15	Uba52	-0.150774
1.78802e-15	-0.309641	0.373	0.487	2.82114e-11	Brd2	-0.232386
2.75254e-12	-0.310072	0.23	0.334	4.34296e-08	Adrb2	-0.207316
1.72037e-18	-0.311492	0.439	0.567	2.71439e-14	Skil	-0.236993
4.86652e-44	-0.314713	0.011	0.113	7.6784e-40	Maff	-0.0281451
2.08361e-13	-0.316522	0.344	0.447	3.28751e-09	Gbp7	-0.238257
2.47982e-17	-0.318082	0.196	0.315	3.91267e-13	H2-Q7	-0.191828
1.34723e-13	-0.322352	0.268	0.377	2.12566e-09	Mup20	-0.223231
2.9234e-33	-0.324598	0.709	0.827	4.61254e-29	Prdx5	-0.274958
4.64636e-22	-0.326821	0.535	0.674	7.33103e-18	C4b	-0.255627
6.92488e-18	-0.327784	0.396	0.527	1.09261e-13	Gpr65	-0.241718
1.09365e-24	-0.329497	0.11	0.242	1.72555e-20	Insig1	-0.143828
3.04177e-16	-0.332189	0.322	0.443	4.7993e-12	Sqstm1	-0.236126
1.25585e-23	-0.337388	0.486	0.626	1.98149e-19	Nfe2l2	-0.257816
9.56491e-16	-0.337678	0.291	0.403	1.50915e-11	Lacc1	-0.237928
1.67343e-31	-0.339218	0.046	0.16	2.64033e-27	Gm20186	-0.0917884
2.46771e-21	-0.342708	0.272	0.421	3.89355e-17	Map3k8	-0.21628
1.12476e-22	-0.343075	0.088	0.204	1.77465e-18	Slc20a1	-0.141077
5.08463e-18	-0.34391	0.14	0.257	8.02253e-14	Ddit3	-0.180327
1.01273e-42	-0.356414	0.033	0.161	1.59788e-38	Bcl2a1d	-0.0687817
2.99165e-31	-0.359261	0.584	0.714	4.72022e-27	Rasgef1b	-0.28979
2.83075e-18	-0.363012	0.337	0.455	4.46635e-14	Csrp1	-0.263086
1.24048e-24	-0.364165	0.21	0.363	1.95722e-20	Gbp2	-0.205026
1.75347e-37	-0.365123	0.687	0.826	2.76663e-33	Stat1	-0.300047
3.09159e-20	-0.367208	0.209	0.345	4.87792e-16	Herpud1	-0.216187
3.54898e-24	-0.36866	0.345	0.5	5.59957e-20	Sod2	-0.249388
1.0706e-18	-0.372894	0.129	0.243	1.68919e-14	Bhlhe40	-0.190132
3.93227e-22	-0.375156	0.37	0.507	6.20434e-18	Zfand5	-0.268487
6.61723e-24	-0.375597	0.154	0.295	1.04407e-19	Tiparp	-0.189646
1.10192e-11	-0.376772	0.242	0.343	1.73861e-07	Ccl2	-0.258297
1.01122e-29	-0.376933	0.075	0.204	1.59551e-25	Cdc42ep2	-0.132103
8.58908e-22	-0.378438	0.3	0.449	1.35519e-17	Tob2	-0.247345
6.29785e-26	-0.385841	0.132	0.271	9.93675e-22	C3	-0.181249
4.31825e-26	-0.386538	0.098	0.228	6.81334e-22	Chka	-0.159163
1.52755e-67	-0.387112	0.825	0.958	2.41017e-63	H2-Eb1	-0.329925
4.01217e-25	-0.388216	0.225	0.382	6.33041e-21	Gdap10	-0.222828
2.97696e-28	-0.389364	0.191	0.354	4.69704e-24	Kdm6b	-0.204309
2.52555e-25	-0.389723	0.203	0.359	3.98481e-21	Birc3	-0.2144
3.99362e-16	-0.392046	0.152	0.26	6.30113e-12	Hbegf	-0.220707
4.087e-23	-0.39845	0.421	0.575	6.44847e-19	Hspa1a	-0.286748
7.20173e-34	-0.400817	0.644	0.77	1.13629e-29	Srgn	-0.330931
1.65429e-30	-0.402066	0.14	0.298	2.61014e-26	Coq10b	-0.182757
4.9154e-27	-0.402317	0.385	0.563	7.75553e-23	Fgl2	-0.270318
2.87052e-31	-0.408022	0.201	0.373	4.5291e-27	Ptp4a1	-0.214131
2.98765e-38	-0.415233	0.107	0.274	4.71391e-34	Casp4	-0.156443
5.04915e-30	-0.42234	0.388	0.559	7.96655e-26	Dyrk2	-0.287993
4.4319e-27	-0.422807	0.281	0.447	6.99266e-23	Rnf19b	-0.259975
8.29323e-34	-0.422969	0.195	0.379	1.30851e-29	Rel	-0.212028
1.58374e-59	-0.427231	0.707	0.899	2.49882e-55	Rgs1	-0.33229
1.85543e-47	-0.442839	0.061	0.223	2.9275e-43	Gm12840	-0.115936
9.98738e-45	-0.445342	0.454	0.661	1.57581e-40	Ccnl1	-0.301319
3.12663e-27	-0.446131	0.381	0.537	4.9332e-23	Vim	-0.310742
2.35471e-28	-0.450338	0.283	0.45	3.71527e-24	Ehd1	-0.277056
3.15686e-34	-0.450817	0.1	0.251	4.9809e-30	Bcl2a1a	-0.172727
3.89717e-21	-0.451598	0.199	0.33	6.14896e-17	Gbp4	-0.264318
1.2249e-35	-0.454021	0.408	0.611	1.93265e-31	Ier5	-0.298294
3.47577e-34	-0.463616	0.288	0.489	5.48407e-30	Ly6a	-0.267578
2.10456e-38	-0.463793	0.061	0.205	3.32057e-34	Egr2	-0.131588
9.12759e-52	-0.470368	0.041	0.196	1.44015e-47	Socs3	-0.0936169
1.16223e-56	-0.47633	0.746	0.882	1.83376e-52	Id2	-0.398366
3.58276e-37	-0.483642	0.137	0.312	5.65288e-33	Fosl2	-0.205773
8.88354e-39	-0.486404	0.24	0.441	1.40164e-34	Rilpl2	-0.25884
4.81473e-40	-0.487249	0.422	0.617	7.59668e-36	Cflar	-0.327941
2.0455e-50	-0.489189	0.055	0.222	3.22739e-46	Egr3	-0.115972
2.70741e-43	-0.499257	0.451	0.667	4.27174e-39	Sowahc	-0.332592
1.58963e-43	-0.49933	0.248	0.469	2.50813e-39	Tgif1	-0.258526
2.60826e-45	-0.500248	0.184	0.395	4.11532e-41	Rab20	-0.227273
2.5862e-26	-0.505935	0.253	0.412	4.08051e-22	Fam43a	-0.303321
2.49412e-52	-0.509893	0.112	0.32	3.93523e-48	Pde4b	-0.173055
9.48694e-33	-0.510607	0.341	0.546	1.49685e-28	Cxcl13	-0.31316
3.92063e-38	-0.518914	0.535	0.713	6.18597e-34	Alb	-0.383982
2.13757e-72	-0.544469	0.724	0.887	3.37265e-68	Tnfaip2	-0.43946
9.42993e-54	-0.545263	0.494	0.716	1.48785e-49	Plac8	-0.371019
2.79031e-113	-0.548454	0.827	0.948	4.40255e-109	Mcl1	-0.473457
1.70036e-54	-0.553331	0.455	0.673	2.68283e-50	Trim25	-0.368618
3.08296e-25	-0.572614	0.277	0.43	4.86429e-21	Ccl3	-0.360486
1.9839e-36	-0.58173	0.604	0.745	3.1302e-32	Atp1b3	-0.465384
3.87763e-61	-0.586564	0.087	0.296	6.11813e-57	Serpina3f	-0.166768
3.58411e-62	-0.589413	0.567	0.771	5.65501e-58	Neat1	-0.427909
3.86478e-99	-0.593478	0.803	0.928	6.09784e-95	Cebpb	-0.508062
1.06138e-84	-0.594429	0.638	0.858	1.67465e-80	Btg1	-0.436919
1.73047e-71	-0.604426	0.45	0.706	2.73033e-67	Pnrc1	-0.379876
1.11458e-56	-0.616868	0.218	0.472	1.75858e-52	Ier3	-0.278998
1.51584e-91	-0.639942	0.627	0.856	2.39169e-87	Rhob	-0.46333
1.16254e-69	-0.664115	0.155	0.412	1.83426e-65	Cd274	-0.243928
1.52457e-70	-0.666569	0.386	0.648	2.40547e-66	Plek	-0.391027
1.13117e-66	-0.667196	0.2	0.467	1.78476e-62	Gm6377	-0.279747
3.09482e-96	-0.668037	0.599	0.848	4.88301e-92	Jun	-0.46638
3.76492e-66	-0.675149	0.457	0.729	5.94029e-62	Marco	-0.417515
5.96423e-86	-0.683039	0.086	0.349	9.41037e-82	Gm26532	-0.163625
4.09979e-44	-0.695557	0.056	0.208	6.46865e-40	Cdkn1a	-0.178675
1.10249e-68	-0.6973	0.28	0.565	1.73951e-64	Pmaip1	-0.339555
4.48253e-98	-0.699264	0.051	0.304	7.07253e-94	Csrnp1	-0.113575
1.82105e-71	-0.699954	0.234	0.509	2.87325e-67	Bcl2a1b	-0.315586
8.45405e-95	-0.719468	0.021	0.227	1.33388e-90	Acod1	-0.0637503
2.04869e-80	-0.734838	0.554	0.778	3.23242e-76	Zfp36l1	-0.516625
1.47718e-150	-0.73581	0.783	0.969	2.33069e-146	Jund	-0.588497
1.38525e-178	-0.780558	0.83	0.98	2.18565e-174	Klf2	-0.654407
9.05842e-103	-0.782563	0.167	0.5	1.42924e-98	Ets2	-0.256251
6.54749e-93	-0.785012	0.155	0.468	1.03306e-88	Serpina3g	-0.254554
1.83525e-101	-0.790236	0.425	0.724	2.89565e-97	Irf1	-0.457562
8.19329e-96	-0.802903	0.206	0.53	1.29274e-91	Nlrp3	-0.306293
8.04172e-95	-0.80376	0.371	0.665	1.26882e-90	Cd14	-0.44177
1.75633e-127	-0.805316	0.398	0.78	2.77114e-123	Igkc	-0.405716
5.35345e-91	-0.805572	0.242	0.553	8.44667e-87	Icam1	-0.346267
4.45307e-198	-0.824134	0.756	0.989	7.02605e-194	Fos	-0.623669
4.4647e-123	-0.840798	0.11	0.458	7.04441e-119	Gadd45b	-0.197624
3.76453e-215	-0.849369	0.746	0.988	5.93968e-211	Zfp36	-0.634899
4.18603e-108	-0.850604	0.144	0.474	6.60473e-104	Gbp5	-0.253072
2.14283e-114	-0.857101	0.128	0.463	3.38096e-110	Nfkbid	-0.231943
5.26369e-225	-0.863974	0.776	0.996	8.30504e-221	Dusp1	-0.666445
5.73704e-100	-0.871628	0.319	0.671	9.0519e-96	Klf4	-0.408296
1.79691e-140	-0.913768	0.18	0.598	2.83516e-136	Igha	-0.270523
4.3667e-64	-0.917837	0.064	0.263	6.88977e-60	Il10	-0.215171
1.64234e-200	-0.927882	0.689	0.941	2.59129e-196	Klf6	-0.672251
1.94182e-147	-0.927979	0.485	0.839	3.06381e-143	Marcksl1	-0.530117
2.5402e-237	-0.93475	0.732	0.987	4.00793e-233	Junb	-0.686296
2.8384e-192	-0.976604	0.567	0.913	4.47842e-188	Btg2	-0.599929
1.72821e-150	-0.9824	0.185	0.598	2.72678e-146	Ccrl2	-0.298921
7.08801e-214	-0.992885	0.526	0.934	1.11835e-209	Ier2	-0.553239
1.68612e-186	-0.995095	0.361	0.834	2.66035e-182	Nr4a1	-0.425627
1.75557e-144	-1.01348	0.138	0.522	2.76993e-140	Ifrd1	-0.262895
1.08732e-120	-1.02733	0.069	0.379	1.71558e-116	Il6	-0.182226
6.07723e-139	-1.02764	0.236	0.621	9.58866e-135	Il1a	-0.384346
3.51831e-85	-1.04046	0.36	0.663	5.55119e-81	Ccl4	-0.55656
4.43341e-194	-1.07258	0.311	0.785	6.99504e-190	Pim1	-0.419586
2.63502e-269	-1.10836	0.649	0.954	4.15753e-265	Nfkbia	-0.746189
3.53323e-225	-1.12062	0.428	0.884	5.57473e-221	Fosb	-0.536496
1.10492e-159	-1.12079	0.143	0.548	1.74334e-155	Hilpda	-0.287228
1.07518e-264	-1.14298	0.704	0.982	1.69641e-260	Il1b	-0.811151
1.46303e-196	-1.19692	0.112	0.568	2.30836e-192	Dusp2	-0.231928
8.47155e-232	-1.20094	0.353	0.847	1.33664e-227	Ppp1r15a	-0.49467
1.06268e-189	-1.28567	0.108	0.555	1.6767e-185	Tnf	-0.245756
2.50931e-280	-1.29707	0.38	0.91	3.95918e-276	Nfkbiz	-0.535748
1.43001e-239	-1.3312	0.246	0.773	2.25626e-235	Atf3	-0.418231
1.77353e-156	-1.37581	0.158	0.557	2.79827e-152	Cxcl10	-0.383384
1.50238e-282	-1.43241	0.254	0.83	2.37046e-278	Cd83	-0.433134
0	-1.51159	0.487	0.977	0	Egr1	-0.745839
0	-1.51856	0.14	0.763	0	Tnfaip3	-0.27503
4.94205e-249	-1.71199	0.242	0.765	7.79757e-245	Cxcl2	-0.534582

## Sheet: Capsule Mac Signature
Gm26316
Rnu3a
Gm25813
A530099J19Rik
Gm26202
Amy2b
Snord49b
Gm25202
Vaultrc5
H2-M2
Gm24497
Gm25939
Xcr1
Rny3
Ms4a14
Mmp13
Ch25h
n-R5s109
Cd34
Tcrg-C2
Gm39287
Hs3st3a1
Gm20481
Gimap3
Snord47
Cd3g
Nlrp1c-ps
Tcrg-C3
Rnu12
Plxdc2
Gm23245
Gm22866
Olfml3
Ipcef1
Gm26236
AI504432
Mmp12
Slamf7
Ccl4
Cd207
Gm25313
Mir680-1
Gm10717
Flt3
Gm24525
Il7r
Alpk1
Gm10718
Cx3cr1
Myo5a
Mir680-2
Rpph1
Gm25099
Gm23612
Arhgap22
Gm10719
Gm25133
Snora30
Ccl3
Hepacam2
Eif4a2
Gm9611
Gm25990
Mir99ahg
Nlrp1b
Zmynd15
Gm25703
Vmn1r125
Mctp1
Firre
Ptbp2
Fam214a
Lilra5
Hpgds
Tagap
Stard9
Gm23256
Arhgap15
Inpp4b
Gm23614
Grap2
Gm23255
Paxbp1
Trav3-1
Vasn
Il18r1
Gm25020
Gm24826
Oas2
Parp8
Col14a1
Gm3893
Vmn1r148
Gm10375
Gm23927
Gm23510
Gm10376
Gm10377
Vmn1r112
Gm3543
Cadm1
Ivns1abp

## Sheet: Mac2 vs Mac1 vs moKCs
Mac2								Mac1								moKCs
p_val	avg_logFC	pct.1	pct.2	p_val_adj	gene	score		p_val	avg_logFC	pct.1	pct.2	p_val_adj	gene	score		p_val	avg_logFC	pct.1	pct.2	p_val_adj	gene	score
3.15591e-179	1.44025	0.507	0.033	4.9794e-175	F10	16.9815		1.01839e-84	0.744901	0.375	0.077	1.60681e-80	Olfml3	3.21078		6.22757e-229	1.41712	0.507	0.02	9.82586e-225	C6	23.9493
1.28587e-138	2.2818	0.474	0.065	2.02885e-134	Spp1	14.421		1.60873e-166	1.23101	0.842	0.324	2.53826e-162	Cx3cr1	3.10332		0	1.89095	0.789	0.056	0	Fcna	22.6054
1.96756e-207	1.561	0.625	0.085	3.10442e-203	S100a4	10.2697		6.43972e-52	0.499243	0.174	0.02	1.01606e-47	Tmem119	2.89561		3.33985e-301	2.49555	0.733	0.082	5.26961e-297	Vsig4	19.883
7.23549e-114	1.35084	0.391	0.045	1.14162e-109	Chil3	9.60324		1.0027e-50	0.758767	0.552	0.271	1.58206e-46	Pf4	1.49053		0	2.19528	0.881	0.09	0	Folr2	19.3404
9.83312e-203	1.37558	0.629	0.087	1.55147e-198	Ahnak	8.92001		1.56846e-45	0.625557	0.411	0.166	2.47472e-41	F630028O10Rik	1.46082		0	3.06615	0.874	0.134	0	Clec4f	18.6098
1.48838e-292	1.952	0.813	0.178	2.34837e-288	S100a6	8.44136		1.84145e-39	0.594315	0.353	0.138	2.90544e-35	F11r	1.41752		7.60325e-291	1.30072	0.664	0.038	1.19964e-286	Kcna2	17.9933
2.49065e-85	1.1539	0.304	0.032	3.92975e-81	Clec4e	8.35205		1.35081e-41	0.615608	0.42	0.193	2.13132e-37	Ppfia4	1.27367		1.43777e-172	0.730866	0.375	0.008	2.26851e-168	Chp2	15.2264
1.23039e-110	1.00791	0.376	0.037	1.9413e-106	F13a1	8.0633		4.97394e-55	0.707189	0.644	0.36	7.84789e-51	Cd72	1.23089		1.1987e-302	1.34484	0.7	0.052	1.8913e-298	Cdh5	15.1837
3.08454e-92	1.38081	0.373	0.066	4.86679e-88	Fn1	6.77689		8.56888e-56	0.703869	0.649	0.363	1.352e-51	Hpgds	1.22469		4.17032e-292	1.67228	0.744	0.084	6.57993e-288	Fabp7	13.2359
7.12705e-68	0.622832	0.221	0.011	1.12451e-63	F7	6.55457		3.66042e-65	0.686176	0.693	0.394	5.77541e-61	Lpcat2	1.17703		4.67774e-144	0.674015	0.319	0.007	7.38054e-140	Pcolce2	12.6477
1.09124e-87	0.748029	0.319	0.036	1.72176e-83	Clec4d	5.18742		6.98842e-35	0.519644	0.4	0.183	1.10263e-30	Slamf9	1.07698		1.04637e-265	1.14067	0.666	0.055	1.65096e-261	Paqr9	11.6875
1.96473e-61	0.544034	0.206	0.012	3.09996e-57	Emp1	5.09414		1.31123e-62	0.711229	0.793	0.523	2.06886e-58	Tmem176b	1.05817		5.23341e-167	0.855749	0.411	0.022	8.25727e-163	Gbp2b	10.991
1.78913e-152	2.09554	0.68	0.271	2.8229e-148	Fabp5	5.07107		1.51302e-31	0.546571	0.409	0.207	2.38724e-27	Ntpcr	1.03017		3.8528e-179	0.8438	0.458	0.031	6.07895e-175	Tspan15	9.42587
2.78329e-72	0.849177	0.295	0.043	4.39147e-68	Ly6c2	4.72655		1.5216e-32	0.591584	0.517	0.294	2.40079e-28	Ly6a	1.00608		1.16096e-261	1.3867	0.747	0.114	1.83177e-257	Scd1	8.35372
1.11146e-99	0.827817	0.385	0.06	1.75367e-95	Anxa1	4.553		4.28249e-32	0.545991	0.425	0.223	6.75692e-28	Mtus1	0.995906		7.34101e-189	0.791683	0.494	0.037	1.15826e-184	Epb41l3	8.32109
7.87602e-183	1.10394	0.683	0.167	1.24268e-178	Ptafr	4.25984		1.67797e-41	0.590307	0.622	0.363	2.64751e-37	Cadm1	0.984372		2.36563e-239	2.21225	0.807	0.221	3.73249e-235	Apoc1	7.7285
1.81055e-212	1.36453	0.782	0.253	2.85668e-208	Lgals1	4.05726		4.16583e-59	0.586109	0.851	0.505	6.57285e-55	Cd81	0.968502		1.92854e-155	0.651178	0.399	0.025	3.04285e-151	Stab2	7.42342
5.12603e-120	1.00254	0.499	0.115	8.08785e-116	S100a10	4.00215		1.1184e-49	0.662504	0.757	0.533	1.76462e-45	Tgfbr1	0.923601		5.97765e-113	0.516144	0.267	0.009	9.43154e-109	Slc16a9	7.25318
2.16612e-43	0.707897	0.175	0.022	3.4177e-39	Slpi	3.87131		3.542e-37	0.557902	0.632	0.396	5.58857e-33	Tmem176a	0.868458		0	2.43829	0.996	0.334	0	Cd5l	7.05971
1.34449e-123	0.902708	0.553	0.148	2.12134e-119	S100a11	3.15948		2.21875e-48	0.616335	0.774	0.541	3.50075e-44	Ms4a7	0.865777		0	1.91822	0.983	0.272	0	Slc40a1	6.68657
7.26021e-97	0.738258	0.433	0.094	1.14552e-92	Fam20c	3.07371		2.42542e-26	0.527064	0.453	0.268	3.82682e-22	Klra2	0.858849		4.26232e-94	0.419493	0.211	0.004	6.72508e-90	Ccdc148	6.32236
4.61447e-98	0.996115	0.499	0.159	7.28071e-94	C3	2.94119		4.05039e-24	0.498037	0.395	0.222	6.3907e-20	Arhgap15	0.847951		3.84524e-159	0.770668	0.48	0.052	6.06702e-155	Fpr1	5.96646
7.85668e-105	1.25556	0.631	0.275	1.23963e-100	Gpnmb	2.77986		3.49669e-30	0.547041	0.629	0.434	5.51707e-26	Txnip	0.774974		6.62931e-202	0.952244	0.644	0.093	1.04597e-197	Sema6d	5.95384
1.02591e-77	1.11366	0.487	0.186	1.61867e-73	Il1rn	2.76711		1.67052e-23	0.443914	0.422	0.24	2.63575e-19	AU020206	0.749327		3.60684e-216	1.05009	0.711	0.119	5.69088e-212	Dmpk	5.78772
2.38102e-125	1.12475	0.69	0.276	3.75678e-121	Ccl9	2.71357		2.25764e-70	0.55019	0.989	0.741	3.56211e-66	C1qa	0.724551		1.71226e-113	0.560937	0.305	0.02	2.7016e-109	Crip2	5.70286
2.15721e-57	0.464803	0.237	0.033	3.40365e-53	Hpse	2.56182		8.31347e-19	0.435814	0.356	0.205	1.3117e-14	Zfhx3	0.721628		2.13853e-307	1.42221	0.957	0.237	3.37417e-303	Clec1b	5.51035
9.9715e-51	0.426661	0.202	0.024	1.5733e-46	Fam129b	2.53487		1.03691e-32	0.440322	0.641	0.402	1.63604e-28	Gatm	0.685065		1.76662e-116	0.794611	0.375	0.045	2.78737e-112	C4b	5.4178
1.79682e-72	0.677875	0.368	0.092	2.83502e-68	Arl5c	2.44567		1.46135e-33	0.505172	0.73	0.545	2.30571e-29	Tm6sf1	0.664461		9.50205e-126	0.58984	0.36	0.031	1.49923e-121	Ephx1	5.17908
2.00163e-78	0.688177	0.419	0.115	3.15817e-74	Napsa	2.30677		1.96699e-49	0.517884	0.834	0.657	3.10352e-45	Itgb5	0.647549		1.13885e-91	0.425003	0.228	0.01	1.79688e-87	Kcnj16	4.84503
1.86543e-60	0.514212	0.278	0.053	2.94327e-56	Plec	2.26906		9.48541e-23	0.470498	0.558	0.401	1.49661e-18	Gpr65	0.638779		3.84949e-76	0.307935	0.163	0.001	6.07373e-72	Gfra2	4.56304
2.02873e-56	0.559336	0.277	0.06	3.20094e-52	Ass1	2.21337		2.91201e-20	0.422423	0.473	0.311	4.59456e-16	Clec4b1	0.622448		3.69629e-256	1.22013	0.898	0.232	5.83201e-252	Serpinb6a	4.52758
1.11005e-60	0.527595	0.304	0.066	1.75144e-56	Nrp2	2.11038		1.04596e-28	0.421203	0.646	0.435	1.65032e-24	Fam129a	0.611455		3.59742e-132	0.638808	0.421	0.05	5.67601e-128	Tmem26	4.48231
6.90588e-58	0.75393	0.369	0.123	1.08961e-53	Gadd45b	2.09173		2.34631e-20	0.427704	0.563	0.385	3.702e-16	Pou2f2	0.609614		1.42425e-262	1.2869	0.931	0.259	2.24718e-258	Ptgs1	4.45392
2.54592e-94	0.900253	0.593	0.253	4.01695e-90	Atf3	2.02985		1.79953e-22	0.466742	0.663	0.5	2.83929e-18	Ccr5	0.606765		2.70908e-142	0.854523	0.54	0.094	4.27438e-138	Ccl24	4.43695
1.24365e-57	0.513042	0.294	0.065	1.96223e-53	Alcam	2.01113		6.29062e-69	0.498483	0.989	0.807	9.92535e-65	C1qb	0.603427		1.21557e-65	0.527785	0.176	0.011	1.91793e-61	Timd4	4.42334
2.1556e-51	0.586519	0.288	0.075	3.4011e-47	Gda	1.98726		9.60141e-20	0.433435	0.588	0.417	1.51491e-15	Vcam1	0.596861		1.53017e-170	1.20399	0.679	0.176	2.4143e-166	Alb	4.39522
3.19172e-180	1.25927	0.872	0.548	5.03589e-176	Vim	1.96789		9.64133e-33	0.462843	0.801	0.635	1.52121e-28	Trem2	0.574787		9.23507e-236	1.39783	0.89	0.292	1.45711e-231	Hpgd	4.11944
2.11725e-71	0.755472	0.458	0.168	3.34059e-67	Lsp1	1.94386		6.67329e-55	0.447577	0.989	0.771	1.05291e-50	C1qc	0.566779		5.60729e-122	0.713953	0.439	0.069	8.84718e-118	Mup20	3.96741
1.37172e-102	0.791148	0.591	0.231	2.16431e-98	Anxa4	1.94012		6.50549e-22	0.389148	0.635	0.467	1.02644e-17	Vsir	0.518048		5.31412e-157	0.825365	0.584	0.114	8.38461e-153	Rasgrp2	3.8872
2.08758e-43	0.421829	0.202	0.035	3.29379e-39	Cbfa2t3	1.89354		8.45369e-31	0.362017	0.879	0.661	1.33382e-26	AW112010	0.474237		2.09335e-85	0.379216	0.222	0.012	3.30289e-81	Dysf	3.82663
2.66694e-155	1.09072	0.824	0.47	4.2079e-151	Tmsb10	1.87241		1.01558e-23	0.245783	0.666	0.376	1.60238e-19	Ptgs1	0.424071		2.31734e-73	0.325893	0.175	0.005	3.6563e-69	Slc1a2	3.80208
5.37622e-78	0.601773	0.454	0.136	8.48259e-74	Lat2	1.87127		4.06483e-18	0.336286	0.694	0.542	6.41348e-14	C3ar1	0.422794		6.05045e-202	0.989925	0.797	0.2	9.5464e-198	Actn1	3.757
1.33644e-92	0.720481	0.591	0.218	2.10864e-88	Fcgr2b	1.86756		5.21783e-17	0.288868	0.718	0.545	8.23269e-13	Ckb	0.373707		1.77042e-85	0.429794	0.241	0.018	2.79337e-81	Apob	3.6993
5.1978e-263	1.28463	0.966	0.705	8.20109e-259	Cstb	1.7356		1.69191e-16	0.250592	0.842	0.69	2.66949e-12	Adgre1	0.301427		1.43453e-291	1.51777	0.961	0.386	2.2634e-287	Cfp	3.68327
1.03913e-51	0.789064	0.432	0.192	1.63954e-47	Ccrl2	1.6875		1.74373e-11	0.215047	0.616	0.451	2.75126e-07	Cd93	0.287351		6.4364e-250	1.2591	0.949	0.32	1.01554e-245	Il18bp	3.62086
8.42637e-39	0.430314	0.204	0.043	1.32951e-34	Tnip3	1.6563		6.70643e-11	0.20066	0.652	0.47	1.05814e-06	Mrc1	0.272563		3.89921e-69	0.33904	0.169	0.006	6.15217e-65	Zfp532	3.58111
1.66115e-47	0.461259	0.261	0.064	2.62096e-43	Plaur	1.62687		9.23497e-16	0.151478	0.638	0.401	1.45709e-11	Hpgd	0.23514		9.35006e-103	0.778309	0.46	0.09	1.47525e-98	Cd207	3.58022
5.15601e-43	0.60973	0.305	0.105	8.13515e-39	Malt1	1.61711		3.64369e-26	-0.722719	0.02	0.191	5.74902e-22	C6	-0.0719123		1.30158e-73	0.317309	0.177	0.006	2.05363e-69	Icos	3.51023
1.72862e-42	0.527865	0.278	0.082	2.72741e-38	Cdkn1a	1.59507		1.17081e-28	-0.558124	0.031	0.221	1.84731e-24	Clec4d	-0.0748998		7.56339e-129	0.731102	0.537	0.106	1.19335e-124	Bank1	3.3845
5.58468e-65	0.627437	0.474	0.182	8.8115e-61	Slamf7	1.54899		2.56708e-20	-0.38103	0.049	0.204	4.05033e-16	Ass1	-0.0872452		4.82907e-92	0.525733	0.314	0.04	7.61931e-88	Mmp27	3.30161
3.54272e-67	0.655174	0.481	0.194	5.5897e-63	Osbpl8	1.5448		2.02866e-55	-1.11801	0.028	0.343	3.20082e-51	F10	-0.0886809		8.9652e-81	0.392551	0.233	0.018	1.41453e-76	Arap2	3.26658
1.82589e-78	0.624631	0.544	0.212	2.88089e-74	Sema4d	1.53063		1.62721e-19	-0.334586	0.074	0.236	2.56742e-15	Csrp1	-0.100648		1.37702e-117	0.700728	0.502	0.102	2.17267e-113	Siglece	3.14076
4.24626e-53	0.506057	0.358	0.118	6.69975e-49	Emb	1.41538		7.09474e-09	-0.164784	0.397	0.559	0.000111941	Rpn2	-0.114973		1.18401e-106	0.623153	0.43	0.078	1.86813e-102	Cela1	3.04495
2.70594e-56	0.641699	0.452	0.197	4.26943e-52	Slamf8	1.4012		3.97495e-27	-0.888451	0.03	0.209	6.27168e-23	Clec4e	-0.121706		1.33222e-84	0.491574	0.299	0.039	2.10198e-80	Pmp22	2.9996
3.84438e-106	0.838866	0.76	0.456	6.06567e-102	Pgk1	1.36811		3.24516e-09	-0.170264	0.411	0.562	5.12022e-05	Pebp1	-0.12234		4.76879e-82	0.474656	0.278	0.034	7.52419e-78	Apoa4	2.99896
4.80274e-39	0.582911	0.331	0.134	7.57776e-35	Sdc4	1.33989		5.93314e-12	-0.207991	0.271	0.435	9.3613e-08	Mrpl20	-0.126664		7.47547e-143	0.743142	0.653	0.153	1.17948e-138	Lilra5	2.97713
6.22814e-121	0.84955	0.814	0.51	9.82676e-117	Capg	1.32987		2.61134e-08	-0.179626	0.431	0.583	0.000412017	Psmb3	-0.130555		1.03989e-111	0.683289	0.469	0.098	1.64074e-107	Csrp1	2.96725
1.84627e-59	0.615932	0.501	0.228	2.91304e-55	Pim1	1.29656		1.30777e-13	-0.264345	0.163	0.317	2.06339e-09	Slc30a1	-0.131768		2.61991e-179	1.00168	0.794	0.26	4.1337e-175	Cd164	2.94568
3.09439e-35	0.384369	0.205	0.051	4.88234e-31	Kcnn4	1.29173		2.50846e-16	-0.324908	0.113	0.268	3.95785e-12	Pira2	-0.132067		7.90901e-81	0.428401	0.261	0.028	1.24788e-76	Cd300e	2.94244
7.56541e-50	0.436647	0.329	0.102	1.19367e-45	Mcub	1.28265		4.26473e-19	-0.550092	0.053	0.204	6.7289e-15	Ly6c2	-0.136238		4.65359e-101	0.54789	0.386	0.062	7.34244e-97	Pkp4	2.9373
1.45451e-152	1.00181	0.92	0.727	2.29493e-148	Plin2	1.25056		2.64161e-10	-0.202598	0.357	0.516	4.16793e-06	Tbcb	-0.137504		2.67547e-196	1.03775	0.874	0.308	4.22135e-192	St3gal5	2.85219
5.09714e-55	0.48927	0.426	0.161	8.04226e-51	Myo5a	1.21888		5.60508e-12	-0.228135	0.279	0.445	8.8437e-08	Lasp1	-0.139889		2.06884e-67	0.307765	0.175	0.009	3.26422e-63	Slc45a3	2.83468
5.74742e-96	0.8692	0.841	0.601	9.06828e-92	Tgfbi	1.19639		5.39672e-27	-0.666152	0.056	0.251	8.51494e-23	F13a1	-0.142929		2.98688e-218	1.09407	0.936	0.352	4.7127e-214	Mrc1	2.82887
1.18545e-71	0.788217	0.667	0.432	1.87041e-67	Rnh1	1.18946		2.33041e-10	-0.19861	0.426	0.581	3.67692e-06	Wdr1	-0.143161		4.56316e-93	0.606389	0.389	0.074	7.19975e-89	Ttr	2.80816
3.01272e-76	0.767045	0.672	0.426	4.75346e-72	Anxa2	1.18223		9.15937e-16	-0.338689	0.122	0.278	1.44516e-11	Bhlhe40	-0.143472		1.15701e-123	0.68387	0.549	0.125	1.82553e-119	Itsn1	2.78107
3.04327e-45	0.467245	0.345	0.127	4.80167e-41	Itgam	1.17664		3.97468e-12	-0.227634	0.296	0.456	6.27125e-08	Naa50	-0.144591		6.65969e-74	0.410738	0.24	0.026	1.05077e-69	Plpp3	2.73826
1.2147e-43	0.569801	0.392	0.181	1.91656e-39	Map4k4	1.16943		3.94663e-11	-0.222724	0.337	0.504	6.22699e-07	Nrros	-0.146027		1.639e-173	0.952758	0.838	0.296	2.58602e-169	Myo9a	2.60919
5.55186e-110	0.827762	0.826	0.58	8.75972e-106	Mif	1.15887		4.76959e-11	-0.209583	0.422	0.589	7.52546e-07	St13	-0.147653		3.87942e-92	0.635668	0.433	0.096	6.12095e-88	Apoa2	2.59664
9.74497e-52	0.603259	0.501	0.251	1.53756e-47	C5ar1	1.15798		2.61525e-11	-0.188409	0.652	0.812	4.12634e-07	Psma7	-0.149443		2.37682e-61	0.330011	0.173	0.012	3.75015e-57	Hbegf	2.59509
6.16358e-66	0.617264	0.609	0.315	9.7249e-62	Mmp14	1.15666		1.9184e-11	-0.221083	0.342	0.493	3.02685e-07	Timm13	-0.150319		8.88873e-98	0.617061	0.451	0.098	1.40246e-93	Ddx60	2.5768
5.572e-51	0.543707	0.447	0.203	8.7915e-47	Tpm4	1.14102		9.60334e-13	-0.247688	0.266	0.427	1.51522e-08	Plgrkt	-0.150767		9.54871e-82	0.512895	0.331	0.057	1.5066e-77	Apoa1	2.53385
1.35035e-49	0.536001	0.442	0.202	2.13058e-45	Glipr1	1.11751		1.32065e-13	-0.250739	0.266	0.431	2.08372e-09	Cycs	-0.15124		1.28783e-65	0.341724	0.196	0.017	2.03194e-61	Rims3	2.48066
2.54369e-62	0.602816	0.669	0.357	4.01344e-58	Ccr2	1.09887		1.58866e-13	-0.228804	0.395	0.584	2.50659e-09	Atp5g3	-0.152151		3.71494e-65	0.335645	0.192	0.016	5.86144e-61	Rhobtb1	2.47861
1.12556e-31	0.485673	0.292	0.121	1.77591e-27	Fam46c	1.08257		3.40227e-14	-0.256291	0.274	0.447	5.3681e-10	Cnih4	-0.153663		3.12843e-59	0.328281	0.175	0.014	4.93604e-55	Art2b	2.39372
2.68548e-127	0.823805	0.888	0.666	4.23715e-123	Aldoa	1.08216		1.4549e-29	-0.734174	0.058	0.267	2.29554e-25	Hp	-0.153726		1.34626e-123	0.736659	0.661	0.198	2.12413e-119	Slc29a1	2.34102
2.47533e-39	0.45338	0.317	0.125	3.90557e-35	Adssl1	1.0646		1.03729e-15	-0.265805	0.274	0.461	1.63664e-11	Mpp1	-0.15463		6.99845e-70	0.391225	0.248	0.032	1.10422e-65	Ctsf	2.31009
2.40846e-60	0.794819	0.708	0.519	3.80007e-56	Cd63	1.06377		2.38473e-11	-0.198125	0.625	0.781	3.76263e-07	Ndufa4	-0.156546		2.28386e-70	0.459295	0.279	0.046	3.60347e-66	Hpx	2.28827
5.87215e-44	0.484936	0.409	0.178	9.26508e-40	Cxcr4	1.05499		6.91699e-18	-0.45027	0.088	0.243	1.09136e-13	Kcna2	-0.156616		3.35248e-77	0.458137	0.314	0.053	5.28955e-73	Acot1	2.28341
2.06184e-64	0.545119	0.649	0.326	3.25318e-60	Cd93	1.05292		1.06929e-12	-0.216532	0.466	0.629	1.68712e-08	Rab7	-0.157909		6.13181e-180	0.989519	0.915	0.393	9.67478e-176	Igf1	2.24668
1.94141e-60	0.57994	0.575	0.308	3.06315e-56	Tagln2	1.04863		2.04315e-11	-0.213953	0.502	0.67	3.22367e-07	Dad1	-0.157947		7.84071e-113	0.68899	0.625	0.183	1.23711e-108	Pitpnc1	2.23119
7.12529e-44	0.527619	0.417	0.202	1.12423e-39	Card19	1.03782		8.19438e-27	-0.427779	0.139	0.366	1.29291e-22	Gsr	-0.158142		1.55697e-65	0.376649	0.231	0.029	2.45659e-61	Gc	2.23092
5.48766e-121	0.75291	0.878	0.629	8.65842e-117	Coro1a	1.03452		3.48825e-14	-0.232439	0.428	0.615	5.50376e-10	Uqcr10	-0.159174		3.50403e-66	0.354085	0.224	0.026	5.52865e-62	Adcy4	2.2032
3.50525e-33	0.336379	0.212	0.059	5.53059e-29	Plxnc1	1.03351		3.02117e-11	-0.221408	0.45	0.614	4.7668e-07	Atp5o.1	-0.159669		5.41076e-82	0.476749	0.373	0.072	8.5371e-78	Ifi44	2.16863
1.45112e-40	0.427965	0.323	0.125	2.28957e-36	Tnfsf12	1.02395		7.39157e-11	-0.213395	0.487	0.64	1.16624e-06	Ran	-0.159882		8.69799e-94	0.618817	0.497	0.132	1.37237e-89	Sh3bp5	2.16586
3.56202e-36	0.361413	0.254	0.08	5.62015e-32	B4galnt1	1.01999		2.40635e-11	-0.209621	0.56	0.72	3.79674e-07	Uqcrq	-0.160805		1.36494e-71	0.427239	0.297	0.05	2.15361e-67	Adrb1	2.11484
1.11102e-79	0.643158	0.718	0.447	1.75297e-75	Aprt	1.01048		6.91809e-11	-0.204721	0.594	0.745	1.09154e-06	Eif3k	-0.161065		1.86787e-71	0.479196	0.342	0.069	2.94713e-67	Adamdec1	2.07449
1.85732e-76	0.654796	0.71	0.456	2.93047e-72	Pgam1	0.99765		6.47746e-13	-0.226542	0.426	0.586	1.02201e-08	P4hb	-0.161925		4.3902e-105	0.688196	0.608	0.193	6.92686e-101	Rxra	2.0612
7.3138e-24	0.647082	0.414	0.259	1.15397e-19	Ccl3	0.995881		2.37361e-11	-0.229183	0.414	0.57	3.74508e-07	Flna	-0.163589		9.30164e-61	0.298132	0.192	0.018	1.46761e-56	Sult1a1	2.04433
8.32382e-46	0.621944	0.569	0.351	1.31333e-41	Cd9	0.980294		2.72251e-16	-0.401357	0.113	0.265	4.29558e-12	Arl5c	-0.164921		1.47211e-65	0.443339	0.288	0.053	2.32269e-61	Il1a	2.02669
4.26208e-41	0.669213	0.548	0.368	6.72471e-37	Sod2	0.970181		1.53903e-13	-0.276584	0.262	0.424	2.42828e-09	Rgl1	-0.16697		5.59275e-70	0.42635	0.302	0.054	8.82425e-66	Gm4951	2.01184
1.36375e-94	0.758382	0.874	0.68	2.15172e-90	Crip1	0.960617		5.49156e-12	-0.217122	0.582	0.734	8.66459e-08	Atp5j	-0.169845		3.29877e-59	0.349237	0.209	0.027	5.2048e-55	Ksr2	1.97272
8.77812e-37	0.588218	0.485	0.288	1.38501e-32	Ms4a4c	0.957335		4.02401e-22	-0.52998	0.088	0.263	6.34909e-18	Anxa1	-0.170836		3.31121e-84	0.846086	0.639	0.266	5.22443e-80	Klf2	1.95887
5.47946e-69	0.644506	0.699	0.465	8.64549e-65	Eno1	0.948441		4.51076e-15	-0.258273	0.389	0.575	7.11708e-11	Mdh2	-0.171741		1.10482e-187	1.05919	0.961	0.518	1.74318e-183	Pltp	1.9278
6.90555e-101	0.669578	0.874	0.641	1.08956e-96	Emp3	0.898942		1.17876e-11	-0.228056	0.56	0.727	1.85985e-07	Pcbp1	-0.173285		1.44653e-64	0.388474	0.262	0.043	2.28234e-60	Pdgfc	1.92038
4.79049e-31	0.434369	0.326	0.149	7.55843e-27	Bcl2a1d	0.890593		1.00166e-22	-0.465797	0.118	0.307	1.58043e-18	Fam20c	-0.173388		5.247e-98	0.624612	0.568	0.175	8.27872e-94	Dhrs1	1.91773
2.87549e-54	0.634905	0.68	0.475	4.53695e-50	Tpi1	0.890176		1.14817e-13	-0.236682	0.502	0.668	1.81159e-09	Psmb4	-0.175242		1.38509e-111	0.723479	0.687	0.25	2.18539e-107	Abcc3	1.91165
2.58139e-116	0.724082	0.914	0.741	4.07292e-112	Pkm	0.881239		1.49891e-14	-0.257394	0.4	0.571	2.36498e-10	Vapa	-0.177208		1.18439e-90	0.598761	0.545	0.161	1.86874e-86	Trpm2	1.90833
2.11128e-36	0.44596	0.39	0.188	3.33117e-32	Rbpj	0.878405		1.21665e-12	-0.235724	0.519	0.677	1.91964e-08	Cox6a1	-0.17808		5.83021e-59	0.316987	0.203	0.024	9.19891e-55	Samd4	1.8926
1.79424e-54	0.559253	0.646	0.405	2.83095e-50	Alox5ap	0.870548		1.54167e-15	-0.299506	0.306	0.502	2.43244e-11	Lilr4b	-0.179002		3.31974e-75	0.502558	0.399	0.096	5.23789e-71	2510009E07Rik	1.8917
5.85269e-34	0.435178	0.365	0.174	9.23438e-30	Rap2a	0.863261		1.83023e-14	-0.280553	0.364	0.551	2.88774e-10	Gna13	-0.182035		5.1924e-163	0.894782	0.956	0.445	8.19257e-159	Cd81	1.88003
5.61533e-43	0.476855	0.493	0.266	8.85987e-39	Gsn	0.851773		2.39294e-14	-0.249999	0.505	0.682	3.77558e-10	Sh3bgrl	-0.182441		1.45298e-61	0.436135	0.288	0.057	2.29252e-57	Iigp1	1.87473
3.35243e-78	0.654429	0.795	0.612	5.28947e-74	Calm2	0.836449		3.5316e-16	-0.343564	0.196	0.359	5.57216e-12	Tmem65	-0.182489		6.09047e-103	0.784481	0.799	0.328	9.60954e-99	Vcam1	1.85444
7.82447e-59	0.649855	0.77	0.593	1.23454e-54	Btg1	0.829831		5.64261e-14	-0.277754	0.328	0.489	8.90291e-10	Prelid1	-0.182572		8.15114e-73	0.454141	0.351	0.076	1.28609e-68	Arhgef12	1.85353
3.18608e-29	0.3441	0.251	0.095	5.02699e-25	Pik3r5	0.822562		4.8645e-14	-0.331355	0.205	0.361	7.67521e-10	Tpm4	-0.183094		4.19596e-75	0.474254	0.381	0.088	6.62038e-71	Smagp	1.84378
2.10366e-30	0.538398	0.467	0.302	3.31915e-26	Rilpl2	0.805871		4.14797e-14	-0.278901	0.343	0.512	6.54467e-10	Psmd8	-0.183262		2.04861e-83	0.573978	0.497	0.146	3.2323e-79	Il18	1.82863
1.78232e-31	0.379839	0.316	0.139	2.81214e-27	Gla	0.805564		1.91866e-28	-0.856621	0.058	0.261	3.02727e-24	Ccl24	-0.183336		2.02746e-54	0.316716	0.188	0.023	3.19892e-50	Serpina3k	1.80432
4.37679e-86	0.631635	0.843	0.653	6.90571e-82	Fxyd5	0.803119		2.91429e-32	-0.993414	0.052	0.268	4.59817e-28	Chil3	-0.185818		1.37623e-131	0.827218	0.838	0.377	2.17141e-127	Cd300ld	1.79124
1.71684e-28	0.373366	0.276	0.119	2.70883e-24	Plxnd1	0.798829		1.7887e-19	-0.320582	0.301	0.507	2.82221e-15	Usmg5	-0.186644		3.95325e-85	0.542806	0.505	0.146	6.23744e-81	Sbf2	1.75716
7.88197e-35	0.452192	0.417	0.227	1.24362e-30	Por	0.79563		3.89673e-24	-0.45418	0.152	0.356	6.14826e-20	Card19	-0.188621		1.96327e-61	0.401907	0.279	0.054	3.09764e-57	Gpx3	1.75206
1.41728e-102	0.648257	0.891	0.717	2.23619e-98	Bri3	0.794493		9.76484e-22	-0.416047	0.171	0.367	1.5407e-17	Por	-0.188711		5.33674e-82	0.570529	0.508	0.157	8.42031e-78	Ctnnd1	1.7355
1.27957e-35	0.419158	0.418	0.219	2.0189e-31	Amdhd2	0.765101		1.39235e-14	-0.313483	0.262	0.422	2.19685e-10	Uap1l1	-0.190121		4.5999e-59	0.30826	0.213	0.028	7.25772e-55	Dip2c	1.72788
1.65068e-58	0.525431	0.688	0.47	2.60445e-54	Bax	0.753118		4.75437e-12	-0.255893	0.478	0.631	7.50145e-08	2010107E04Rik	-0.190822		5.13457e-62	0.383529	0.276	0.052	8.10133e-58	Klrk1	1.70732
1.5385e-27	0.382287	0.318	0.157	2.42744e-23	Prdx6	0.727948		8.88228e-15	-0.242316	0.677	0.837	1.40145e-10	Atp6v1f	-0.193681		6.61416e-106	0.688853	0.726	0.288	1.04358e-101	Wdfy3	1.67821
4.93516e-39	0.397346	0.461	0.243	7.7867e-35	Fkbp1a	0.724019		9.39999e-14	-0.247551	0.613	0.772	1.48313e-09	Pdia6	-0.194052		7.03809e-78	0.525479	0.482	0.143	1.11047e-73	Cpq	1.65543
1.01272e-32	0.430603	0.44	0.252	1.59787e-28	Mpc1	0.72315		1.83543e-14	-0.284034	0.408	0.58	2.89594e-10	Plekho2	-0.196417		3.37162e-51	0.316786	0.188	0.026	5.31974e-47	Serpina1b	1.65433
6.67159e-37	0.473413	0.567	0.367	1.05264e-32	Clic4	0.712003		3.86275e-12	-0.264304	0.489	0.647	6.09464e-08	Psmb6	-0.196719		1.05751e-67	0.463574	0.379	0.097	1.66855e-63	Siglec1	1.642
5.48895e-33	0.377771	0.397	0.201	8.66046e-29	Gm21188	0.710782		5.05575e-23	-0.427722	0.199	0.41	7.97697e-19	Txnrd1	-0.202659		3.10251e-99	0.665631	0.681	0.269	4.89513e-95	Cd2ap	1.62471
3.9469e-39	0.556664	0.731	0.579	6.22741e-35	Fos	0.690869		5.50672e-16	-0.378416	0.207	0.376	8.6885e-12	Osbpl8	-0.202933		5.21147e-66	0.467795	0.381	0.1	8.22266e-62	P2ry13	1.62027
1.09544e-44	0.464839	0.634	0.428	1.72839e-40	Nme1	0.67285		2.49852e-19	-0.406299	0.199	0.387	3.94217e-15	Vat1	-0.203661		6.7381e-80	0.57254	0.548	0.188	1.06314e-75	Plod1	1.58461
5.39356e-25	0.345992	0.295	0.142	8.50995e-21	Fnip2	0.671497		5.83025e-14	-0.296159	0.426	0.604	9.19897e-10	Atp5k	-0.205479		1.35753e-65	0.554946	0.455	0.15	2.14191e-61	Pira2	1.57813
1.33211e-55	0.490579	0.749	0.547	2.1018e-51	Rbm3	0.659684		4.2336e-19	-0.536043	0.105	0.263	6.67977e-15	Cdh5	-0.20617		2.57328e-82	0.55538	0.567	0.191	4.06012e-78	Zbtb4	1.56667
3.20999e-27	0.408412	0.402	0.239	5.06473e-23	Ppp4r2	0.659364		3.03546e-14	-0.263409	0.614	0.773	4.78936e-10	Cox5b	-0.206555		1.02329e-50	0.299144	0.192	0.027	1.61454e-46	Slc12a2	1.55232
4.92699e-35	0.418681	0.564	0.351	7.7738e-31	Lilr4b	0.654117		4.07505e-16	-0.272363	0.589	0.76	6.42962e-12	Cox7a2	-0.20834		3.14819e-73	0.526302	0.486	0.156	4.96722e-69	Tmem268	1.54086
1.8942e-27	0.399546	0.431	0.257	2.98868e-23	Vat1	0.64496		5.60623e-22	-0.469186	0.171	0.371	8.84551e-18	Slamf8	-0.21058		5.82532e-103	0.691941	0.777	0.339	9.1912e-99	Mertk	1.54051
2.264e-29	0.359686	0.398	0.218	3.57214e-25	Ap3s1	0.627872		1.65276e-19	-0.545206	0.114	0.285	2.60772e-15	Gadd45b	-0.21069		8.19593e-57	0.369551	0.272	0.056	1.29315e-52	Zdhhc14	1.523
2.27451e-61	0.507117	0.838	0.668	3.58872e-57	Sec61g	0.626791		6.13144e-18	-0.276304	0.619	0.783	9.67418e-14	Sec61b	-0.215678		8.08589e-69	0.525136	0.481	0.156	1.27579e-64	Gbp8	1.52163
4.52082e-32	0.411943	0.598	0.419	7.13295e-28	Gna13	0.574223		4.54008e-15	-0.292094	0.517	0.687	7.16334e-11	Rbm3	-0.216661		4.48578e-110	0.723914	0.776	0.362	7.07767e-106	Cd302	1.5101
7.84029e-25	0.396654	0.517	0.355	1.23704e-20	Mt1	0.561836		8.2472e-17	-0.301303	0.497	0.678	1.30124e-12	Litaf	-0.217656		2.60229e-49	0.313602	0.197	0.031	4.10589e-45	Pecam1	1.50682
1.47933e-42	0.434748	0.729	0.562	2.33409e-38	Abracl	0.554076		4.98918e-20	-0.276074	0.708	0.883	7.87193e-16	Sem1	-0.21888		5.44649e-253	1.15396	0.995	0.752	8.59348e-249	Sdc3	1.50681
1.16833e-37	0.424787	0.696	0.526	1.84339e-33	Psmb6	0.551589		1.23747e-29	-1.01325	0.06	0.267	1.95248e-25	Fn1	-0.219476		8.09417e-60	0.438696	0.343	0.09	1.2771e-55	Pld1	1.50473
8.24392e-32	0.424403	0.642	0.485	1.30073e-27	Atp5k	0.550438		2.15907e-13	-0.307653	0.422	0.581	3.40657e-09	Metrnl	-0.219677		4.7764e-108	0.693849	0.821	0.372	7.53621e-104	Cd38	1.49123
4.23516e-33	0.401756	0.629	0.451	6.68224e-29	Plekho2	0.548166		1.3347e-18	-0.304607	0.533	0.726	2.10589e-14	Cox7b	-0.220592		1.92367e-76	0.635158	0.625	0.257	3.03517e-72	Nrip1	1.48679
1.18898e-29	0.406117	0.625	0.464	1.87597e-25	Metrnl	0.535492		6.77972e-16	-0.432973	0.187	0.351	1.0697e-11	Lsp1	-0.224282		3.38524e-62	0.493252	0.415	0.128	5.34123e-58	Hist1h2bc	1.48333
4.79063e-34	0.398878	0.666	0.495	7.55866e-30	Ptms	0.526045		3.02834e-18	-0.288743	0.636	0.807	4.77811e-14	Pitpna	-0.224774		1.46231e-168	0.941433	0.978	0.611	2.30723e-164	AW112010	1.48264
4.00965e-31	0.376307	0.591	0.414	6.32643e-27	Myof	0.524522		5.98058e-22	-0.370718	0.359	0.582	9.43616e-18	Nme1	-0.224811		9.02017e-70	0.534562	0.505	0.178	1.4232e-65	B430306N03Rik	1.43593
6.3442e-21	0.339788	0.44	0.278	1.00099e-16	Itgax	0.519121		1.78291e-19	-0.289608	0.638	0.807	2.81307e-15	Atp6v1g1	-0.226157		8.97237e-71	0.573635	0.583	0.224	1.41566e-66	Adgre4	1.42919
5.74715e-23	0.318486	0.421	0.25	9.06785e-19	Tns3	0.515703		1.89296e-18	-0.323952	0.494	0.69	2.98672e-14	Abracl	-0.228617		7.80157e-71	0.504817	0.498	0.166	1.23093e-66	Pcyox1	1.4284
1.0413e-25	0.34789	0.491	0.322	1.64296e-21	Lasp1	0.514501		2.88973e-32	-0.684259	0.125	0.361	4.55942e-28	S100a10	-0.230545		8.52277e-48	0.2956	0.193	0.03	1.34472e-43	Rab39	1.42627
2.40845e-30	0.392573	0.664	0.5	3.80005e-26	Mrpl52	0.511114		2.1995e-19	-0.322517	0.508	0.696	3.47037e-15	Nr1h3	-0.232066		2.00574e-67	0.430556	0.428	0.12	3.16466e-63	Tlr12	1.41752
9.3557e-28	0.366535	0.553	0.394	1.47614e-23	Psmd8	0.501717		9.48392e-53	-0.98871	0.107	0.433	1.49637e-48	Ahnak	-0.238808		4.38283e-67	0.493964	0.471	0.155	6.91523e-63	St3gal4	1.41004
7.13155e-24	0.35965	0.524	0.372	1.12522e-19	Ftl1-ps1	0.493342		4.2193e-39	-0.787292	0.122	0.391	6.65721e-35	C3	-0.239525		2.69817e-71	0.553061	0.57	0.214	4.25718e-67	Zbtb20	1.40734
2.02e-35	0.374734	0.713	0.537	3.18716e-31	Sub1	0.488455		1.02839e-59	-1.17683	0.091	0.434	1.62259e-55	S100a4	-0.241198		1.94233e-81	0.562943	0.632	0.244	3.06461e-77	Treml4	1.40071
6.47325e-40	0.394522	0.81	0.651	1.02135e-35	Efhd2	0.483453		1.34125e-24	-0.458634	0.268	0.493	2.11623e-20	Tagln2	-0.244362		2.10669e-52	0.366661	0.274	0.063	3.32393e-48	Pmf1	1.37624
6.60252e-23	0.330875	0.491	0.329	1.04175e-18	Mdfic	0.479231		1.77507e-25	-0.527341	0.197	0.414	2.80071e-21	Pim1	-0.245015		2.33708e-48	0.299307	0.203	0.035	3.68744e-44	Cenpv	1.35021
2.6074e-23	0.321166	0.483	0.332	4.11396e-19	Cnih4	0.453576		8.00695e-23	-0.377878	0.417	0.627	1.26334e-18	Bax	-0.247371		3.08929e-47	0.357532	0.256	0.06	4.87428e-43	Ms4a8a	1.30755
6.72173e-24	0.317199	0.5	0.342	1.06055e-19	Zmiz1	0.450566		2.17389e-19	-0.479179	0.212	0.392	3.42996e-15	S100a11	-0.252701		1.97258e-47	0.375633	0.271	0.068	3.11233e-43	Hdac9	1.30508
3.2186e-23	0.315555	0.507	0.355	5.07831e-19	Snrpf	0.438319		8.14098e-12	-0.361187	0.392	0.544	1.28448e-07	Atp1b3	-0.255569		4.11619e-55	0.395475	0.342	0.094	6.49453e-51	P2ry12	1.3005
1.32682e-26	0.33116	0.629	0.479	2.09345e-22	Myo1f	0.425971		4.62446e-18	-0.350268	0.524	0.706	7.29647e-14	Psme2	-0.256341		5.71375e-44	0.330501	0.223	0.049	9.01516e-40	Fam43a	1.24918
1.5303e-19	0.260019	0.392	0.234	2.41451e-15	Eid1	0.417736		3.0751e-21	-0.487585	0.232	0.43	4.8519e-17	Rilpl2	-0.25709		1.35535e-57	0.497149	0.478	0.181	2.13847e-53	Helz2	1.24417
1.11043e-28	0.326113	0.678	0.527	1.75204e-24	Snrpe	0.411741		3.4371e-24	-0.644552	0.136	0.33	5.42306e-20	Scd1	-0.257821		3.31304e-44	0.326208	0.224	0.049	5.22732e-40	Cd1d1	1.23848
3.46355e-07	0.188144	0.415	0.581	0.00546478	Ear2	0.132115		9.56575e-22	-0.387471	0.426	0.629	1.50928e-17	Aprt	-0.258314		2.43586e-81	0.551499	0.695	0.301	3.8433e-77	Hfe	1.23245
1.35074e-72	-0.487608	0.003	0.214	2.1312e-68	Chp2	-0.00653047		2.15499e-21	-0.347545	0.61	0.795	3.40014e-17	Sec61g	-0.263357		1.59125e-92	0.645964	0.797	0.411	2.51067e-88	Irf7	1.22288
5.33517e-57	-0.43318	0.006	0.179	8.41783e-53	Pcolce2	-0.0137517		1.07564e-28	-0.543264	0.234	0.463	1.69714e-24	Anxa4	-0.268761		3.31424e-44	0.27399	0.186	0.032	5.2292e-40	Fer	1.21338
4.71995e-75	-0.458442	0.013	0.242	7.44713e-71	Stab2	-0.0236498		4.75459e-44	-1.02131	0.111	0.403	7.50179e-40	Il1rn	-0.274492		2.75503e-119	0.759341	0.871	0.536	4.34689e-115	Scp2	1.21133
9.77789e-93	-0.632609	0.011	0.283	1.54276e-88	Tspan15	-0.0237498		3.43432e-30	-0.984284	0.089	0.304	5.41867e-26	Fcna	-0.278985		1.69359e-51	0.371177	0.332	0.093	2.67215e-47	Tfec	1.19641
1.21167e-45	-0.325663	0.015	0.167	1.91178e-41	Ctsf	-0.0275985		2.09645e-27	-0.57366	0.251	0.501	3.30778e-23	Cd36	-0.281778		5.79287e-146	0.78902	0.963	0.635	9.14e-142	Adgre1	1.17802
1.64525e-69	-0.496445	0.014	0.231	2.59588e-65	Gm4951	-0.0288391		3.40167e-32	-0.421253	0.545	0.801	5.36716e-28	Msrb1	-0.283086		9.72202e-63	0.481534	0.533	0.208	1.53394e-58	Ano6	1.17733
5.51278e-63	-0.449833	0.016	0.219	8.69806e-59	Adrb1	-0.0314294		1.62005e-18	-0.35789	0.639	0.792	2.55612e-14	Emp3	-0.285152		6.59541e-60	0.470828	0.506	0.194	1.04062e-55	Twf1	1.16784
2.49741e-75	-0.61233	0.013	0.243	3.94041e-71	Gbp2b	-0.0314636		2.55275e-23	-0.394063	0.591	0.778	4.02773e-19	Ifitm2	-0.295547		2.05224e-43	0.291822	0.21	0.043	3.23802e-39	Tfrc	1.15628
4.60678e-49	-0.351726	0.019	0.186	7.26858e-45	Pdgfc	-0.0340959		2.2724e-54	-0.722998	0.251	0.589	3.58539e-50	Ninj1	-0.302959		7.14357e-48	0.385799	0.334	0.102	1.12711e-43	Armc8	1.15051
1.78908e-43	-0.33151	0.019	0.17	2.82281e-39	Enpp4	-0.0349927		2.62031e-29	-0.490013	0.404	0.635	4.13433e-25	Pgam1	-0.306923		3.13182e-45	0.325955	0.258	0.064	4.94138e-41	Heg1	1.13644
1.92215e-92	-0.575735	0.02	0.303	3.03277e-88	Epb41l3	-0.0367882		1.69483e-24	-0.473469	0.423	0.629	2.6741e-20	Eno1	-0.313423		2.93465e-42	0.318396	0.235	0.056	4.63029e-38	Slc25a33	1.13368
9.17445e-45	-0.354049	0.02	0.177	1.44755e-40	Crip2	-0.0378662		2.41502e-31	-0.634633	0.243	0.48	3.81042e-27	Ptafr	-0.314726		1.38148e-58	0.428592	0.473	0.17	2.17969e-54	Hs6st1	1.12624
2.65859e-140	-1.02889	0.016	0.402	4.19472e-136	Kcna2	-0.0399571		9.78296e-29	-0.595454	0.279	0.511	1.54355e-24	Sod2	-0.318871		9.92823e-40	0.282523	0.19	0.038	1.56648e-35	Rbp4	1.11832
8.32552e-57	-0.405899	0.023	0.218	1.3136e-52	Ephx1	-0.040946		3.4633e-19	-0.734947	0.135	0.301	5.46439e-15	Fabp7	-0.319028		5.16912e-62	0.500964	0.604	0.263	8.15584e-58	Fcgrt	1.10836
6.64397e-41	-0.328924	0.025	0.176	1.04829e-36	Apoa4	-0.0442102		3.05418e-25	-0.440385	0.553	0.748	4.81889e-21	Calm2	-0.321283		9.36415e-66	0.49424	0.649	0.283	1.47748e-61	Tmcc3	1.09475
4.34676e-92	-0.64024	0.025	0.312	6.85832e-88	Fpr1	-0.049708		7.33424e-25	-0.507667	0.412	0.627	1.1572e-20	Tpi1	-0.32835		1.32887e-91	0.627211	0.855	0.483	2.09668e-87	Ckb	1.08776
3.52016e-46	-0.352126	0.03	0.201	5.55411e-42	Zdhhc14	-0.0500652		5.72977e-27	-0.424334	0.669	0.844	9.04044e-23	Bri3	-0.332411		5.94834e-55	0.464401	0.531	0.218	9.38529e-51	Scimp	1.08157
1.44215e-50	-0.412576	0.026	0.204	2.27543e-46	Mmp27	-0.0501261		1.9754e-18	-0.44331	0.558	0.718	3.11679e-14	Btg1	-0.33979		1.52992e-51	0.435392	0.449	0.171	2.41392e-47	Pilrb1	1.08006
5.09867e-75	-0.63995	0.023	0.265	8.04469e-71	Adamdec1	-0.0535231		3.38401e-39	-0.654059	0.34	0.611	5.3393e-35	Anxa2	-0.3581		5.07487e-70	0.536274	0.724	0.35	8.00713e-66	Pilra	1.07851
8.05178e-50	-0.417051	0.03	0.211	1.27041e-45	Iigp1	-0.0566132		1.76344e-29	-0.701465	0.249	0.474	2.78235e-25	Atf3	-0.360878		9.96257e-177	0.817047	1	0.754	1.57189e-172	C1qc	1.06943
6.76057e-138	-0.912429	0.027	0.417	1.06668e-133	Paqr9	-0.0576946		1.92922e-33	-0.489037	0.605	0.809	3.04393e-29	Ldha	-0.361254		1.70539e-60	0.495233	0.613	0.274	2.69076e-56	Stk17b	1.06894
4.10285e-38	-0.314396	0.037	0.19	6.47347e-34	Klrk1	-0.0581633		6.50317e-40	-0.443395	0.751	0.911	1.02607e-35	Anxa5	-0.361553		1.77088e-44	0.358957	0.312	0.095	2.7941e-40	Wwc2	1.06661
2.42206e-67	-0.496777	0.032	0.26	3.82153e-63	Kcnj10	-0.0588772		1.94854e-24	-0.556684	0.397	0.595	3.07441e-20	Rnh1	-0.365295		4.16779e-41	0.319311	0.245	0.064	6.57593e-37	Ttyh2	1.05718
1.88895e-40	-0.3459	0.037	0.199	2.98038e-36	Il1a	-0.061236		6.89971e-19	-0.52433	0.45	0.633	1.08864e-14	Hmox1	-0.366949		1.44611e-67	0.469263	0.717	0.311	2.28167e-63	Cadm1	1.04817
2.63623e-64	-0.456494	0.037	0.265	4.15944e-60	Tmem26	-0.0614192		6.10056e-49	-0.696659	0.37	0.678	9.62547e-45	Pgk1	-0.374657		2.08096e-60	0.510576	0.619	0.295	3.28334e-56	Tcn2	1.03622
6.98094e-71	-0.53131	0.033	0.275	1.10145e-66	Ifi44	-0.0615201		2.68197e-23	-0.572971	0.409	0.604	4.23161e-19	Dusp1	-0.381669		2.29719e-71	0.548868	0.746	0.386	3.62451e-67	Filip1l	1.03398
2.1238e-47	-0.39172	0.035	0.212	3.35093e-43	Hdac9	-0.0617576		2.12156e-28	-0.501167	0.652	0.822	3.3474e-24	Lpl	-0.392742		6.4187e-49	0.404666	0.421	0.156	1.01274e-44	Pygl	1.02629
1.19808e-144	-1.02741	0.027	0.43	1.89034e-140	Cdh5	-0.0630457		9.32e-40	-0.991316	0.196	0.478	1.47051e-35	Plac8	-0.398152		4.88805e-140	0.744095	1	0.721	7.71236e-136	C1qa	1.01791
5.02451e-36	-0.298964	0.046	0.203	7.92767e-32	Acot1	-0.0645651		3.68019e-80	-0.888746	0.356	0.753	5.8066e-76	Capg	-0.41467		1.02107e-43	0.368051	0.331	0.11	1.61104e-39	Slc9a9	1.01521
2.4749e-73	-0.523251	0.037	0.286	3.9049e-69	P2ry12	-0.0654063		9.32315e-25	-0.526973	0.622	0.774	1.47101e-20	Ccl6	-0.418083		4.41694e-27	0.395757	0.236	0.084	6.96905e-23	Fabp1	0.993602
5.30603e-88	-1.00511	0.02	0.286	8.37185e-84	C6	-0.0679125		2.94718e-44	-0.654694	0.502	0.763	4.65006e-40	Mif	-0.42517		2.71656e-44	0.349088	0.335	0.108	4.28618e-40	Adpgk	0.991055
6.13894e-148	-0.900321	0.035	0.453	9.68602e-144	Sema6d	-0.0680588		1.82544e-31	-1.15634	0.135	0.355	2.88018e-27	Folr2	-0.427689		8.15526e-55	0.50064	0.641	0.314	1.28674e-50	Tcf7l2	0.990463
6.54282e-82	-0.568435	0.039	0.315	1.03233e-77	P2ry13	-0.0682121		3.85195e-46	-0.574857	0.668	0.875	6.0776e-42	Pkm	-0.433904		1.06044e-60	0.453785	0.621	0.275	1.67316e-56	Ssh2	0.988774
2.20438e-42	-0.355091	0.044	0.218	3.47807e-38	Tanc2	-0.0685263		1.30874e-26	-1.29351	0.105	0.303	2.06493e-22	Vsig4	-0.433925		3.88084e-40	0.353257	0.306	0.101	6.12319e-36	Hgsnat	0.973842
3.85496e-106	-0.684085	0.039	0.369	6.08236e-102	Tlr12	-0.0703939		1.77862e-18	-0.685227	0.357	0.521	2.80631e-14	Ccl9	-0.460689		7.46994e-42	0.307169	0.275	0.077	1.17861e-37	Tanc2	0.970937
3.62274e-69	-0.48928	0.045	0.29	5.71595e-65	Smagp	-0.073392		5.70884e-29	-0.734693	0.364	0.565	9.00741e-25	Lgals1	-0.465093		9.95232e-59	0.468794	0.631	0.297	1.57028e-54	Rgl1	0.963548
1.50813e-61	-0.464495	0.047	0.272	2.37953e-57	Pld1	-0.0774158		9.75333e-50	-0.650241	0.611	0.84	1.53888e-45	Cebpb	-0.467409		3.30036e-103	0.656649	0.907	0.61	5.20732e-99	Blvrb	0.960614
6.75887e-75	-0.541946	0.045	0.304	1.06642e-70	Cela1	-0.0776675		5.76567e-56	-0.695806	0.578	0.836	9.09707e-52	Aldoa	-0.475385		1.18997e-56	0.466014	0.627	0.297	1.87753e-52	Sash1	0.951762
1.39957e-48	-0.3916	0.052	0.249	2.20823e-44	Pkp4	-0.0786225		1.44494e-36	-0.619033	0.73	0.894	2.27983e-32	Prdx5	-0.499883		3.01809e-62	0.481839	0.708	0.349	4.76194e-58	Itga9	0.950256
1.94442e-116	-0.758848	0.045	0.404	3.0679e-112	Bank1	-0.0824834		1.21209e-66	-0.708388	0.643	0.879	1.91243e-62	Txn1	-0.512366		1.29735e-67	0.530738	0.756	0.422	2.04696e-63	Ptprj	0.928792
4.80367e-33	-0.314894	0.058	0.211	7.57923e-29	Abca9	-0.082642		1.96817e-29	-1.66535	0.103	0.319	3.10538e-25	Spp1	-0.52137		9.45088e-36	0.31362	0.248	0.074	1.49116e-31	Eva1b	0.925927
4.28921e-56	-0.456901	0.051	0.266	6.76751e-52	Ganc	-0.0844274		6.55987e-76	-1.49431	0.213	0.58	1.03502e-71	S100a6	-0.539473		3.66075e-36	0.356356	0.304	0.107	5.77592e-32	Cfh	0.925916
3.2251e-45	-0.391143	0.057	0.245	5.08856e-41	Arhgef12	-0.087432		1.70092e-50	-0.744973	0.665	0.871	2.68372e-46	Plin2	-0.562324		2.05667e-44	0.423893	0.463	0.202	3.24501e-40	Zcchc11	0.925766
6.95473e-172	-1.03766	0.046	0.516	1.09732e-167	Dmpk	-0.0907457		1.29892e-86	-0.916597	0.53	0.849	2.04944e-82	Crip1	-0.565537		9.06796e-41	0.333627	0.316	0.104	1.43074e-36	Tspan4	0.924791
2.43691e-40	-0.39425	0.055	0.228	3.84495e-36	Adgb	-0.0911082		7.72661e-80	-1.10428	0.444	0.789	1.2191e-75	Vim	-0.613645		7.39962e-70	0.5199	0.803	0.444	1.16751e-65	Trf	0.919558
4.37391e-50	-0.550651	0.04	0.231	6.90116e-46	C4b	-0.0913943		1.44584e-18	-1.06326	0.252	0.417	2.28125e-14	Apoc1	-0.627499		4.78279e-131	0.748446	0.962	0.775	7.54628e-127	Txn1	0.917204
4.52975e-24	-0.221756	0.139	0.304	7.14704e-20	Rcan1	-0.0981658		7.55972e-31	-1.68961	0.168	0.384	1.19277e-26	Clec4f	-0.720441		1.89585e-63	0.488418	0.742	0.386	2.99127e-59	Fam129a	0.915168
2.99763e-30	-0.300436	0.083	0.241	4.72966e-26	Tspan4	-0.0993473		1.48388e-91	-1.05298	0.643	0.893	2.34127e-87	Cstb	-0.749793		5.08733e-77	0.566899	0.859	0.526	8.02679e-73	Fcgr4	0.90852
7.13e-57	-0.475614	0.062	0.286	1.12497e-52	Siglec1	-0.0996219		9.45005e-110	-1.15027	0.77	0.974	1.49103e-105	Lgals3	-0.900107		3.70974e-44	0.355623	0.382	0.14	5.85322e-40	Pla2g16	0.905654
6.80115e-90	-0.671729	0.058	0.364	1.07309e-85	Siglece	-0.104172										1.52772e-35	0.306332	0.25	0.075	2.41044e-31	Jup	0.900976
2.03787e-167	-1.02864	0.055	0.525	3.21535e-163	Lilra5	-0.105748										8.78986e-50	0.434178	0.575	0.268	1.38686e-45	Atp8a1	0.89803
1.3407e-40	-0.321643	0.11	0.321	2.11535e-36	Ccl24	-0.106891										6.77625e-53	0.499886	0.683	0.374	1.06916e-48	Usp12	0.889119
5.75838e-31	-0.338239	0.077	0.232	9.08557e-27	Wwc2	-0.107621										7.1779e-43	0.422599	0.503	0.231	1.13253e-38	Wwp1	0.882022
2.90166e-39	-0.400878	0.07	0.249	4.57825e-35	Ttr	-0.108346										4.98331e-82	0.601678	0.9	0.609	7.86266e-78	Kctd12	0.874815
1.06761e-43	-0.407108	0.074	0.267	1.68448e-39	Slc9a9	-0.108758										5.80379e-70	0.518787	0.801	0.466	9.15722e-66	Ctsl	0.873
8.71781e-34	-0.34373	0.085	0.256	1.3755e-29	Adpgk	-0.109838										3.95841e-156	0.73349	0.986	0.826	6.24558e-152	Creg1	0.865096
2.53664e-28	-0.293475	0.102	0.261	4.00231e-24	Cebpzos	-0.110459										5.63543e-46	0.410662	0.522	0.239	8.89159e-42	Stk10	0.860906
4.74575e-39	-0.403586	0.072	0.25	7.48784e-35	Cfh	-0.111762										2.60772e-38	0.304258	0.295	0.096	4.11447e-34	Rnf141	0.846756
3.72215e-40	-0.390483	0.083	0.275	5.87281e-36	2510009E07Rik	-0.113719										1.27755e-73	0.536947	0.914	0.571	2.01572e-69	Id3	0.844699
3.18587e-63	-0.528595	0.071	0.318	5.02667e-59	Ddx60	-0.114422										1.64962e-47	0.416308	0.583	0.278	2.60276e-43	Hebp1	0.842735
6.54432e-94	-0.629507	0.075	0.398	1.03256e-89	Cpq	-0.115718										3.69249e-48	0.440178	0.604	0.306	5.82602e-44	Dram2	0.841353
1.03351e-46	-0.465329	0.07	0.27	1.63067e-42	Mup20	-0.116332										6.10002e-34	0.258515	0.205	0.053	9.62461e-30	Enpp4	0.841199
8.62154e-28	-0.319711	0.102	0.259	1.36031e-23	Rnasel	-0.121229										2.84582e-50	0.518424	0.789	0.481	4.49013e-46	Fam46a	0.833068
7.39172e-32	-0.367694	0.089	0.256	1.16627e-27	Hes1	-0.123025										9.6437e-38	0.458599	0.567	0.303	1.52158e-33	Rhob	0.830752
3.75425e-27	-0.314305	0.111	0.272	5.92345e-23	Rcsd1	-0.123716										1.27462e-40	0.359981	0.42	0.172	2.0111e-36	B4galt6	0.830726
5.98378e-104	-1.40682	0.032	0.35	9.4412e-100	Cd207	-0.125051										2.15593e-41	0.40267	0.497	0.231	3.40162e-37	Tmx1	0.830403
7.46031e-53	-0.463708	0.09	0.323	1.17709e-48	Hist1h2bc	-0.125326										8.33617e-45	0.431523	0.584	0.294	1.31528e-40	Cept1	0.828979
2.48121e-27	-0.313707	0.114	0.275	3.91486e-23	Akr1b10	-0.125483										2.63407e-80	0.591294	0.904	0.641	4.15603e-76	Smpdl3a	0.821091
4.58539e-32	-0.33183	0.116	0.295	7.23483e-28	Vav2	-0.126204										5.08931e-38	0.283111	0.291	0.091	8.02991e-34	Kcnj10	0.815697
1.13727e-29	-0.304056	0.137	0.317	1.79438e-25	Ifit3	-0.127388										3.13517e-53	0.481319	0.731	0.423	4.94667e-49	Ncoa4	0.812573
2.24714e-154	-1.46124	0.042	0.471	3.54553e-150	Fcna	-0.127593										3.79106e-42	0.383237	0.489	0.221	5.98154e-38	Pilrb2	0.811269
7.74766e-32	-0.429547	0.069	0.221	1.22243e-27	Olfml3	-0.128306										1.55265e-46	0.424113	0.631	0.32	2.44976e-42	Pik3r1	0.810956
7.20634e-25	-0.29711	0.129	0.288	1.13702e-20	Ifit2	-0.128615										1.321e-36	0.351953	0.387	0.159	2.08428e-32	Klf7	0.805951
2.02491e-43	-0.451264	0.087	0.289	3.1949e-39	Apoa2	-0.131304										3.74618e-32	0.257958	0.209	0.057	5.91072e-28	Ifitm6	0.804675
4.79189e-46	-0.435693	0.099	0.312	7.56064e-42	Ulk2	-0.133955										2.52116e-37	0.349054	0.394	0.161	3.97789e-33	Engase	0.804254
1.50359e-39	-0.418369	0.095	0.285	2.37236e-35	Arhgap5	-0.134729										7.0465e-66	0.537408	0.837	0.55	1.1118e-61	Colgalt1	0.803233
1.64067e-19	-0.256347	0.181	0.331	2.58865e-15	Batf3	-0.136067										1.27743e-40	0.376147	0.489	0.223	2.01552e-36	Pla2g4a	0.789424
2.99954e-81	-0.611542	0.092	0.399	4.73267e-77	Gbp8	-0.13756										1.66535e-36	0.352204	0.4	0.17	2.62759e-32	Dyrk2	0.782675
3.84237e-54	-0.473334	0.104	0.345	6.06249e-50	Engase	-0.138667										3.53788e-34	0.409382	0.477	0.241	5.58207e-30	Sowahc	0.777989
4.86702e-72	-0.553871	0.099	0.383	7.67919e-68	Itsn1	-0.139525										2.5803e-34	0.345335	0.383	0.163	4.0712e-30	Nfxl1	0.764528
1.22413e-22	-0.300415	0.144	0.298	1.93143e-18	Klf7	-0.140454										4.86481e-33	0.32789	0.338	0.135	7.67569e-29	Arhgap5	0.764322
8.47762e-57	-0.472068	0.114	0.369	1.3376e-52	Il18	-0.141994										9.15706e-37	0.344248	0.408	0.174	1.4448e-32	Wdfy2	0.763333
3.17303e-21	-0.274862	0.18	0.338	5.00641e-17	Chd3	-0.14217										1.30232e-31	0.27939	0.25	0.082	2.0548e-27	Sipa1l1	0.759212
4.57407e-20	-0.259334	0.2	0.354	7.21697e-16	Cat	-0.142491										1.82427e-36	0.343105	0.402	0.172	2.87834e-32	Vrk2	0.757847
2.13686e-79	-0.609602	0.094	0.391	3.37153e-75	Rasgrp2	-0.142899										1.4882e-33	0.253207	0.233	0.068	2.34809e-29	Vamp5	0.756375
3.97146e-24	-0.304286	0.154	0.315	6.26617e-20	Vrk2	-0.144185										2.1132e-32	0.28227	0.258	0.087	3.3342e-28	Zfp318	0.750779
4.68884e-42	-0.382096	0.142	0.364	7.39805e-38	Hs6st1	-0.145074										1.84886e-34	0.342292	0.403	0.176	2.91713e-30	Plekhm1	0.741633
7.32928e-72	-0.534543	0.112	0.402	1.15641e-67	Pcyox1	-0.145313										3.15639e-48	0.401191	0.695	0.367	4.98015e-44	Gatm	0.739595
7.03601e-25	-0.310643	0.152	0.314	1.11014e-20	Dyrk2	-0.145734										7.70906e-58	0.498264	0.823	0.548	1.21634e-53	Aldh2	0.734895
3.93497e-48	-0.424088	0.129	0.365	6.20859e-44	Pilrb1	-0.145886										1.73559e-34	0.375577	0.454	0.224	2.73842e-30	Acly	0.728683
3.58673e-31	-0.423126	0.094	0.262	5.65915e-27	Gadd45g	-0.146227										4.60791e-32	0.285062	0.295	0.107	7.27035e-28	Ganc	0.718746
1.99004e-35	-0.405162	0.109	0.29	3.13988e-31	Csrp1	-0.147209										3.74429e-34	0.29465	0.329	0.125	5.90774e-30	Rnasel	0.718073
5.2538e-29	-0.31603	0.178	0.37	8.28945e-25	Pdlim4	-0.148035										1.09177e-42	0.405336	0.635	0.349	1.72259e-38	Hsd17b4	0.716958
5.89366e-39	-0.382418	0.14	0.349	9.29901e-35	Agpat3	-0.149133										1.44182e-103	0.569109	1	0.791	2.2749e-99	C1qb	0.710498
1.669e-21	-0.274001	0.214	0.381	2.63336e-17	Iqgap2	-0.149965										6.63108e-43	0.431146	0.761	0.456	1.04625e-38	Tgm2	0.704081
1.38196e-26	-0.304962	0.192	0.378	2.18046e-22	Paox	-0.150909										8.1063e-37	0.364435	0.542	0.271	1.27901e-32	March1	0.702932
2.88142e-27	-0.312419	0.175	0.352	4.54631e-23	Nenf	-0.151031										2.62365e-22	0.341554	0.296	0.134	4.13959e-18	Gadd45g	0.702084
2.43815e-16	-0.229227	0.312	0.463	3.84692e-12	Rgl1	-0.151203										1.18348e-48	0.431292	0.754	0.455	1.8673e-44	Lcp2	0.699343
3.86098e-51	-0.460273	0.122	0.361	6.09186e-47	St3gal4	-0.151357										3.16391e-80	0.525086	0.936	0.694	4.99202e-76	Man2b1	0.698126
2.45661e-25	-0.283496	0.224	0.408	3.87604e-21	Stk10	-0.151921										6.55838e-54	0.450023	0.819	0.518	1.03478e-49	Frmd4b	0.698047
2.10271e-52	-0.460256	0.124	0.364	3.31766e-48	Sbf2	-0.152598										1.36388e-28	0.255597	0.223	0.072	2.15193e-24	Lrp5	0.6951
7.60371e-38	-0.386735	0.143	0.349	1.19971e-33	Tmem268	-0.154047										1.34485e-21	0.434671	0.484	0.293	2.1219e-17	Ly6a	0.694326
1.34657e-54	-0.473222	0.127	0.379	2.12462e-50	Ctnnd1	-0.154497										2.96191e-30	0.283398	0.286	0.107	4.6733e-26	Mfhas1	0.692752
5.03837e-20	-0.271309	0.231	0.395	7.94954e-16	Dusp6	-0.154747										3.20214e-49	0.418756	0.763	0.452	5.05233e-45	Ccr5	0.691582
7.42974e-22	-0.294001	0.187	0.344	1.17227e-17	Rasa1	-0.155306										2.14465e-24	0.309679	0.259	0.106	3.38383e-20	Arrdc3	0.691438
1.09081e-33	-0.376871	0.142	0.333	1.72108e-29	Wdfy2	-0.156022										2.1324e-41	0.410168	0.67	0.39	3.3645e-37	Idh1	0.687031
1.14962e-24	-0.296013	0.209	0.386	1.81388e-20	Gbp3	-0.156229										3.27029e-37	0.377385	0.578	0.309	5.15986e-33	AC149090.1	0.683788
0	-1.71576	0.075	0.811	0	Ptgs1	-0.156738										2.72047e-29	0.279351	0.276	0.103	4.29235e-25	Slc12a7	0.682308
9.7712e-54	-0.520568	0.106	0.342	1.5417e-49	Nfxl1	-0.156762										1.76227e-34	0.357757	0.49	0.248	2.78051e-30	Dok2	0.679461
3.62811e-67	-0.549316	0.121	0.411	5.72443e-63	Trpm2	-0.157879										2.78298e-31	0.335327	0.417	0.196	4.39099e-27	Lrp6	0.678793
3.82169e-42	-0.438418	0.125	0.337	6.02986e-38	Sh3bp5	-0.157932										1.15991e-29	0.353804	0.439	0.219	1.8301e-25	Gm5150	0.678253
1.99695e-21	-0.285018	0.23	0.401	3.15079e-17	Prkcb	-0.159499										1.05322e-30	0.342826	0.422	0.204	1.66177e-26	Zmynd11	0.67604
2.74837e-31	-0.353417	0.163	0.351	4.33637e-27	Lrp6	-0.159576										3.5872e-34	0.471169	0.768	0.526	5.65988e-30	Hmox1	0.675108
3.38181e-71	-0.68305	0.086	0.358	5.33582e-67	F630028O10Rik	-0.159626										6.64548e-43	0.422196	0.698	0.427	1.04852e-38	Ccdc50	0.674355
1.91878e-20	-0.295175	0.192	0.345	3.02746e-16	Lima1	-0.159644										1.24322e-33	0.359115	0.499	0.256	1.96155e-29	Tmem65	0.673678
1.18794e-36	-0.401428	0.14	0.34	1.87433e-32	B4galt6	-0.160571										3.32537e-26	0.275334	0.244	0.09	5.24676e-22	Atxn1	0.671815
2.87977e-116	-0.781135	0.102	0.485	4.5437e-112	Zbtb4	-0.160961										3.74198e-50	0.466226	0.784	0.54	5.9041e-46	Rac2	0.664583
2.23969e-27	-0.323813	0.191	0.371	3.53378e-23	2610507B11Rik	-0.162331										3.11314e-31	0.312101	0.379	0.168	4.91192e-27	Il13ra1	0.66453
2.47248e-38	-0.462811	0.113	0.31	3.90108e-34	Ccnd1	-0.16343										7.56987e-35	0.273699	0.347	0.133	1.19437e-30	Rcsd1	0.66415
1.7506e-22	-0.287684	0.252	0.433	2.7621e-18	Sla	-0.163649										2.73478e-48	0.427874	0.763	0.482	4.31493e-44	Scarb2	0.663552
7.04029e-32	-0.39786	0.139	0.325	1.11082e-27	Slamf9	-0.165082										2.95856e-33	0.297531	0.381	0.161	4.66802e-29	Rcan1	0.662921
2.47546e-21	-0.309148	0.193	0.349	3.90578e-17	Eif2ak2	-0.166199										4.44404e-35	0.340285	0.52	0.26	7.01181e-31	Arhgap19	0.655363
2.53499e-18	-0.280176	0.239	0.389	3.99971e-14	Dennd1b	-0.167825										2.65106e-29	0.251025	0.25	0.086	4.18284e-25	Cbr1	0.65371
2.45287e-27	-0.335418	0.201	0.39	3.87014e-23	Pla2g4a	-0.168548										2.93832e-35	0.37084	0.598	0.33	4.63608e-31	Dse	0.652243
5.3357e-138	-1.3216	0.061	0.468	8.41867e-134	Fabp7	-0.168657										9.08288e-27	0.284165	0.282	0.113	1.4331e-22	Zfp281	0.651499
5.041e-22	-0.302161	0.224	0.391	7.95369e-18	Samd9l	-0.168788										6.84719e-29	0.305884	0.346	0.153	1.08035e-24	Tmem141	0.6493
1.23804e-28	-0.346487	0.198	0.394	1.95339e-24	Dab2	-0.169813										1.31583e-33	0.352306	0.535	0.281	2.07612e-29	Herc1	0.647711
1.1109e-25	-0.336896	0.192	0.365	1.75278e-21	Dock4	-0.172491										2.58105e-34	0.309116	0.452	0.207	4.07238e-30	Pdlim4	0.643873
5.61605e-37	-0.391146	0.174	0.384	8.861e-33	Twf1	-0.172739										4.73208e-31	0.311031	0.403	0.185	7.46628e-27	Agpat3	0.642798
4.11142e-22	-0.310495	0.216	0.378	6.48699e-18	Acvrl1	-0.172853										7.77683e-34	0.317389	0.477	0.227	1.22703e-29	Fgl2	0.638795
1.09946e-17	-0.264348	0.323	0.481	1.73473e-13	Comt	-0.173899										1.58493e-31	0.300939	0.405	0.181	2.50071e-27	Fmnl2	0.638118
2.60225e-23	-0.307126	0.234	0.401	4.10584e-19	Slc7a7	-0.17486										9.64708e-38	0.364679	0.626	0.35	1.52212e-33	Pla2g15	0.634136
9.40486e-30	-0.36042	0.186	0.373	1.4839e-25	Gm5150	-0.175034										2.42859e-33	0.347505	0.531	0.283	3.83182e-29	Ppt2	0.629779
1.09911e-27	-0.337238	0.211	0.396	1.73417e-23	Tmx1	-0.175264										1.80152e-27	0.381176	0.57	0.336	2.84243e-23	Kcnq1ot1	0.627948
7.60186e-32	-0.37987	0.17	0.358	1.19942e-27	Zmynd11	-0.175484										4.65192e-44	0.411821	0.801	0.517	7.3398e-40	Msr1	0.625937
2.69757e-20	-0.280892	0.294	0.46	4.25623e-16	Entpd1	-0.175707										9.37729e-30	0.285164	0.368	0.158	1.47955e-25	Tbc1d2b	0.624645
1.00603e-24	-0.337698	0.199	0.372	1.58731e-20	Mxd4	-0.175921										1.81368e-35	0.347439	0.561	0.303	2.86163e-31	Leprot	0.622726
5.67561e-31	-0.355312	0.209	0.41	8.95497e-27	Camk1d	-0.17681										4.95593e-31	0.320933	0.471	0.233	7.81946e-27	Iqgap2	0.622055
9.75358e-16	-0.272833	0.299	0.451	1.53892e-11	Rhob	-0.176957										3.60872e-77	0.495901	0.967	0.761	5.69383e-73	Selenop	0.621966
5.47988e-18	-0.273208	0.296	0.446	8.64616e-14	Nr3c1	-0.177345										2.70072e-36	0.364135	0.628	0.359	4.2612e-32	Sod1	0.619721
3.12902e-32	-0.408984	0.151	0.338	4.93697e-28	Ppfia4	-0.177461										1.69825e-28	0.288527	0.347	0.152	2.67951e-24	Ulk2	0.618017
1.42567e-19	-0.292043	0.264	0.422	2.24943e-15	Plekhb2	-0.178471										3.06351e-28	0.247462	0.261	0.095	4.83361e-24	Khk	0.61512
3.58148e-21	-0.303041	0.244	0.404	5.65086e-17	Mapk14	-0.178604										4.8648e-30	0.308256	0.412	0.197	7.67568e-26	Batf3	0.613533
6.14938e-54	-0.531908	0.13	0.377	9.7025e-50	Ntpcr	-0.178677										9.89179e-25	0.267138	0.258	0.103	1.56073e-20	Prpsap2	0.609927
8.66647e-49	-0.448495	0.171	0.419	1.3674e-44	Pilrb2	-0.178771										2.29446e-29	0.281066	0.349	0.151	3.6202e-25	Vav2	0.609267
9.92492e-22	-0.301456	0.259	0.426	1.56595e-17	Tmem37	-0.179076										8.99645e-29	0.254069	0.293	0.114	1.41946e-24	Slc38a6	0.60034
6.38537e-45	-0.494602	0.13	0.349	1.00748e-40	Zfhx3	-0.179104										7.86814e-46	0.395844	0.817	0.529	1.24143e-41	Abca1	0.600009
9.55229e-19	-0.276448	0.321	0.485	1.50716e-14	Foxn3	-0.179273										2.39808e-29	0.306675	0.426	0.208	3.78369e-25	Lbh	0.599283
1.36082e-21	-0.267407	0.372	0.542	2.1471e-17	Hacd4	-0.180209										1.96936e-30	0.292838	0.432	0.203	3.10726e-26	Rasa1	0.593925
1.15969e-19	-0.242204	0.529	0.697	1.82976e-15	Slfn5	-0.181225										1.82832e-37	0.353794	0.645	0.375	2.88473e-33	Tbxas1	0.592721
2.44009e-30	-0.375564	0.181	0.365	3.84998e-26	Zcchc11	-0.181272										5.24491e-32	0.344452	0.584	0.33	8.27541e-28	Itch	0.591647
1.0384e-40	-0.450451	0.154	0.371	1.63839e-36	Helz2	-0.182072										4.13796e-41	0.342483	0.699	0.395	6.52888e-37	Txnip	0.5911
1.80866e-17	-0.27917	0.317	0.475	2.8537e-13	Cebpg	-0.182468										1.00141e-28	0.333386	0.512	0.279	1.58003e-24	Plekhb2	0.590635
9.0038e-28	-0.33461	0.248	0.444	1.42062e-23	Itpripl2	-0.182782										1.10647e-24	0.281779	0.308	0.137	1.74579e-20	Anapc15	0.590393
4.25493e-24	-0.36157	0.179	0.344	6.71342e-20	Arhgap15	-0.182828										2.21034e-42	0.392677	0.781	0.51	3.48747e-38	Mndal	0.589771
6.97831e-40	-0.438505	0.161	0.374	1.10104e-35	B430306N03Rik	-0.183853										1.78292e-29	0.323806	0.505	0.268	2.81309e-25	Ctnna1	0.588209
4.97357e-29	-0.26873	0.457	0.657	7.8473e-25	Ctsl	-0.184122										3.42954e-40	0.400117	0.763	0.51	5.41113e-36	Ccdc12	0.587094
3.6762e-18	-0.288413	0.288	0.441	5.8003e-14	Tcf4	-0.184175										5.38794e-26	0.28563	0.343	0.157	8.5011e-22	Prkar2a	0.586654
1.5135e-56	-0.540298	0.14	0.399	2.388e-52	Mtus1	-0.184943										2.98255e-26	0.229843	0.232	0.081	4.70586e-22	Naip5	0.585974
1.90519e-23	-0.303291	0.287	0.46	3.00601e-19	Leprot	-0.185201										1.6858e-53	0.434177	0.889	0.649	2.65986e-49	Gns	0.58571
1.13122e-53	-0.498078	0.156	0.409	1.78483e-49	Dhrs1	-0.185442										4.49036e-37	0.369315	0.703	0.434	7.08488e-33	Atp13a2	0.584748
2.72681e-38	-0.407158	0.195	0.416	4.30235e-34	Wwp1	-0.186375										4.94995e-27	0.255726	0.304	0.123	7.81003e-23	Fhod1	0.584516
3.56338e-21	-0.307499	0.265	0.427	5.62231e-17	Znfx1	-0.18647										2.62293e-29	0.321245	0.523	0.278	4.13845e-25	Hk3	0.583373
1.2351e-20	-0.2956	0.305	0.473	1.94874e-16	Zmynd8	-0.186662										9.28985e-33	0.357502	0.651	0.389	1.46575e-28	Tnfaip2	0.583293
5.30989e-19	-0.267147	0.388	0.545	8.37794e-15	Idh1	-0.186763										2.78184e-25	0.317478	0.408	0.214	4.38918e-21	Rbm17	0.578264
1.0752e-17	-0.291882	0.291	0.443	1.69646e-13	Klf3	-0.1875										2.56827e-29	0.310121	0.481	0.248	4.05222e-25	Frmd4a	0.578172
1.88586e-41	-0.414064	0.212	0.458	2.97552e-37	Pf4	-0.187568										1.35351e-26	0.260556	0.297	0.124	2.13556e-22	Kcnk6	0.577501
9.17912e-32	-0.368641	0.221	0.424	1.44828e-27	Sec14l1	-0.187718										2.51223e-28	0.316487	0.467	0.247	3.9638e-24	Slc8b1	0.575095
5.23681e-21	-0.28606	0.342	0.51	8.26263e-17	Pten	-0.18814										3.96337e-33	0.338173	0.595	0.34	6.2534e-29	Glul	0.574894
6.22548e-45	-0.459975	0.175	0.416	9.82256e-41	Fgl2	-0.188957										8.43927e-70	0.453451	0.947	0.74	1.33155e-65	Cd47	0.572557
9.02535e-61	-0.527825	0.163	0.443	1.42402e-56	Scimp	-0.189924										3.46434e-27	0.298719	0.421	0.211	5.46604e-23	Lima1	0.569052
2.86315e-18	-0.271202	0.39	0.541	4.51748e-14	Nfam1	-0.191958										3.68305e-27	0.323539	0.472	0.259	5.81112e-23	Slc7a7	0.567697
1.27883e-27	-0.337766	0.27	0.465	2.01774e-23	Tpp2	-0.191993										3.57943e-48	0.423524	0.864	0.635	5.64762e-44	Lgals3bp	0.567325
3.49719e-28	-0.357242	0.235	0.427	5.51787e-24	Tgfbr2	-0.192109										9.24969e-25	0.34847	0.545	0.325	1.45942e-20	Plekhm2	0.566914
5.53568e-62	-0.563283	0.149	0.423	8.73419e-58	Plod1	-0.193832										6.59297e-31	0.340407	0.644	0.382	1.04024e-26	Glg1	0.559241
1.67785e-24	-0.356121	0.219	0.392	2.64731e-20	Sowahc	-0.194006										9.73851e-17	0.350206	0.389	0.234	1.53654e-12	Ier2	0.55832
5.17102e-78	-0.627912	0.149	0.472	8.15884e-74	Klra2	-0.194105										1.58467e-25	0.273511	0.336	0.155	2.5003e-21	Ndfip1	0.556968
8.49397e-29	-0.348387	0.254	0.444	1.34018e-24	Dock8	-0.194912										5.28916e-41	0.377267	0.834	0.555	8.34524e-37	Itgal	0.556886
1.55767e-20	-0.294246	0.362	0.535	2.4577e-16	Abcg3	-0.195444										7.92246e-22	0.268696	0.288	0.129	1.25001e-17	Hes1	0.556723
1.00733e-79	-0.642454	0.144	0.463	1.58937e-75	Pitpnc1	-0.195588										9.08984e-26	0.246573	0.293	0.12	1.4342e-21	Stx3	0.555737
1.07561e-23	-0.28251	0.452	0.638	1.6971e-19	Rasgef1b	-0.19706										3.53808e-26	0.261144	0.319	0.14	5.58239e-22	Agtrap	0.555366
2.57782e-28	-0.351259	0.256	0.446	4.06728e-24	Ppt2	-0.197198										5.42583e-38	0.392359	0.825	0.575	8.56087e-34	Adgre5	0.553326
3.89731e-41	-0.446753	0.185	0.409	6.14918e-37	Ano6	-0.197254										6.39553e-26	0.293201	0.409	0.208	1.00909e-21	Nenf	0.550088
2.90704e-20	-0.306803	0.317	0.481	4.58673e-16	Itch	-0.198078										9.65639e-23	0.273408	0.316	0.148	1.52359e-18	Nck1	0.546815
1.23415e-19	-0.299862	0.333	0.494	1.94724e-15	Rock2	-0.198123										4.93536e-28	0.315967	0.525	0.294	7.78701e-24	Scarb1	0.545667
1.86796e-27	-0.357102	0.252	0.444	2.94727e-23	Clec4b1	-0.198215										8.48721e-25	0.257131	0.325	0.144	1.33911e-20	Gbp7	0.542646
4.19824e-19	-0.289215	0.374	0.535	6.62399e-15	Usp25	-0.19847										8.58676e-35	0.355406	0.739	0.475	1.35482e-30	Ifi203	0.541536
4.68534e-22	-0.278933	0.448	0.618	7.39253e-18	Epsti1	-0.198984										2.80031e-29	0.279769	0.469	0.233	4.41833e-25	Gbp3	0.539965
8.24732e-24	-0.321691	0.31	0.485	1.30126e-19	Fcho2	-0.201463										1.0171e-38	0.391175	0.823	0.59	1.60478e-34	Nr1h3	0.536561
5.01315e-31	-0.376565	0.249	0.452	7.90975e-27	Herc1	-0.202954										2.25957e-34	0.339003	0.717	0.446	3.56516e-30	Slc7a8	0.533038
3.54173e-76	-0.622941	0.153	0.459	5.58815e-72	Rxra	-0.20322										1.14146e-24	0.257217	0.332	0.151	1.801e-20	Wbp1l	0.53041
3.45307e-25	-0.300535	0.412	0.599	5.44826e-21	AB124611	-0.203318										3.25917e-25	0.288688	0.424	0.222	5.14232e-21	Cat	0.527602
3.59665e-76	-0.577459	0.185	0.515	5.6748e-72	Treml4	-0.203485										2.18264e-28	0.309426	0.546	0.313	3.44376e-24	Mier1	0.523054
4.8957e-51	-0.504652	0.188	0.456	7.72444e-47	Adgre4	-0.203593										2.4775e-23	0.255494	0.325	0.149	3.909e-19	Aagab	0.522237
5.94586e-96	-0.709863	0.147	0.502	9.38138e-92	Slc29a1	-0.203808										1.15398e-28	0.286118	0.492	0.26	1.82075e-24	Fgd2	0.521371
2.75919e-19	-0.270866	0.548	0.715	4.35344e-15	Ifngr1	-0.204737										6.48555e-27	0.32943	0.618	0.382	1.02329e-22	Plbd1	0.519357
7.838e-23	-0.290872	0.48	0.663	1.23668e-18	Adam10	-0.207457										5.49271e-23	0.281856	0.404	0.212	8.6664e-19	Pikfyve	0.512928
1.02282e-72	-0.586975	0.176	0.486	1.61381e-68	Arhgap19	-0.208281										1.53494e-24	0.312862	0.523	0.31	2.42182e-20	Snx6	0.511334
1.47125e-23	-0.320776	0.362	0.544	2.32135e-19	Glg1	-0.209605										3.24256e-32	0.351563	0.724	0.49	5.11611e-28	Tmem86a	0.509063
1.52811e-52	-0.520628	0.182	0.442	2.41106e-48	Frmd4a	-0.209634										2.65248e-26	0.279622	0.476	0.254	4.18509e-22	Ddhd1	0.504168
4.23064e-149	-0.952736	0.133	0.593	6.6751e-145	Actn1	-0.210139										2.04653e-25	0.279925	0.467	0.25	3.22902e-21	Camk1d	0.502788
5.75393e-19	-0.291504	0.416	0.567	9.07854e-15	Wasf2	-0.210166										2.29635e-24	0.280835	0.445	0.239	3.62318e-20	Acsl5	0.501895
7.52679e-22	-0.292122	0.441	0.601	1.18758e-17	Mdh1	-0.210844										2.0485e-29	0.235687	0.381	0.169	3.23212e-25	Ifit3	0.501657
4.90718e-53	-0.473997	0.226	0.498	7.74255e-49	Hebp1	-0.210873										2.70167e-24	0.251176	0.349	0.165	4.26269e-20	Pak1	0.500917
3.06379e-22	-0.321735	0.336	0.502	4.83405e-18	Saraf	-0.211138										3.93142e-34	0.351629	0.757	0.522	6.203e-30	Rab32	0.500344
1.04356e-25	-0.347078	0.31	0.497	1.64653e-21	Dse	-0.212217										3.40528e-26	0.310286	0.598	0.361	5.37285e-22	Pou2f2	0.500138
1.01137e-25	-0.320771	0.409	0.608	1.59574e-21	Plxnb2	-0.21229										5.67682e-33	0.317697	0.721	0.454	8.95689e-29	Arrb2	0.493663
6.55086e-18	-0.315219	0.347	0.504	1.03359e-13	Neurl3	-0.212804										5.20385e-22	0.250998	0.331	0.159	8.21063e-18	Bbx	0.491599
9.20843e-39	-0.430621	0.232	0.459	1.45291e-34	March1	-0.213015										3.16594e-23	0.217611	0.265	0.109	4.99522e-19	Tom1	0.484596
2.86893e-20	-0.287504	0.473	0.628	4.5266e-16	Tmem59	-0.213149										4.21178e-26	0.309632	0.632	0.403	6.64534e-22	Nfam1	0.47382
8.19266e-29	-0.275411	0.689	0.863	1.29264e-24	Rgs2	-0.217363										1.28976e-21	0.230884	0.299	0.136	2.03498e-17	Oas2	0.472839
1.38328e-42	-0.423646	0.266	0.508	2.18254e-38	Dram2	-0.217548										3.48882e-21	0.244696	0.331	0.162	5.50467e-17	Ifit2	0.470897
4.63754e-49	-0.476092	0.224	0.48	7.3171e-45	Atp8a1	-0.217642										6.7465e-23	0.256405	0.415	0.217	1.06446e-18	Eif2ak2	0.468759
4.58254e-36	-0.408291	0.264	0.483	7.23032e-32	Cept1	-0.218638										3.15754e-22	0.215071	0.259	0.109	4.98197e-18	Pml	0.468095
1.03278e-109	-1.01254	0.104	0.47	1.62951e-105	Scd1	-0.219384										3.14378e-24	0.294135	0.58	0.356	4.96026e-20	Lgals9	0.466116
2.00993e-31	-0.374307	0.305	0.507	3.17127e-27	Themis2	-0.220819										1.4459e-28	0.308904	0.73	0.476	2.28135e-24	Rasgef1b	0.463992
2.31742e-117	-0.767259	0.168	0.572	3.65643e-113	Abcc3	-0.221477										1.62427e-23	0.296471	0.559	0.348	2.56277e-19	Themis2	0.462926
2.23721e-61	-0.566552	0.185	0.463	3.52987e-57	Fgd2	-0.22159										2.34415e-26	0.287418	0.597	0.361	3.6986e-22	Pten	0.462503
1.74067e-29	-0.383265	0.28	0.473	2.74643e-25	Mier1	-0.222182										2.40931e-20	0.237165	0.3	0.144	3.8014e-16	Ypel5	0.46201
6.10011e-30	-0.365573	0.333	0.533	9.62475e-26	Sod1	-0.224191										3.08499e-24	0.281553	0.528	0.312	4.86749e-20	Nr3c1	0.461677
1.82908e-40	-0.412302	0.292	0.527	2.88593e-36	Glul	-0.224194										9.28091e-21	0.276113	0.438	0.255	1.46434e-16	Plbd2	0.456368
3.83011e-76	-0.599747	0.197	0.516	6.04315e-72	Fcgrt	-0.22462										7.43772e-22	0.261221	0.443	0.244	1.17352e-17	Klhl9	0.455594
7.7908e-35	-0.418533	0.253	0.461	1.22923e-30	Scarb1	-0.224817										2.1701e-20	0.238029	0.336	0.167	3.42398e-16	Cmas	0.451851
4.43743e-174	-1.77772	0.07	0.542	7.00137e-170	Folr2	-0.225436										7.3415e-23	0.272964	0.494	0.29	1.15834e-18	Znfx1	0.449481
3.46073e-42	-0.435062	0.266	0.5	5.46033e-38	Tcn2	-0.226915										1.37927e-21	0.219041	0.293	0.134	2.17621e-17	Fyn	0.445689
1.10858e-50	-0.491705	0.235	0.499	1.74912e-46	Stk17b	-0.227015										2.70091e-31	0.31874	0.76	0.538	4.2615e-27	Itm2c	0.442048
5.80623e-34	-0.395846	0.299	0.511	9.16108e-30	Pik3r1	-0.227175										1.66339e-17	0.255652	0.359	0.198	2.6245e-13	Zfp703	0.441246
5.05959e-73	-0.691394	0.159	0.464	7.98303e-69	Zbtb20	-0.231923										5.41642e-26	0.286536	0.666	0.423	8.54603e-22	Rtn3	0.440723
7.63207e-64	-0.53794	0.237	0.537	1.20419e-59	Sash1	-0.233075										1.28942e-20	0.224459	0.302	0.144	2.03444e-16	Smad1	0.440172
1.09827e-23	-0.325636	0.446	0.613	1.73285e-19	Atrx	-0.23312										1.03582e-23	0.284309	0.606	0.383	1.63432e-19	Snx2	0.4384
5.9759e-30	-0.409034	0.276	0.47	9.42877e-26	Stx16	-0.235195										2.61143e-28	0.227829	0.488	0.244	4.12032e-24	Klra2	0.437719
7.43032e-33	-0.36548	0.412	0.628	1.17236e-28	Slc7a8	-0.236015										7.10313e-20	0.246138	0.39	0.21	1.12073e-15	Chd3	0.436336
3.30461e-26	-0.297467	0.624	0.776	5.21402e-22	Fcgr1	-0.236157										4.44411e-19	0.239494	0.346	0.18	7.01192e-15	Stom	0.43613
1.75098e-157	-0.946818	0.171	0.674	2.7627e-153	Cadm1	-0.236705										6.14289e-20	0.260414	0.422	0.242	9.69225e-16	Vapb	0.436089
9.59002e-25	-0.333758	0.472	0.648	1.51311e-20	Trim30a	-0.239413										2.59925e-22	0.29221	0.66	0.439	4.10109e-18	Rab10	0.429529
1.11356e-272	-1.59643	0.115	0.753	1.75698e-268	Clec1b	-0.240615										5.36142e-19	0.232359	0.36	0.186	8.45925e-15	Spic	0.426783
3.27688e-25	-0.313651	0.546	0.7	5.17026e-21	Aldh2	-0.241202										1.13139e-21	0.274819	0.575	0.361	1.7851e-17	Saraf	0.425933
5.66816e-45	-0.453783	0.299	0.552	8.94322e-41	Pla2g15	-0.241426										2.56956e-26	0.272599	0.647	0.405	4.05426e-22	Cd86	0.424992
2.15603e-79	-0.614911	0.22	0.544	3.40178e-75	Cd2ap	-0.244189										2.51381e-19	0.224982	0.332	0.166	3.96629e-15	Ccnd1	0.424397
3.08886e-104	-0.770424	0.181	0.559	4.8736e-100	Ssh2	-0.245073										1.41631e-18	0.238798	0.357	0.192	2.23465e-14	Hbp1	0.422034
3.61562e-26	-0.326571	0.503	0.656	5.70472e-22	Ccdc12	-0.246645										5.30837e-23	0.275799	0.593	0.378	8.37554e-19	Hmox2	0.421517
8.77221e-53	-0.512481	0.266	0.541	1.38408e-48	Tcf7l2	-0.247404										2.3243e-18	0.247703	0.385	0.217	3.66728e-14	Papd4	0.420113
4.86374e-27	-0.370716	0.406	0.598	7.67402e-23	Parp14	-0.24755										4.39352e-22	0.255638	0.536	0.317	6.9321e-18	Entpd1	0.419027
1.25947e-28	-0.345115	0.502	0.683	1.98719e-24	Rnf213	-0.249997										1.41378e-24	0.289481	0.681	0.461	2.23065e-20	Mdh1	0.418549
1.28824e-100	-0.739707	0.197	0.571	2.03259e-96	Tmcc3	-0.250813										3.14068e-20	0.24698	0.437	0.248	4.95536e-16	Tbc1d1	0.418334
7.85431e-26	-0.361375	0.421	0.593	1.23925e-21	Ncoa4	-0.252303										6.31456e-25	0.268567	0.678	0.431	9.96311e-21	9930111J21Rik2	0.412899
2.66072e-34	-0.362004	0.493	0.697	4.19808e-30	Msr1	-0.25243										1.56598e-20	0.238387	0.421	0.234	2.4708e-16	Gmfb	0.411315
5.48284e-108	-0.721328	0.216	0.603	8.65082e-104	Hfe	-0.254171										5.2532e-19	0.223981	0.323	0.166	8.2885e-15	Dip2b	0.411057
6.39828e-69	-0.641317	0.206	0.509	1.00952e-64	Nrip1	-0.25455										7.86681e-19	0.215624	0.306	0.151	1.24123e-14	Kidins220	0.409819
1.39182e-52	-0.475527	0.317	0.581	2.19602e-48	Tbxas1	-0.255063										3.05347e-19	0.21246	0.295	0.143	4.81777e-15	Fam234a	0.409646
1.19073e-30	-0.388035	0.432	0.646	1.87873e-26	Tgm2	-0.255535										7.31369e-20	0.251368	0.49	0.292	1.15395e-15	Itpripl2	0.407849
1.72984e-116	-0.716408	0.243	0.67	2.72935e-112	Gatm	-0.256011										2.62111e-27	0.313193	0.804	0.609	4.13558e-23	Laptm4a	0.406796
6.1406e-58	-0.510912	0.289	0.565	9.68864e-54	Hsd17b4	-0.256789										1.61732e-19	0.25958	0.523	0.329	2.5518e-15	Fndc3a	0.400473
5.29442e-30	-0.426659	0.326	0.53	8.35354e-26	Hpgds	-0.257575										1.83295e-19	0.206854	0.31	0.151	2.89203e-15	Akr1b10	0.39829
8.26847e-34	-0.365154	0.49	0.683	1.3046e-29	Rab32	-0.258189										2.91463e-24	0.282915	0.759	0.53	4.5987e-20	Rnf213	0.397653
8.37196e-26	-0.373088	0.405	0.571	1.32093e-21	Adap2	-0.26007										2.27865e-20	0.247631	0.515	0.312	3.59525e-16	Tpp2	0.396056
3.13557e-45	-0.428998	0.387	0.628	4.9473e-41	Atp13a2	-0.260223										3.58626e-30	0.236868	0.674	0.395	5.65841e-26	Clec4n	0.394194
5.93514e-35	-0.342227	0.589	0.763	9.36447e-31	Lyn	-0.260765										7.4426e-22	0.26665	0.673	0.446	1.17429e-17	Plxnb2	0.393542
2.79843e-92	-0.696304	0.235	0.616	4.41536e-88	Cd72	-0.261392										4.41202e-28	0.311432	0.859	0.679	6.96129e-24	Asah1	0.388273
1.72298e-30	-0.356265	0.55	0.737	2.71851e-26	Adgre5	-0.26231										7.7151e-20	0.263757	0.602	0.399	1.21729e-15	Usp25	0.388219
2.73536e-38	-0.413045	0.407	0.621	4.31585e-34	Ptprj	-0.266418										6.46745e-20	0.221093	0.416	0.23	1.02043e-15	2610507B11Rik	0.383227
1.0511e-38	-0.411813	0.426	0.647	1.65843e-34	Lcp2	-0.26702										1.39685e-20	0.268654	0.683	0.475	2.20395e-16	Tpp1	0.378332
9.09962e-48	-0.5374	0.257	0.507	1.43574e-43	AC149090.1	-0.267141										4.60639e-19	0.222764	0.459	0.262	7.26797e-15	Prkcb	0.375914
7.05615e-35	-0.338736	0.667	0.829	1.11332e-30	Clec12a	-0.269293										1.45625e-20	0.255704	0.604	0.402	2.29767e-16	Hacd4	0.374867
3.69025e-34	-0.337268	0.653	0.804	5.82247e-30	Asah1	-0.270561										7.35011e-15	0.251358	0.503	0.329	1.1597e-10	Madd	0.372959
1.12541e-44	-0.414869	0.445	0.672	1.77567e-40	Scarb2	-0.270699										5.771e-28	0.292165	0.887	0.685	9.10548e-24	Ccl6	0.372878
2.73831e-83	-0.618876	0.276	0.619	4.32051e-79	Itga9	-0.271557										4.23982e-20	0.249027	0.579	0.378	6.68958e-16	U2surp	0.371616
1.1464e-163	-1.06589	0.171	0.658	1.80879e-159	Serpinb6a	-0.272854										4.44588e-19	0.238103	0.566	0.356	7.0147e-15	Rock2	0.368214
1.51539e-98	-0.731694	0.225	0.591	2.39098e-94	Wdfy3	-0.273929										2.13555e-21	0.2717	0.708	0.515	3.36947e-17	Psma6	0.366407
6.09387e-37	-0.386301	0.502	0.696	9.61491e-33	Itm2c	-0.274678										3.2153e-16	0.239821	0.468	0.297	5.0731e-12	Washc2	0.36559
2.23051e-50	-0.48912	0.363	0.635	3.51931e-46	9930111J21Rik2	-0.275272										3.32076e-18	0.241901	0.544	0.35	5.2395e-14	Foxn3	0.365539
7.01329e-87	-0.647919	0.273	0.631	1.10656e-82	Pilra	-0.275947										4.16566e-16	0.234643	0.48	0.3	6.57258e-12	Dbnl	0.363318
6.16936e-66	-0.612814	0.27	0.582	9.73402e-62	Pou2f2	-0.279493										1.79217e-18	0.238899	0.558	0.357	2.82769e-14	Epn1	0.36323
3.62731e-30	-0.392537	0.493	0.682	5.72316e-26	Tm6sf1	-0.279655										3.93363e-16	0.249676	0.546	0.367	6.20648e-12	Nipa2	0.3616
3.0183e-50	-0.499241	0.333	0.584	4.76227e-46	Usp12	-0.279878										4.18053e-15	0.246631	0.572	0.383	6.59605e-11	Mat2a	0.358965
5.0863e-40	-0.368576	0.615	0.799	8.02517e-36	Pld4	-0.280191										2.98486e-24	0.282393	0.857	0.666	4.70951e-20	Serinc3	0.358004
2.29832e-44	-0.432757	0.44	0.668	3.6263e-40	Tmem86a	-0.280845										2.24453e-17	0.222181	0.467	0.28	3.54141e-13	Tgfbr2	0.357789
3.13219e-55	-0.478484	0.41	0.685	4.94197e-51	Ifi203	-0.282271										1.31844e-18	0.231655	0.523	0.329	2.08023e-14	Bin2	0.357392
8.5088e-38	-0.379007	0.602	0.794	1.34252e-33	Itgb5	-0.283784										3.61571e-24	0.252125	0.78	0.55	5.70487e-20	Slfn5	0.351175
1.06867e-38	-0.390223	0.515	0.698	1.68615e-34	Rac2	-0.283848										5.04504e-18	0.225547	0.551	0.346	7.96006e-14	Comt	0.349091
3.28657e-35	-0.368353	0.584	0.74	5.18555e-31	Laptm4a	-0.286824										4.81251e-17	0.221635	0.484	0.298	7.59317e-13	Dock8	0.348283
1.21497e-40	-0.543218	0.283	0.517	1.91698e-36	Kcnq1ot1	-0.291709										3.95025e-16	0.215255	0.451	0.27	6.23271e-12	Dtx3l	0.346714
1.90356e-53	-0.437838	0.56	0.827	3.00344e-49	Maf	-0.292938										1.11334e-15	0.225288	0.439	0.276	1.75663e-11	Mapre2	0.345809
8.1366e-45	-0.433874	0.496	0.72	1.28379e-40	Abca1	-0.294796										1.65723e-27	0.281306	0.894	0.725	2.61478e-23	Bst2	0.34216
1.76321e-59	-0.474859	0.492	0.772	2.782e-55	Itgal	-0.29876										3.36304e-33	0.188608	0.671	0.36	5.3062e-29	Cd36	0.342043
1.67606e-48	-0.375018	0.72	0.89	2.64449e-44	Acp5	-0.300015										3.053e-15	0.224052	0.467	0.296	4.81703e-11	Tmem37	0.341936
5.75028e-130	-0.79055	0.27	0.698	9.07279e-126	Fam129a	-0.301481										2.0375e-18	0.219242	0.502	0.312	3.21476e-14	Tm9sf2	0.341799
1.3218e-153	-0.965435	0.214	0.675	2.08554e-149	Myo9a	-0.301611										1.9067e-17	0.187126	0.325	0.168	3.0084e-13	Heatr5a	0.341662
5.32258e-106	-0.822104	0.221	0.591	8.39796e-102	Cd164	-0.302305										8.1876e-17	0.218104	0.497	0.312	1.29184e-12	Gapvd1	0.336638
5.36813e-128	-0.8463	0.245	0.673	8.46984e-124	Mertk	-0.303578										4.49042e-14	0.228255	0.508	0.337	7.08498e-10	Zyx	0.33416
9.80276e-95	-0.719373	0.279	0.646	1.54668e-90	Lpcat2	-0.305953										2.89356e-18	0.2497	0.678	0.497	4.56545e-14	1110008F13Rik	0.333919
1.23371e-43	-0.376982	0.696	0.847	1.94654e-39	Bst2	-0.306161										5.58073e-15	0.211167	0.449	0.275	8.80527e-11	Mylip	0.332681
5.01961e-40	-0.419358	0.535	0.722	7.91994e-36	Colgalt1	-0.306498										1.36522e-16	0.207263	0.452	0.274	2.15404e-12	Sec14l1	0.329869
6.35435e-113	-0.737982	0.295	0.695	1.00259e-108	Cd38	-0.308801										4.38912e-18	0.230561	0.654	0.449	6.92516e-14	AB124611	0.328512
4.92256e-74	-0.874655	0.166	0.46	7.76681e-70	Alb	-0.308921										2.03849e-15	0.199039	0.407	0.239	3.21634e-11	Mxd4	0.325336
6.43656e-41	-0.4007	0.63	0.806	1.01556e-36	Serinc3	-0.309364										2.61057e-21	0.245692	0.791	0.594	4.11895e-17	Slc15a3	0.321759
4.73671e-282	-1.78353	0.137	0.776	7.47359e-278	Hpgd	-0.31087										1.14943e-17	0.238299	0.699	0.508	1.81357e-13	Trim30a	0.321566
4.97666e-59	-0.537348	0.39	0.664	7.85217e-55	Arrb2	-0.310928										1.20082e-17	0.214	0.542	0.351	1.89466e-13	Zfp706	0.321297
1.83921e-61	-0.403081	0.72	0.92	2.9019e-57	Axl	-0.312063										1.61583e-15	0.219043	0.567	0.377	2.54946e-11	Hip1	0.320923
4.97065e-50	-0.422913	0.613	0.816	7.8427e-46	Gns	-0.313857										9.44563e-16	0.191606	0.366	0.209	1.49033e-11	Slc25a39	0.320218
9.85128e-35	-0.574325	0.264	0.472	1.55434e-30	Klf2	-0.314568										7.58838e-16	0.234763	0.67	0.482	1.1973e-11	Grk2	0.319698
2.44785e-58	-0.485812	0.5	0.757	3.86222e-54	Dock10	-0.316696										4.30845e-20	0.245171	0.789	0.598	6.79787e-16	Eif5b	0.318157
2.76236e-91	-0.674926	0.308	0.643	4.35845e-87	Cd302	-0.318342										2.25508e-17	0.226241	0.631	0.439	3.55806e-13	Wasf2	0.317947
1.10602e-157	-0.994754	0.23	0.695	1.74507e-153	St3gal5	-0.32453										5.65214e-16	0.21498	0.528	0.348	8.91794e-12	Fcho2	0.317065
4.12782e-84	-0.634547	0.353	0.68	6.51287e-80	Irf7	-0.324631										1.13601e-17	0.220179	0.652	0.445	1.7924e-13	Parp14	0.315509
1.1641e-40	-0.411287	0.634	0.791	1.83671e-36	Smpdl3a	-0.325538										4.86755e-13	0.215272	0.468	0.312	7.68002e-09	Nucks1	0.31288
1.80185e-102	-0.761868	0.29	0.667	2.84296e-98	Txnip	-0.326354										5.99385e-15	0.196019	0.43	0.26	9.4571e-11	Ddx3y	0.312179
5.22124e-128	-2.13212	0.071	0.448	8.23807e-124	Vsig4	-0.330524										2.17555e-17	0.201983	0.528	0.333	3.43259e-13	Man2a1	0.310925
1.37826e-105	-0.707596	0.351	0.735	2.17462e-101	Trf	-0.333377										2.52737e-16	0.19765	0.482	0.298	3.98769e-12	Dusp3	0.30931
3.46859e-55	-0.458075	0.6	0.814	5.47274e-51	Fcgr3	-0.33355										3.83808e-29	0.252522	0.954	0.769	6.05572e-25	Axl	0.309251
3.88161e-54	-0.448565	0.6	0.796	6.1244e-50	Lgals3bp	-0.333919										5.86963e-25	0.25798	0.904	0.746	9.26111e-21	Cd44	0.308484
1.2269e-55	-0.498362	0.529	0.775	1.9358e-51	Lair1	-0.335839										5.50674e-15	0.192959	0.417	0.251	8.68854e-11	Rapgef6	0.308291
1.56238e-79	-0.569662	0.45	0.751	2.46512e-75	Frmd4b	-0.336856										4.09959e-21	0.243498	0.841	0.656	6.46833e-17	Fcgr3	0.30748
1.78418e-64	-0.543967	0.452	0.717	2.81507e-60	Mndal	-0.338202										8.37971e-14	0.195435	0.408	0.25	1.32215e-09	Ap2a2	0.306683
8.78405e-113	-0.806761	0.292	0.678	1.38595e-108	Filip1l	-0.342404										3.87207e-20	0.247398	0.827	0.667	6.10936e-16	Ptpn1	0.302212
7.89006e-76	-0.90872	0.192	0.499	1.24489e-71	Ly6a	-0.342778										4.88371e-20	0.232581	0.816	0.623	7.70552e-16	Lyn	0.29982
7.17034e-158	-1.16316	0.211	0.703	1.13134e-153	Vcam1	-0.344218										2.12785e-15	0.18533	0.42	0.25	3.35733e-11	Psmc1	0.299379
4.57426e-102	-0.761735	0.319	0.687	7.21726e-98	Cd300ld	-0.348628										5.96164e-14	0.190872	0.435	0.268	9.40628e-10	Scd2	0.298667
3.32444e-246	-1.33355	0.218	0.807	5.24529e-242	Mrc1	-0.35583										3.77198e-21	0.235337	0.844	0.656	5.95143e-17	Pld4	0.298235
1.17218e-290	-2.07572	0.139	0.794	1.84947e-286	Slc40a1	-0.358861										1.01829e-13	0.195819	0.441	0.28	1.60666e-09	Mapk14	0.29778
1.88292e-64	-0.619501	0.422	0.708	2.97087e-60	Fam46a	-0.364108										1.04277e-15	0.194307	0.508	0.322	1.64529e-11	Fgd4	0.297313
1.90252e-100	-0.760793	0.357	0.717	3.00179e-96	Ccr5	-0.373594										7.50762e-15	0.183417	0.42	0.251	1.18455e-10	Acvrl1	0.295153
1.02872e-76	-0.484007	0.717	0.912	1.62312e-72	Ly86	-0.376392										1.17699e-12	0.205427	0.501	0.341	1.85706e-08	Ppp3ca	0.293216
2.35348e-71	-0.530391	0.58	0.803	3.71332e-67	Blvrb	-0.378385										2.19485e-12	0.224024	0.67	0.506	3.46304e-08	Tmem59	0.290884
1.1285e-138	-0.81705	0.377	0.793	1.78055e-134	Ckb	-0.383596										1.04426e-15	0.216693	0.708	0.518	1.64763e-11	Sppl2a	0.290565
5.02643e-103	-0.676178	0.487	0.843	7.93071e-99	Id3	-0.386048										3.37854e-13	0.20135	0.538	0.364	5.33065e-09	Gsk3b	0.289642
8.27392e-235	-1.44449	0.211	0.774	1.30546e-230	Il18bp	-0.388759										3.35378e-13	0.188885	0.429	0.271	5.2916e-09	Dennd1b	0.288369
2.0355e-142	-0.930038	0.319	0.753	3.21161e-138	Igf1	-0.388836										5.77823e-15	0.178004	0.395	0.234	9.1169e-11	Dock4	0.288161
2.21677e-60	-0.55768	0.522	0.732	3.49762e-56	Scp2	-0.39233										5.60197e-14	0.21269	0.598	0.433	8.83879e-10	Mia2	0.287107
6.548e-85	-0.602748	0.555	0.822	1.03314e-80	Kctd12	-0.402073										5.17073e-13	0.209209	0.613	0.438	8.15838e-09	Lrrc25	0.286261
1.76127e-112	-0.73323	0.447	0.788	2.77893e-108	Fcgr4	-0.410719										3.02858e-17	0.230568	0.768	0.609	4.7785e-13	Cox7a2l	0.286068
0	-1.53382	0.262	0.908	0	Cd81	-0.437758										1.10718e-15	0.158095	0.317	0.166	1.74691e-11	Acsl4	0.284751
7.73831e-135	-0.674583	0.695	0.941	1.22095e-130	Selenop	-0.492992										1.45045e-13	0.178162	0.399	0.242	2.28851e-09	Paox	0.28209
2.08941e-153	-0.799947	0.619	0.901	3.29667e-149	Man2b1	-0.543542										6.24796e-13	0.203618	0.558	0.395	9.85804e-09	Cox14	0.28054
1.4637e-175	-1.08743	0.432	0.847	2.30943e-171	Pltp	-0.548157										5.0771e-13	0.198061	0.525	0.362	8.01065e-09	Mrpl42	0.279522
7.07569e-195	-0.9718	0.542	0.908	1.1164e-190	Adgre1	-0.573765										9.59941e-13	0.190628	0.482	0.321	1.51459e-08	Trim25	0.277591
4.40065e-159	-2.76195	0.119	0.553	6.94334e-155	Clec4f	-0.583787										1.77769e-12	0.18068	0.417	0.263	2.80483e-08	Ssbp4	0.275984
1.41705e-174	-1.33128	0.338	0.749	2.23582e-170	Cfp	-0.592849										1.00276e-13	0.208011	0.657	0.486	1.58216e-09	Epsti1	0.275531
6.68658e-252	-0.962687	0.703	0.995	1.05501e-247	C1qb	-0.673402										2.51648e-16	0.20968	0.768	0.575	3.9705e-12	Dock10	0.275272
2.33766e-257	-1.29961	0.49	0.933	3.68836e-253	AW112010	-0.675299										8.15117e-18	0.222626	0.814	0.65	1.28609e-13	Scand1	0.274573
1.34971e-107	-1.8642	0.206	0.555	2.12958e-103	Apoc1	-0.679689										7.61705e-14	0.182547	0.472	0.305	1.20182e-09	Fam168b	0.27353
1.34567e-303	-1.25047	0.6	0.995	2.12319e-299	C1qa	-0.746549										2.53768e-13	0.204654	0.593	0.434	4.00395e-09	Nop10	0.273332
0	-1.22508	0.648	0.995	0	C1qc	-0.789899										2.16245e-13	0.184816	0.538	0.364	3.41192e-09	Tab2	0.265859
5.62798e-202	-1.06719	0.71	0.927	8.87983e-198	Sdc3	-0.808647										1.68424e-24	0.21409	0.944	0.753	2.65739e-20	Acp5	0.264876
2.25119e-238	-2.60979	0.261	0.77	3.55192e-234	Cd5l	-0.873276										6.07084e-14	0.177991	0.592	0.395	9.57856e-10	Abcg3	0.260175
																1.55244e-12	0.181267	0.512	0.347	2.44944e-08	Snap23	0.259968
																3.44134e-15	0.17135	0.49	0.315	5.42974e-11	Txnrd1	0.258343
																6.37387e-15	0.200496	0.803	0.619	1.00567e-10	Macf1	0.255959
																1.53868e-12	0.187901	0.606	0.439	2.42773e-08	Lnpep	0.253604
																2.37482e-14	0.205465	0.787	0.631	3.74699e-10	Ifi204	0.252263
																1.57585e-13	0.169132	0.529	0.346	2.48637e-09	Cebpg	0.251323
																2.02941e-17	0.190358	0.85	0.634	3.202e-13	Maf	0.251249
																7.77958e-21	0.204922	0.858	0.69	1.22746e-16	Ifitm2	0.251176
																3.7695e-16	0.203644	0.907	0.726	5.94752e-12	Rgs2	0.250958
																1.47294e-12	0.201601	0.777	0.617	2.324e-08	Srsf5	0.249831
																1.66875e-11	0.172697	0.478	0.321	2.63296e-07	Baz1b	0.249393
																8.71524e-12	0.186354	0.587	0.429	1.37509e-07	G3bp2	0.24918
																1.30935e-12	0.172078	0.51	0.344	2.06589e-08	Peli1	0.247909
																6.59367e-13	0.185926	0.654	0.482	1.04035e-08	Fermt3	0.247146
																2.61983e-11	0.169819	0.48	0.32	4.13357e-07	Arf3	0.24701
																7.78399e-12	0.167914	0.51	0.343	1.22816e-07	Zmynd8	0.242595
																6.41378e-12	0.17037	0.533	0.366	1.01197e-07	Tnfrsf1a	0.241508
																4.53993e-13	0.18727	0.785	0.602	7.1631e-09	Lair1	0.240207
																6.2484e-14	0.188978	0.759	0.594	9.85873e-10	H2afj	0.237474
																1.46343e-10	0.173587	0.544	0.389	2.309e-06	Larp4b	0.23667
																1.45134e-19	0.199554	0.926	0.772	2.28993e-15	Ly86	0.236301
																8.29428e-17	0.186541	0.87	0.702	1.30867e-12	Clec12a	0.227936
																6.71893e-13	0.155023	0.606	0.407	1.06011e-08	Lpcat2	0.225285
																9.37848e-11	0.160012	0.557	0.387	1.47974e-06	Rnf13	0.224501
																5.07206e-13	0.179679	0.807	0.637	8.0027e-09	Wnk1	0.224113
																7.61035e-12	0.178923	0.763	0.601	1.20076e-07	Ifi207	0.223434
																1.97025e-13	0.161445	0.669	0.478	3.10867e-09	Vasp	0.221326
																1.60085e-09	0.157526	0.505	0.354	2.52583e-05	Eif4g3	0.218545
																7.24868e-12	0.162033	0.711	0.519	1.1437e-07	Adam10	0.21778
																7.04275e-10	0.158906	0.576	0.423	1.1112e-05	Akr1b3	0.211385
																9.948e-11	0.155572	0.572	0.413	1.56959e-06	Hpcal1	0.210372
																1.68745e-28	-0.381951	0.02	0.179	2.66246e-24	Hpse	-0.0404181
																2.74875e-30	-0.420439	0.021	0.189	4.33697e-26	Runx3	-0.0443679
																6.28071e-26	-0.338389	0.035	0.193	9.90971e-22	Adam15	-0.0583429
																2.88388e-32	-0.424205	0.034	0.218	4.55018e-28	B4galnt1	-0.0632586
																6.51425e-51	-0.870293	0.021	0.277	1.02782e-46	F13a1	-0.06368
																4.42746e-35	-0.475877	0.034	0.234	6.98565e-31	Alcam	-0.0663107
																3.19141e-76	-0.77734	0.037	0.392	5.03541e-72	Lat2	-0.0715462
																3.0077e-42	-0.483787	0.044	0.281	4.74555e-38	Mcub	-0.07315
																1.86214e-26	-0.381027	0.047	0.214	2.93808e-22	Retreg1	-0.0799477
																8.64259e-28	-0.41987	0.043	0.211	1.36363e-23	Plec	-0.0816942
																4.06622e-49	-0.706295	0.037	0.293	6.41569e-45	Anxa1	-0.0862473
																1.64735e-32	-0.557358	0.04	0.23	2.5992e-28	Clec4d	-0.0928929
																1.15936e-66	-0.702011	0.053	0.384	1.82924e-62	Myo5a	-0.094433
																2.57115e-29	-0.460254	0.053	0.235	4.05676e-25	Nrp2	-0.0995651
																3.22283e-32	-0.7215	0.035	0.22	5.08498e-28	Ly6c2	-0.109793
																5.25184e-41	-0.54074	0.066	0.303	8.28635e-37	Emb	-0.114022
																2.13225e-67	-1.17921	0.038	0.359	3.36427e-63	F10	-0.121436
																1.1218e-51	-0.684186	0.063	0.344	1.76997e-47	Napsa	-0.121762
																3.43563e-25	-0.44499	0.066	0.231	5.42074e-21	Mef2c	-0.121865
																2.12729e-23	-0.454634	0.069	0.228	3.35645e-19	Ccr1	-0.131806
																1.19352e-27	-0.419859	0.091	0.278	1.88313e-23	Sorl1	-0.132664
																4.3085e-46	-0.624845	0.074	0.335	6.79794e-42	Fam20c	-0.134025
																1.82533e-32	-0.90738	0.034	0.219	2.88e-28	Clec4e	-0.13472
																1.20574e-21	-0.379393	0.095	0.254	1.90242e-17	Sulf2	-0.136524
																2.93512e-20	-0.37033	0.102	0.253	4.63104e-16	Pbxip1	-0.143626
																3.87e-89	-0.874746	0.083	0.489	6.10608e-85	Sema4d	-0.145499
																4.3052e-36	-0.591447	0.074	0.289	6.79275e-32	Arl5c	-0.146378
																7.27481e-47	-1.13963	0.039	0.286	1.14782e-42	Chil3	-0.150154
																2.73138e-24	-0.413631	0.103	0.27	4.30957e-20	Tnfsf12	-0.152157
																1.22866e-105	-1.08969	0.077	0.527	1.93859e-101	Fcgr2b	-0.15625
																4.9859e-142	-1.22213	0.085	0.639	7.86675e-138	Cd93	-0.160063
																4.20614e-27	-0.468092	0.104	0.286	6.63644e-23	Itgam	-0.164465
																9.3276e-22	-0.472307	0.093	0.249	1.47171e-17	Fam46c	-0.169593
																4.42977e-87	-1.18675	0.07	0.467	6.98929e-83	Ahnak	-0.174157
																3.22965e-59	-0.756837	0.1	0.414	5.09574e-55	Slamf7	-0.178499
																2.96043e-35	-0.500302	0.133	0.361	4.67096e-31	Gm21188	-0.179354
																2.48678e-73	-0.884826	0.095	0.447	3.92365e-69	S100a11	-0.183935
																1.17433e-28	-0.578238	0.094	0.284	1.85285e-24	Sdc4	-0.184879
																2.12977e-34	-0.491933	0.147	0.375	3.36034e-30	Eid1	-0.187829
																8.73171e-28	-0.492417	0.13	0.322	1.37769e-23	Rap2a	-0.192814
																3.36945e-69	-2.20461	0.033	0.359	5.31631e-65	Spp1	-0.19716
																3.33886e-102	-1.07233	0.104	0.546	5.26805e-98	Ptafr	-0.200579
																3.14936e-18	-0.358953	0.22	0.379	4.96907e-14	Tns3	-0.203007
																3.31454e-19	-0.360898	0.237	0.395	5.22968e-15	Fkbp1a	-0.211192
																1.81845e-32	-0.564369	0.137	0.352	2.86916e-28	Cxcr4	-0.213587
																6.21997e-25	-0.482568	0.162	0.337	9.81386e-21	Rbpj	-0.225291
																2.67142e-51	-0.844118	0.107	0.383	4.21497e-47	S100a10	-0.229824
																2.22012e-82	-1.33268	0.081	0.459	3.50291e-78	S100a4	-0.230164
																1.73926e-45	-0.657998	0.159	0.435	2.74421e-41	Itgax	-0.235105
																2.40924e-17	-0.390329	0.253	0.407	3.80129e-13	Pim1	-0.236818
																6.24807e-26	-0.478967	0.189	0.372	9.85821e-22	Glipr1	-0.236976
																1.1538e-22	-0.451932	0.201	0.372	1.82046e-18	Tpm4	-0.237796
																1.49804e-21	-0.577293	0.13	0.29	2.3636e-17	Gadd45b	-0.25016
																5.60328e-40	-0.563158	0.205	0.446	8.84085e-36	Gsn	-0.253174
																2.14477e-32	-0.578026	0.184	0.396	3.38402e-28	Osbpl8	-0.261962
																2.55806e-25	-0.446403	0.278	0.46	4.03611e-21	Mdfic	-0.264043
																5.12188e-21	-0.509738	0.177	0.328	8.0813e-17	Map4k4	-0.266934
																8.09579e-36	-0.68431	0.153	0.374	1.27735e-31	Lsp1	-0.272655
																9.43589e-41	-0.661046	0.193	0.445	1.48879e-36	C5ar1	-0.2804
																5.01145e-88	-0.940538	0.176	0.569	7.90707e-84	Mmp14	-0.285898
																2.62877e-22	-0.405912	0.395	0.546	4.14768e-18	Vsir	-0.288373
																1.32362e-34	-1.17255	0.072	0.276	2.0884e-30	Fn1	-0.295187
																7.08291e-43	-0.636086	0.228	0.48	1.11754e-38	Anxa4	-0.295975
																7.73195e-40	-0.595398	0.258	0.498	1.21995e-35	Pid1	-0.302387
																3.18134e-46	-0.644156	0.254	0.516	5.01951e-42	Cyp4f18	-0.311056
																2.09979e-22	-0.630138	0.188	0.359	3.31305e-18	Ccrl2	-0.321046
																1.24436e-27	-0.512682	0.334	0.517	1.96336e-23	Clic4	-0.324926
																3.45088e-36	-0.667687	0.256	0.486	5.4448e-32	Atf3	-0.344612
																6.54332e-113	-1.30916	0.172	0.641	1.03241e-108	Ccr2	-0.345892
																3.79265e-47	-0.793398	0.232	0.519	5.98404e-43	Cx3cr1	-0.347955
																4.3532e-30	-0.644878	0.245	0.44	6.86847e-26	Ms4a4c	-0.3511
																1.52032e-33	-0.552441	0.382	0.58	2.39876e-29	Alox5ap	-0.357682
																3.20784e-132	-1.46807	0.162	0.652	5.06133e-128	Lgals1	-0.359256
																1.97937e-33	-0.636893	0.293	0.508	3.12305e-29	Tmem176a	-0.36025
																9.70707e-30	-0.74407	0.19	0.382	1.53158e-25	C3	-0.360646
																1.61796e-19	-0.637187	0.222	0.38	2.55282e-15	Ccl3	-0.362707
																1.32106e-76	-1.05343	0.209	0.587	2.08436e-72	Ccl9	-0.368787
																1.92471e-34	-0.550638	0.464	0.628	3.03681e-30	Aprt	-0.400464
																9.24652e-125	-1.73368	0.149	0.627	1.45892e-120	S100a6	-0.405523
																2.7366e-88	-1.44475	0.162	0.563	4.31781e-84	Gpnmb	-0.408463
																1.10909e-34	-0.740577	0.321	0.513	1.74992e-30	Cd9	-0.454541
																1.21132e-55	-0.621217	0.641	0.801	1.91123e-51	Emp3	-0.490999
																3.55196e-45	-0.772811	0.447	0.648	5.60428e-41	Ms4a7	-0.524995
																8.01427e-69	-0.707838	0.619	0.797	1.26449e-64	Fxyd5	-0.542939
																9.40758e-70	-1.02408	0.405	0.691	1.48433e-65	Cd63	-0.591656
																2.54457e-98	-1.10366	0.413	0.735	4.01483e-94	Tmsb10	-0.611828
																8.39319e-106	-0.91135	0.563	0.825	1.32428e-101	Coro1a	-0.614479
																2.15792e-93	-2.08845	0.194	0.582	3.40477e-89	Fabp5	-0.68439
																1.07762e-92	-1.13318	0.546	0.788	1.70026e-88	Tgfbi	-0.775336

## Sheet: KEGG Analysis genes
pre-moKC								moKC								ResKCs								Mac2
p_val	avg_logFC	pct.1	pct.2	p_val_adj	gene	score		p_val	avg_logFC	pct.1	pct.2	p_val_adj	gene	score		p_val	avg_logFC	pct.1	pct.2	p_val_adj	gene	score		p_val	avg_logFC	pct.1	pct.2	p_val_adj	gene	score
0	1.6805	0.842	0.135	0	Cx3cr1	9.75848		4.33968e-154	0.475596	0.278	0.033	6.84714e-150	Apoa4	3.07478		0	2.28595	0.536	0.021	0	Marco	39.5247		0	2.47816	0.474	0.022	0	Spp1	36.7077
5.24058e-101	0.907334	0.191	0.021	8.26859e-97	H2-M2	5.59035		8.01435e-43	0.682	0.223	0.072	1.2645e-38	Mmp12	1.85471		1.91579e-283	1.84274	0.4	0.018	3.02274e-279	Cxcl13	26.3249		0	1.46433	0.507	0.019	0	F10	25.6005
1.45904e-142	0.526128	0.174	0.009	2.30207e-138	Tmem119	4.81823		1.50662e-66	0.65633	0.46	0.182	2.37714e-62	Cd207	1.57246		0	1.6674	0.591	0.032	0	Cd163	23.4627		0	1.6596	0.625	0.05	0	S100a4	17.2875
3.69263e-178	0.785397	0.375	0.052	5.82623e-174	Olfml3	4.75039		1.60163e-100	0.403564	0.373	0.091	2.52705e-96	Ifi44	1.49039		0	1.63226	0.705	0.056	0	Timd4	17.4355		0	1.40689	0.391	0.022	0	Chil3	17.1904
6.58142e-125	1.02971	0.552	0.173	1.03842e-120	Pf4	3.10601		1.55504e-109	0.668249	0.747	0.327	2.45355e-105	Scd1	1.48125		7.28625e-107	0.719294	0.16	0.002	1.14962e-102	Il6	9.59058		0	2.13248	0.813	0.092	0	S100a6	16.9971
2.525e-141	0.772163	0.616	0.175	3.98395e-137	Cd93	2.5711		1.37138e-76	0.383305	0.314	0.085	2.16376e-72	Mmp27	1.26693		0	1.70269	0.861	0.152	0	C6	9.0495		0	1.06634	0.376	0.016	0	F13a1	15.4209
2.01813e-86	0.499087	0.215	0.034	3.1842e-82	Arhgap22	2.43872		3.40298e-71	0.550407	0.57	0.253	5.36921e-67	Kcnq1ot1	1.1929		6.48347e-179	0.788657	0.279	0.015	1.02296e-174	C2	8.80141		0	2.56473	0.68	0.11	0	Fabp5	14.5335
3.57175e-95	0.516388	0.255	0.044	5.63551e-91	Itga6	2.4385		8.54568e-73	0.449069	0.433	0.154	1.34834e-68	Apoa2	1.18565		2.20412e-179	0.958302	0.303	0.029	3.47767e-175	Igha	7.44527		0	1.45285	0.629	0.054	0	Ahnak	14.2787
3.08494e-150	1.04758	0.774	0.327	4.86741e-146	Ms4a7	2.40602		2.83283e-71	0.313638	0.241	0.055	4.46964e-67	Apob	1.16287		0	1.77083	0.631	0.193	0	Egr1	5.50439		0	1.76067	0.782	0.094	0	Lgals1	13.2389
2.50207e-97	0.847138	0.578	0.21	3.94777e-93	Ccr2	2.22566		6.01121e-70	0.340044	0.314	0.089	9.48449e-66	Acot1	1.07852		0	1.61932	0.885	0.255	0	Fcna	5.40791		0	1.81574	0.631	0.088	0	Gpnmb	11.6911
1.02527e-85	0.578726	0.301	0.069	1.61767e-81	Mef2c	2.20502		4.45426e-64	0.341329	0.279	0.079	7.02793e-60	Hpx	1.07001		0	1.44938	0.964	0.258	0	Vsig4	5.21343		0	1.27718	0.683	0.077	0	Ptafr	10.0266
1.06921e-148	0.985556	0.801	0.35	1.687e-144	Trem2	2.19286		1.35403e-61	0.42445	0.664	0.321	2.13639e-57	Kcna2	0.851466		0	1.24452	0.578	0.135	0	C4b	4.96091		3.51286e-242	1.14667	0.304	0.025	5.54259e-238	Clec4e	9.95966
5.67174e-104	0.804362	0.649	0.271	8.94887e-100	Hpgds	1.85776		2.05692e-60	0.341976	0.43	0.164	3.24541e-56	Cela1	0.845114		6.14067e-291	1.11163	0.551	0.128	9.68874e-287	Gbp2b	4.43845		0	0.894123	0.385	0.025	0	Anxa1	9.83536
2.12209e-116	0.8912	0.757	0.361	3.34824e-112	Tgfbr1	1.81843		2.78659e-52	0.341789	0.389	0.153	4.39668e-48	Ttr	0.81568		0	1.75196	0.869	0.367	0	Klf2	4.03835		5.08434e-255	1.43041	0.373	0.048	8.02208e-251	Fn1	9.19901
1.41579e-64	0.46407	0.221	0.048	2.23384e-60	Rnase4	1.76827		2.88667e-54	0.355801	0.458	0.19	4.5546e-50	Tspan15	0.814784		0	1.35118	0.986	0.335	0	Clec4f	3.86164		0	1.57067	0.69	0.113	0	Ccl9	8.81106
2.63847e-87	0.653441	0.552	0.213	4.16298e-83	Cyp4f18	1.61749		7.09374e-61	0.408156	0.687	0.353	1.11925e-56	Abcc3	0.77246		8.62789e-95	0.520354	0.168	0.013	1.36131e-90	Cd55	3.80085		3.43817e-221	0.627086	0.221	0.006	5.42474e-217	F7	8.66162
2.60675e-64	0.608243	0.42	0.163	4.11293e-60	Ppfia4	1.47666		1.15429e-57	0.31006	0.428	0.164	1.82125e-53	Tlr12	0.762677		0	1.55172	0.95	0.38	0	Apoc1	3.77984		0	0.852162	0.433	0.038	0	Fam20c	7.68721
3.01546e-56	0.705712	0.462	0.211	4.75779e-52	Stab1	1.47529		9.75726e-82	0.452154	0.957	0.607	1.5395e-77	Clec1b	0.701316		0	1.15671	0.733	0.228	0	Cdh5	3.56247		1.83749e-212	0.559734	0.206	0.005	2.89919e-208	Emp1	7.68701
1.00492e-60	0.43563	0.259	0.068	1.58556e-56	Bmyc	1.44651		1.71783e-44	0.284992	0.331	0.129	2.71039e-40	Apoa1	0.678651		0	1.2395	0.678	0.231	0	Sh3bp5	3.48707		0	1.09216	0.499	0.065	0	S100a10	7.26648
4.91272e-67	0.542756	0.422	0.149	7.75129e-63	Itgax	1.44052		7.83783e-44	0.251991	0.25	0.084	1.23665e-39	P2ry14	0.670189		1.39094e-214	1.20718	0.499	0.164	2.19463e-210	Ppp1r15a	3.46198		0	1.04489	0.553	0.072	0	S100a11	7.04662
1.04955e-59	0.58164	0.411	0.158	1.65598e-55	F630028O10Rik	1.42294		1.38833e-74	0.481029	0.961	0.711	2.19051e-70	Pltp	0.64115		2.26918e-108	0.537677	0.215	0.027	3.58031e-104	Xlr	3.12434		0	1.07349	0.591	0.081	0	Fcgr2b	6.97177
3.16714e-66	0.601419	0.473	0.194	4.99711e-62	Clec4b1	1.39447		3.95972e-50	0.346603	0.671	0.356	6.24765e-46	Cd36	0.635438		5.70206e-289	1.38177	0.645	0.276	8.99671e-285	Ier2	3.11623		1.87221e-261	0.760542	0.319	0.025	2.95398e-257	Clec4d	6.9318
3.05366e-84	0.530902	0.655	0.256	4.81806e-80	Cd63	1.3073		2.23725e-51	0.381271	0.746	0.438	3.52993e-47	Filip1l	0.634884		0	1.11539	0.875	0.305	0	Folr2	3.09831		0	0.852147	0.419	0.043	0	Napsa	6.73678
1.02187e-53	0.618861	0.502	0.239	1.6123e-49	Ciita	1.24766		1.83853e-67	0.429526	0.915	0.612	2.90083e-63	Igf1	0.631859		9.30923e-153	1.12103	0.421	0.143	1.46881e-148	Klf4	3.08466		0	0.810747	0.454	0.045	0	Lat2	6.69234
1.2521e-54	0.534078	0.422	0.172	1.97556e-50	AU020206	1.23836		8.54231e-36	0.292222	0.342	0.149	1.34781e-31	Adamdec1	0.628554		1.95564e-208	1.28955	0.537	0.218	3.08561e-204	Nfkbiz	3.03723		0	1.10114	0.649	0.098	0	Cd93	6.61705
1.12586e-63	0.661467	0.632	0.333	1.77638e-59	Tmem176a	1.2188		3.57833e-38	0.325866	0.467	0.236	5.64589e-34	Tmem37	0.618616		4.4232e-90	0.83898	0.244	0.064	6.97893e-86	Tnf	2.76637		9.05418e-213	0.87953	0.295	0.03	1.42857e-208	Ly6c2	6.48654
2.44939e-48	0.387787	0.223	0.062	3.86465e-44	Tspan32	1.20106		4.12116e-39	0.307438	0.439	0.21	6.50236e-35	Gm5150	0.613478		9.40838e-259	1.02	0.597	0.211	1.48445e-254	Siglece	2.75538		0	1.3001	0.669	0.127	0	Ccr2	6.34866
5.55422e-73	0.691119	0.793	0.496	8.76346e-69	Tmem176b	1.08312		9.21719e-47	0.252831	0.399	0.161	1.45429e-42	Stab2	0.58994		0	1.27218	0.977	0.465	0	Slc40a1	2.61667		0	1.54433	0.708	0.18	0	Cd63	5.75465
7.34952e-52	0.535369	0.503	0.249	1.15961e-47	P2ry6	1.03973		8.03361e-42	0.305444	0.548	0.278	1.26754e-37	Plod1	0.581191		0	1.4233	0.785	0.418	0	Il1b	2.6105		0	0.91579	0.544	0.078	0	Sema4d	5.66125
9.49395e-67	0.593919	0.693	0.387	1.49796e-62	Lpcat2	1.03674		2.37975e-28	0.335845	0.452	0.257	3.75478e-24	AY036118	0.568547		2.12911e-149	0.726532	0.364	0.092	3.35931e-145	Pcolce2	2.59272		1.6395e-137	0.771117	0.178	0.015	2.5868e-133	Thbs1	5.49035
8.68041e-38	0.465865	0.353	0.155	1.3696e-33	F11r	0.996668		4.3169e-43	0.292535	0.551	0.278	6.8112e-39	Comt	0.559676		3.8091e-176	1.04602	0.499	0.202	6.00999e-172	Nr4a1	2.46209		5.22646e-236	0.606936	0.294	0.023	8.24631e-232	Alcam	5.40725
4.60506e-36	0.403701	0.252	0.093	7.26586e-32	St8sia4	0.987696		8.57129e-39	0.272053	0.42	0.195	1.35238e-34	Clec4b1	0.557377		8.96628e-212	1.13016	0.591	0.266	1.4147e-207	Marcksl1	2.42002		1.782e-297	0.740113	0.426	0.051	2.81164e-293	Myo5a	5.16865
9.30327e-53	0.523806	0.586	0.306	1.46787e-48	Ms4a6b	0.971362		4.47047e-42	0.346946	0.724	0.447	7.05351e-38	Tmem86a	0.549647		6.6025e-122	0.844057	0.352	0.117	1.04174e-117	Il1a	2.33943		5.53937e-292	0.868793	0.474	0.074	8.74001e-288	Slamf7	4.90247
2.1387e-50	0.442861	0.481	0.211	3.37445e-46	Mmp14	0.963874		1.71456e-60	0.405038	0.936	0.68	2.70523e-56	Man2b1	0.549442		1.31112e-240	0.834365	0.618	0.215	2.06869e-236	Ccl24	2.29172		3.3344e-222	0.616663	0.304	0.03	5.26102e-218	Nrp2	4.68664
1.4664e-62	0.604424	0.734	0.463	2.31369e-58	Rgs10	0.937944		4.04677e-32	0.271863	0.325	0.151	6.385e-28	Prdx4	0.548791		3.79153e-137	0.734047	0.369	0.109	5.98228e-133	Pmp22	2.27616		1.03188e-127	0.710937	0.175	0.017	1.6281e-123	Slpi	4.60792
2.57998e-41	0.366686	0.279	0.1	4.07069e-37	Sorl1	0.93005		2.24469e-40	0.271418	0.497	0.242	3.54168e-36	Il18	0.535297		4.04176e-84	0.817518	0.279	0.091	6.37709e-80	Cxcl10	2.25829		6.59346e-196	0.491741	0.237	0.016	1.04032e-191	Hpse	4.48241
1.08353e-54	0.627323	0.785	0.535	1.70959e-50	Hexb	0.903575		4.79352e-42	0.346492	0.763	0.484	7.56322e-38	Ccdc12	0.535169		1.93046e-239	0.910748	0.67	0.263	3.04589e-235	Fabp7	2.23517		5.87357e-245	0.662414	0.358	0.043	9.26731e-241	Emb	4.47442
1.27573e-39	0.435885	0.4	0.183	2.01285e-35	Slamf9	0.903388		1.18908e-37	0.326948	0.683	0.408	1.87614e-33	Usp12	0.534223		2.19365e-175	0.806242	0.469	0.16	3.46114e-171	Cfh	2.22428		4.13989e-280	1.08731	0.569	0.137	6.53192e-276	Cd9	4.20872
1.95666e-38	0.420023	0.387	0.172	3.08721e-34	Fcgr2b	0.893126		2.86856e-47	0.333351	0.838	0.514	4.52602e-43	Myo9a	0.533106		0	1.15217	0.999	0.514	0	Cd5l	2.19659		0	0.985404	0.609	0.133	0	Mmp14	4.19658
5.31481e-34	0.458508	0.395	0.197	8.38571e-30	Arhgap15	0.87493		8.61401e-37	0.334084	0.744	0.458	1.35912e-32	Fabp7	0.531108		2.01336e-123	0.785288	0.363	0.12	3.17668e-119	Iigp1	2.19277		2.16369e-232	0.576202	0.329	0.036	3.41387e-228	Mcub	4.1211
1.79154e-71	0.581645	0.834	0.563	2.82669e-67	Itgb5	0.846583		2.51696e-50	0.346196	0.931	0.604	3.97126e-46	Ptgs1	0.524932		7.64803e-124	0.828478	0.386	0.136	1.20671e-119	Hspa1b	2.19036		0	1.385	0.824	0.284	0	Tmsb10	3.88178
2.78074e-33	0.343459	0.245	0.091	4.38745e-29	Tspan13	0.833144		3.34637e-59	0.388583	0.944	0.7	5.27991e-55	Acp5	0.516651		5.59343e-93	0.657418	0.258	0.07	8.82532e-89	Adrb2	2.12017		7.81866e-180	0.608044	0.277	0.036	1.23363e-175	Ass1	3.66148
4.73857e-47	0.486541	0.635	0.367	7.47651e-43	Vsir	0.819505		5.68584e-34	0.264845	0.421	0.208	8.97112e-30	Lima1	0.511466		2.4108e-87	0.653442	0.246	0.068	3.80376e-83	Gbp5	2.06086		2.4179e-161	0.436684	0.202	0.015	3.81497e-157	Fam129b	3.52841
3.15381e-49	0.529135	0.73	0.463	4.97608e-45	Tm6sf1	0.816636		1.29342e-34	0.297978	0.625	0.357	2.04075e-30	Nrip1	0.507456		5.902e-111	0.689629	0.325	0.101	9.31218e-107	Fpr2	2.01918		3.9611e-186	0.539278	0.278	0.033	6.24983e-182	Plec	3.4865
6.97092e-35	0.446584	0.498	0.272	1.09987e-30	Pid1	0.788648		1.02414e-54	0.350886	0.949	0.65	1.61589e-50	Il18bp	0.504532		4.16591e-192	0.831573	0.56	0.221	6.57298e-188	Paqr9	2.01594		1.32945e-147	0.384303	0.163	0.008	2.09761e-143	Rai14	3.48007
4.51519e-30	0.427457	0.409	0.216	7.12407e-26	Ntpcr	0.773583		3.95805e-39	0.309999	0.703	0.425	6.24501e-35	Atp13a2	0.500986		0	1.0441	0.781	0.405	0	Cd164	1.96492		9.10582e-229	0.6533	0.397	0.065	1.43672e-224	Gm21188	3.45814
3.00002e-34	0.329644	0.29	0.116	4.73344e-30	Myo5a	0.758705		1.83521e-32	0.244264	0.375	0.177	2.8956e-28	Chp2	0.489835		7.15504e-97	0.694806	0.297	0.096	1.12892e-92	Fam43a	1.94677		1.92414e-135	0.469935	0.176	0.014	3.03591e-131	Adam8	3.44619
2.32556e-25	0.465553	0.453	0.273	3.66926e-21	Kcnq1ot1	0.745213		1.35252e-32	0.292031	0.597	0.349	2.134e-28	Adap2	0.485633		0	1.31875	0.84	0.56	0	Dusp1	1.94342		1.15049e-280	0.894895	0.591	0.148	1.81524e-276	Anxa4	3.34736
1.71808e-36	0.343944	0.367	0.16	2.71079e-32	Sema4d	0.742515		7.22897e-47	0.27348	0.739	0.414	1.14059e-42	Ear2	0.476655		0	0.993925	0.908	0.455	0	Hpgd	1.94083		9.21096e-154	0.457098	0.205	0.018	1.4533e-149	Kcnn4	3.34661
8.56247e-38	0.472606	0.616	0.391	1.35099e-33	Clec4a2	0.725998		6.58119e-33	0.318827	0.881	0.591	1.03838e-28	Folr2	0.467365		2.02308e-159	1.03376	0.56	0.299	3.19201e-155	Fosb	1.87348		1.42563e-292	1.09377	0.672	0.212	2.24935e-288	Anxa2	3.31088
3.58727e-64	0.531811	0.861	0.631	5.65999e-60	H2-DMb1	0.714336		1.06091e-38	0.262411	0.632	0.346	1.67391e-34	Treml4	0.465854		1.00351e-244	1.03832	0.692	0.375	1.58333e-240	Rhob	1.86628		7.38407e-187	0.68825	0.368	0.071	1.16506e-182	Arl5c	3.12686
3.77607e-29	0.426821	0.472	0.278	5.95788e-25	Adcy7	0.699512		5.15886e-37	0.276936	0.726	0.431	8.13964e-33	Wdfy3	0.455908		1.60473e-191	0.848468	0.566	0.252	2.53194e-187	Ctnnd1	1.83295		2.35533e-156	0.609564	0.288	0.048	3.71625e-152	Gda	3.0268
2.49785e-26	0.381883	0.4	0.22	3.94111e-22	Rhoh	0.664144		1.07153e-29	0.239649	0.415	0.211	1.69065e-25	Samd9l	0.45002		1.86998e-287	1.06911	0.775	0.46	2.95046e-283	Tnfaip2	1.7629		4.93924e-197	0.735015	0.44	0.101	7.79313e-193	Itgax	2.91357
2.68094e-28	0.306168	0.282	0.122	4.22999e-24	Gm21188	0.654086		6.65473e-43	0.288039	0.898	0.569	1.04998e-38	Serpinb6a	0.446734		1.06902e-230	0.947103	0.678	0.366	1.6867e-226	Stk17b	1.70781		0	1.15667	0.814	0.316	0	Capg	2.88813
1.62303e-27	0.409035	0.486	0.294	2.56082e-23	Slc29a3	0.653917		3.09102e-42	0.344329	0.996	0.759	4.87702e-38	Cd5l	0.445971		0	0.952366	0.827	0.461	0	St3gal5	1.6722		1.85409e-227	0.739349	0.493	0.117	2.92539e-223	Gsn	2.87007
1.02298e-23	0.425392	0.517	0.329	1.61405e-19	Ly6a	0.648754		3.99654e-40	0.320568	0.864	0.612	6.30574e-36	Lgals3bp	0.44529		1.15643e-144	0.800986	0.5	0.233	1.82461e-140	Pira2	1.64812		1.82398e-137	0.351865	0.171	0.012	2.87787e-133	Arhgef10l	2.73495
1.26738e-36	0.412825	0.635	0.398	1.99967e-32	Fam105a	0.642509		7.59548e-31	0.202457	0.279	0.118	1.19841e-26	Gpx3	0.441293		4.24431e-78	0.481544	0.212	0.052	6.69667e-74	Icos	1.64657		4.52624e-182	0.863179	0.485	0.145	7.14151e-178	Ms4a4c	2.70092
4.48651e-23	0.367675	0.387	0.215	7.07882e-19	Cd9	0.632401		2.45943e-36	0.308752	0.837	0.59	3.88049e-32	Colgalt1	0.430709		5.3098e-93	0.511302	0.274	0.08	8.3778e-89	Adcy4	1.55663		2.76692e-137	1.04765	0.487	0.186	4.36564e-133	Il1rn	2.6031
1.65428e-22	0.392366	0.412	0.247	2.61012e-18	Elmo1	0.629007		4.1328e-32	0.238912	0.533	0.289	6.52073e-28	Ano6	0.425887		1.76548e-126	0.839029	0.511	0.267	2.78557e-122	Igkc	1.54781		9.00188e-188	0.69491	0.442	0.111	1.42032e-183	Glipr1	2.53843
7.84048e-23	0.396973	0.469	0.295	1.23707e-18	Stx16	0.610427		2.07587e-34	0.224811	0.498	0.254	3.2753e-30	Pcyox1	0.424076		1.26972e-124	0.78765	0.471	0.231	2.00336e-120	Tsc22d3	1.53935		5.00124e-133	0.51658	0.244	0.04	7.89095e-129	Ccr1	2.52091
2.19524e-26	0.406077	0.539	0.36	3.46365e-22	Adap2	0.591555		1.97886e-32	0.216708	0.439	0.216	3.12224e-28	Mup20	0.42095		1.55189e-171	0.746621	0.595	0.28	2.44857e-167	Dmpk	1.53186		3.5054e-153	0.455589	0.254	0.036	5.53081e-149	B4galnt1	2.51565
8.79336e-23	0.35485	0.379	0.218	1.38742e-18	Ypel3	0.58986		7.49346e-32	0.258382	0.635	0.381	1.18232e-27	Hsd17b4	0.419624		1.879e-83	0.526139	0.259	0.079	2.96469e-79	Slc16a9	1.53112		1.00812e-94	0.863385	0.294	0.092	1.59061e-90	Hp	2.48858
8.81662e-26	0.33133	0.381	0.205	1.39109e-21	Rab3il1	0.587147		1.93867e-30	0.211395	0.379	0.182	3.05884e-26	Siglec1	0.417285		5.41753e-64	0.661267	0.254	0.1	8.54777e-60	Serpina3g	1.52693		1.62244e-188	0.734425	0.481	0.133	2.55988e-184	Osbpl8	2.47034
1.54277e-25	0.38189	0.542	0.355	2.43418e-21	Ankrd11	0.56708		1.86272e-43	0.306911	0.961	0.699	2.93901e-39	Cfp	0.415997		2.67443e-112	0.757198	0.465	0.223	4.21971e-108	Hspa1a	1.51115		1.02043e-138	0.401494	0.212	0.025	1.61004e-134	Plxnc1	2.4319
1.4559e-26	0.409187	0.644	0.455	2.29713e-22	Cd72	0.566702		2.14101e-30	0.239402	0.531	0.298	3.37809e-26	Ppt2	0.412736		0	0.941368	0.818	0.502	0	Cd300ld	1.50398		2.24748e-132	0.415628	0.21	0.026	3.54607e-128	Hvcn1	2.4245
4.89433e-26	0.349272	0.459	0.273	7.72228e-22	Pold4	0.566488		1.11167e-33	0.300062	0.841	0.603	1.754e-29	Fcgr3	0.411668		7.82216e-76	0.576952	0.266	0.095	1.23418e-71	Ets2	1.46161		0	1.32098	0.872	0.466	0	Vim	2.41994
5.5246e-25	0.377596	0.61	0.417	8.71672e-21	Itgav	0.539423		5.97016e-30	0.231548	0.505	0.276	9.41972e-26	B430306N03Rik	0.408853		1.75252e-241	1.03947	0.833	0.591	2.76513e-237	Hmox1	1.44073		1.48904e-164	0.770474	0.458	0.136	2.34941e-160	Lsp1	2.41696
2.2123e-28	0.37357	0.694	0.48	3.49057e-24	C3ar1	0.529097		1.2553e-33	0.210159	0.494	0.245	1.98061e-29	Epb41l3	0.407132		6.49037e-84	0.706639	0.364	0.17	1.02405e-79	Pmaip1	1.42898		8.38816e-183	0.668743	0.447	0.115	1.32348e-178	Tpm4	2.39142
1.68177e-20	0.324531	0.425	0.259	2.6535e-16	Mtus1	0.512735		2.11505e-14	0.285436	0.484	0.33	3.33712e-10	Ly6a	0.406327		2.73816e-140	0.779603	0.589	0.313	4.32027e-136	Alb	1.42163		5.42454e-163	0.867996	0.499	0.172	8.55885e-159	C3	2.37984
5.3458e-20	0.299243	0.339	0.189	8.4346e-16	Eid1	0.509766		9.4026e-29	0.204318	0.343	0.163	1.48354e-24	Pld1	0.405093		1.23085e-172	0.779389	0.605	0.322	1.94204e-168	Adgre4	1.42027		3.53976e-123	0.43233	0.202	0.027	5.58504e-119	Cbfa2t3	2.36029
1.41392e-19	0.336796	0.455	0.296	2.23088e-15	Nrp1	0.500791		2.93856e-38	0.304403	0.907	0.677	4.63647e-34	Blvrb	0.401883		5.51851e-284	1.05665	0.84	0.623	8.70711e-280	Jund	1.40219		6.84424e-140	0.482601	0.261	0.044	1.07988e-135	Plaur	2.33257
5.92094e-29	0.352692	0.68	0.472	9.34207e-25	Abhd12	0.497574		2.41736e-34	0.23884	0.695	0.407	3.81412e-30	Hfe	0.398067		6.15338e-84	0.56381	0.302	0.113	9.70881e-80	Ms4a8a	1.38432		1.89338e-115	0.455168	0.204	0.03	2.98737e-111	Tnip3	2.32135
6.30027e-44	0.403616	0.878	0.707	9.94057e-40	H2-DMa	0.494246		1.67411e-33	0.209011	0.505	0.259	2.64141e-29	Sbf2	0.392381		0	0.86912	0.877	0.542	0	Cfp	1.38083		3.82432e-213	0.988282	0.667	0.282	6.03402e-209	Rnh1	2.25748
2.85413e-18	0.328027	0.464	0.305	4.50325e-14	Ptpre	0.483188		5.78429e-26	0.205566	0.344	0.171	9.12645e-22	Ech1	0.390688		1.01003e-165	0.7735	0.596	0.324	1.59362e-161	Slc29a1	1.38026		0	1.41205	0.966	0.605	0	Cstb	2.21796
8.88216e-32	0.364828	0.809	0.608	1.40143e-27	Cxcl16	0.477582		2.69105e-27	0.210836	0.415	0.215	4.24594e-23	Hist1h2bc	0.388875		0	1.00203	0.923	0.664	0	Id3	1.37222		0	1.08053	0.878	0.419	0	Coro1a	2.21143
8.14789e-28	0.374195	0.781	0.615	1.28557e-23	Fcgr3	0.467593		4.2904e-28	0.245368	0.63	0.389	6.7694e-24	Pld3	0.387424		8.09731e-194	0.755517	0.675	0.362	1.27759e-189	Actn1	1.3709		1.23966e-115	0.366182	0.175	0.019	1.95593e-111	Gpr183	2.20972
2.02298e-18	0.328222	0.506	0.347	3.19185e-14	Epb41l2	0.465211		1.00752e-33	0.212512	0.644	0.345	1.58966e-29	Sema6d	0.385516		0	1.14619	0.99	0.818	0	Sdc3	1.37044		1.52321e-151	0.597795	0.365	0.089	2.40332e-147	Rap2a	2.20399
3.78528e-19	0.321107	0.516	0.352	5.97242e-15	Ppt1	0.45771		4.66427e-37	0.28599	0.871	0.637	7.35928e-33	Scp2	0.385003		5.60254e-166	0.686593	0.596	0.289	8.83969e-162	Lilra5	1.36859		0	1.66423	0.992	0.757	0	Lgals3	2.15243
1.93717e-25	0.3488	0.77	0.597	3.05646e-21	Son	0.442464		9.91091e-30	0.239099	0.674	0.409	1.56374e-25	Clec4n	0.384612		6.23456e-120	0.616445	0.481	0.208	9.83689e-116	Kcna2	1.36014		2.03197e-149	0.690793	0.452	0.144	3.20604e-145	Slamf8	2.02752
1.06602e-20	0.247296	0.34	0.184	1.68197e-16	Gsn	0.433405		1.08488e-35	0.287187	0.956	0.713	1.71173e-31	Cd81	0.379738		4.39863e-104	0.60322	0.399	0.168	6.94016e-100	Fpr1	1.35216		4.79146e-125	0.342434	0.198	0.024	7.55997e-121	Susd3	1.99417
9.93984e-25	0.297176	0.639	0.435	1.56831e-20	Bcl2a1b	0.426732		3.09998e-31	0.251303	0.803	0.53	4.89116e-27	Trf	0.373696		6.13704e-72	0.489167	0.237	0.077	9.68302e-68	Arap2	1.33256		2.58957e-107	0.609925	0.305	0.084	4.08583e-103	Malt1	1.97901
2.35016e-23	0.336615	0.745	0.578	3.70808e-19	Fcgr1	0.426494		2.46211e-28	0.260907	0.802	0.566	3.88472e-24	Fcgr1	0.363277		6.34592e-283	0.802322	0.851	0.511	1.00126e-278	Mrc1	1.31051		1.40386e-262	1.0147	0.826	0.417	2.21501e-258	Mif	1.96286
4.33844e-24	0.318126	0.859	0.694	6.84519e-20	Man2b1	0.388168		1.09583e-28	0.182381	0.36	0.171	1.72901e-24	Ephx1	0.362746		1.426e-213	0.727623	0.759	0.413	2.24995e-209	Serpinb6a	1.30559		5.00975e-145	0.564594	0.409	0.112	7.90438e-141	Cxcr4	1.89278
2.14187e-21	0.304732	0.726	0.561	3.37945e-17	Cd84	0.387452		2.19535e-27	0.19527	0.402	0.207	3.46383e-23	Vrk2	0.361745		1.70759e-205	0.96442	0.766	0.562	2.69423e-201	Klf6	1.29151		7.36156e-148	0.705575	0.501	0.177	1.16151e-143	C5ar1	1.89034
1.31721e-15	0.249144	0.445	0.289	2.07829e-11	Sla	0.3708		7.45995e-24	0.207519	0.417	0.231	1.17703e-19	Ssbp4	0.359068		0	0.960504	0.969	0.711	0	AW112010	1.29089		1.47815e-107	0.554744	0.292	0.077	2.33222e-103	Fam46c	1.8619
6.88277e-23	0.262684	0.708	0.5	1.08596e-18	Coro1a	0.364667		2.71685e-28	0.234691	0.742	0.475	4.28665e-24	Fam129a	0.359053		3.85828e-93	0.568263	0.36	0.15	6.08759e-89	Pkp4	1.27859		1.84798e-129	0.492514	0.316	0.075	2.91574e-125	Gla	1.83099
1.22083e-22	0.278261	0.748	0.574	1.92623e-18	Cyth4	0.356403		5.34076e-24	0.196619	0.351	0.183	8.42665e-20	Spen	0.357582		7.80272e-76	0.49048	0.263	0.091	1.23111e-71	Cd300e	1.27719		0	1.19126	0.92	0.59	0	Plin2	1.8266
1.416e-33	0.151016	0.412	0.185	2.23417e-29	Gpnmb	0.319069		1.72398e-27	0.234913	0.679	0.44	2.7201e-23	Alb	0.354457		5.30795e-106	0.770692	0.516	0.305	8.37488e-102	Sowahc	1.26247		3.82271e-218	1.09218	0.841	0.495	6.03148e-214	Tgfbi	1.81887
1.10554e-14	0.206354	0.694	0.525	1.74431e-10	Fxyd5	0.267681		5.71915e-24	0.21137	0.503	0.291	9.02367e-20	Wwp1	0.35322		1.5129e-149	0.875411	0.67	0.459	2.38705e-145	Btg2	1.25059		6.22909e-178	0.836944	0.68	0.314	9.82826e-174	Tpi1	1.75655
4.60625e-12	0.204788	0.646	0.492	7.26775e-08	Fam129a	0.263532		8.85903e-27	0.205485	0.535	0.305	1.39778e-22	Herc1	0.348999		1.25961e-219	0.699847	0.799	0.441	1.98742e-215	Ptgs1	1.23986		5.0445e-120	0.441491	0.274	0.059	7.95921e-116	Pbxip1	1.75317
								4.06902e-27	0.199097	0.499	0.279	6.4201e-23	Tmem65	0.343769		1.44711e-114	0.640003	0.488	0.243	2.28324e-110	Sema6d	1.23447		2.4514e-202	0.802121	0.71	0.318	3.86782e-198	Pgam1	1.7363
								1.0675e-21	0.205213	0.45	0.262	1.6843e-17	Lars2	0.339507		9.6833e-136	0.697167	0.556	0.305	1.52783e-131	Rxra	1.23056		2.95378e-101	0.425743	0.219	0.044	4.66048e-97	Slc16a3	1.72663
								6.62776e-23	0.207498	0.505	0.299	1.04573e-18	Fes	0.339115		4.10665e-67	0.68802	0.4	0.214	6.47948e-63	Cxcl2	1.22861		7.60242e-200	0.86626	0.76	0.373	1.19951e-195	Pgk1	1.71895
								1.70624e-23	0.199052	0.469	0.267	2.69211e-19	Pold4	0.337023		1.73052e-205	0.653982	0.817	0.432	2.73042e-201	Clec1b	1.20883		1.9256e-194	0.805811	0.699	0.318	3.03821e-190	Eno1	1.71726
								1.05659e-23	0.192299	0.415	0.227	1.66709e-19	Eif2ak2	0.336726		3.04259e-179	0.778655	0.68	0.432	4.8006e-175	Sod1	1.19793		1.67802e-119	0.599741	0.392	0.129	2.64758e-115	Map4k4	1.69136
								1.01704e-24	0.210304	0.644	0.396	1.60469e-20	Glg1	0.333586		3.73979e-94	0.664061	0.437	0.233	5.90064e-90	Dyrk2	1.19422		1.57225e-142	0.622265	0.5	0.175	2.4807e-138	Cyp4f18	1.6818
								5.36722e-22	0.261389	0.874	0.678	8.46841e-18	Clec4f	0.332056		2.02952e-80	0.553218	0.342	0.15	3.20218e-76	Tmem26	1.1825		4.74549e-103	0.344368	0.18	0.027	7.48743e-99	Sema4a	1.6753
								6.17846e-19	0.214892	0.523	0.33	9.74837e-15	Pnisr	0.330555		5.2714e-102	0.736561	0.516	0.314	8.31722e-98	Irf1	1.17304		3.09748e-124	0.474727	0.323	0.082	4.88721e-120	Tnfsf12	1.66671
								5.357e-24	0.242351	0.777	0.56	8.45228e-20	Tpr	0.330363		1.96964e-65	0.485753	0.257	0.098	3.10769e-61	Crip2	1.15591		1.83772e-246	0.903946	0.843	0.456	2.89955e-242	Fxyd5	1.63525
								1.32121e-23	0.170156	0.295	0.142	2.08461e-19	Ganc	0.330237		6.13616e-63	0.584901	0.305	0.145	9.68163e-59	Nlrp3	1.15093		6.59449e-43	0.900244	0.328	0.171	1.04048e-38	Ccl5	1.63138
								1.01443e-21	0.218572	0.631	0.413	1.60056e-17	Abi3	0.326049		4.94314e-146	0.732634	0.645	0.403	7.79928e-142	Tcf7l2	1.14419		8.17931e-98	0.560877	0.331	0.105	1.29053e-93	Sdc4	1.61435
								1.35896e-23	0.195499	0.542	0.316	2.14416e-19	March1	0.325033		7.08589e-140	0.709626	0.59	0.356	1.11801e-135	Fcgrt	1.14393		8.73067e-110	0.425458	0.261	0.059	1.37752e-105	Sulf2	1.60934
								3.42445e-21	0.182653	0.327	0.174	5.40309e-17	Baz2b	0.324607		9.96822e-84	0.572366	0.374	0.178	1.57279e-79	2510009E07Rik	1.13864		5.32229e-120	0.493114	0.345	0.096	8.3975e-116	Itgam	1.60495
								1.1112e-21	0.198541	0.468	0.278	1.75324e-17	Washc2	0.322629		1.20591e-213	0.677787	0.836	0.491	1.90269e-209	Il18bp	1.131		1.04103e-99	0.341007	0.192	0.032	1.64254e-95	Runx3	1.55889
								5.17146e-25	0.206232	0.678	0.424	8.15953e-21	9930111J21Rik2	0.322179		4.91803e-101	0.599517	0.465	0.242	7.75967e-97	Rasgrp2	1.10625		3.97934e-99	0.33692	0.184	0.03	6.27861e-95	Ramp1	1.54983
								2.80787e-25	0.175496	0.432	0.23	4.43025e-21	Rasa1	0.315893		1.22801e-84	0.521059	0.363	0.161	1.93755e-80	Epb41l3	1.10611		2.76984e-105	0.364894	0.224	0.043	4.37026e-101	Retreg1	1.54219
								2.53043e-18	0.189027	0.369	0.213	3.99251e-14	Asxl2	0.312784		2.16282e-77	0.590174	0.378	0.193	3.4125e-73	Gbp7	1.09894		1.97974e-281	0.96515	0.914	0.568	3.12363e-277	Pkm	1.52621
								9.30996e-22	0.192254	0.472	0.281	1.46893e-17	Slc7a7	0.311834		5.02409e-56	0.615203	0.324	0.172	7.927e-52	Hes1	1.0952		1.60905e-254	0.944671	0.888	0.543	2.53876e-250	Aldoa	1.51694
								1.5078e-21	0.206736	0.617	0.4	2.37901e-17	Dnmt3a	0.311113		8.66377e-98	0.601163	0.455	0.24	1.36697e-93	Itsn1	1.09412		2.93467e-87	0.7414	0.478	0.224	4.63032e-83	AY036118	1.51448
								1.0372e-24	0.200533	0.645	0.407	1.63649e-20	Tbxas1	0.310176		6.74508e-151	0.71147	0.678	0.446	1.06424e-146	Plbd1	1.05784		2.15101e-103	0.495003	0.326	0.098	3.39387e-99	Bcl2a1d	1.49418
								3.54815e-28	0.177469	0.625	0.355	5.59828e-24	Pitpnc1	0.303886		2.55228e-148	0.830035	0.741	0.586	4.027e-144	Nfkbia	1.03197		6.21296e-136	0.64152	0.567	0.237	9.80281e-132	Clic4	1.47264
								1.95069e-26	0.187274	0.649	0.39	3.0778e-22	Tmcc3	0.303852		1.74881e-65	0.611693	0.403	0.233	2.75927e-61	Spic	1.01445		1.29753e-113	0.517236	0.39	0.128	2.04724e-109	Rbpj	1.46176
								8.16288e-18	0.204282	0.535	0.352	1.28794e-13	Ankrd11	0.301908		1.17812e-177	0.808367	0.821	0.655	1.85884e-173	Fos	0.997999		3.07178e-259	0.900318	0.906	0.557	4.84665e-255	Gm2a	1.4386
								5.75719e-21	0.190861	0.567	0.351	9.08369e-17	Hip1	0.299773		1.43239e-64	0.427568	0.273	0.108	2.26003e-60	Chp2	0.989205		9.57733e-170	0.706079	0.718	0.35	1.51111e-165	Aprt	1.40823
								1.34329e-22	0.179925	0.545	0.318	2.11945e-18	Trpm2	0.29896		4.79057e-61	0.514487	0.327	0.165	7.55857e-57	Armc8	0.961356		5.02145e-140	0.691182	0.666	0.318	7.92285e-136	Trem2	1.40344
								7.14867e-22	0.210755	0.803	0.56	1.12792e-17	Macf1	0.296906		2.22223e-69	0.519728	0.376	0.199	3.50623e-65	Csrp1	0.935013		9.624e-98	0.425064	0.276	0.074	1.51847e-93	Plxnd1	1.39664
								8.85947e-27	0.179699	0.711	0.423	1.39785e-22	Dmpk	0.295071		1.88561e-75	0.519176	0.419	0.223	2.97511e-71	Bank1	0.933625		1.60692e-100	0.46147	0.314	0.094	2.5354e-96	Mfsd12	1.39328
								2.61414e-22	0.178107	0.463	0.27	4.1246e-18	Zcchc11	0.294513		6.00582e-125	0.666188	0.668	0.478	9.47599e-121	Txnip	0.911913		6.0319e-100	0.31937	0.204	0.037	9.51713e-96	Adam15	1.3862
								4.75146e-24	0.17247	0.537	0.306	7.49685e-20	Bank1	0.29309		8.37135e-57	0.537438	0.346	0.194	1.32083e-52	Nck1	0.911537		2.64624e-96	0.342683	0.21	0.042	4.17524e-92	Atp8b4	1.38391
								4.00229e-19	0.168014	0.338	0.185	6.31482e-15	Mpp6	0.291224		6.69726e-96	0.607819	0.554	0.373	1.05669e-91	Cept1	0.879196		1.20085e-136	0.602915	0.575	0.242	1.8947e-132	Tagln2	1.3757
								6.73011e-23	0.190913	0.671	0.43	1.06188e-18	Rnpep	0.291142		2.12775e-80	0.590917	0.513	0.342	3.35716e-76	Plekhb2	0.861195		5.69153e-101	0.449883	0.318	0.095	8.98009e-97	Prdx6	1.3625
								2.91233e-19	0.215754	0.738	0.539	4.59507e-15	Ssr4	0.29003		1.79661e-193	0.667206	0.814	0.631	2.83469e-189	Itgal	0.847279		1.2269e-165	0.714804	0.738	0.381	1.9358e-161	Tspo	1.34917
								1.37749e-20	0.183023	0.523	0.321	2.1734e-16	Snx6	0.289188		1.06841e-201	0.701137	0.838	0.688	1.68574e-197	Kctd12	0.841766		1.37713e-111	0.499202	0.418	0.15	2.17284e-107	Amdhd2	1.30416
								1.08275e-21	0.167025	0.403	0.223	1.70837e-17	Agpat3	0.288889		1.5748e-53	0.507954	0.366	0.211	2.48473e-49	Ccnd1	0.841227		7.85946e-100	0.384035	0.278	0.072	1.24007e-95	Sorl1	1.30197
								1.42754e-23	0.172325	0.522	0.302	2.25237e-19	Stk10	0.288312		2.0148e-73	0.608196	0.518	0.365	3.17895e-69	Trim25	0.840121		8.52398e-93	0.451805	0.317	0.102	1.34491e-88	Adssl1	1.27877
								1.59985e-23	0.186154	0.708	0.448	2.52425e-19	Itga9	0.287766		4.03378e-107	0.556117	0.702	0.456	6.36449e-103	Vcam1	0.837756		3.86726e-201	0.760081	0.874	0.53	6.10176e-197	Emp3	1.2302
								1.11419e-18	0.178935	0.446	0.268	1.75797e-14	Ttc14	0.287069		1.80902e-63	0.515391	0.425	0.262	2.85428e-59	Helz2	0.805298		0	0.945646	0.969	0.739	0	Gapdh	1.22341
								1.03874e-23	0.156766	0.381	0.2	1.63893e-19	Ifit3	0.284417		7.33798e-78	0.582606	0.569	0.409	1.15779e-73	Glul	0.791177		1.62475e-84	0.421198	0.286	0.091	2.56353e-80	Pfkl	1.1927
								2.91433e-24	0.214964	0.859	0.64	4.59823e-20	Rpl29	0.284084		5.70881e-248	0.653329	0.886	0.724	9.00736e-244	Adgre1	0.788623		7.68718e-145	0.621766	0.688	0.35	1.21288e-140	Bax	1.18826
								1.13741e-25	0.168312	0.584	0.338	1.79461e-21	Rasgrp2	0.282455		5.56435e-82	0.57452	0.566	0.403	8.77943e-78	Dse	0.787357		1.47953e-115	0.464411	0.461	0.173	2.3344e-111	Fkbp1a	1.16991
								2.77884e-22	0.19134	0.777	0.517	4.38446e-18	Mertk	0.282109		1.06661e-56	0.495852	0.397	0.246	1.6829e-52	Pilrb1	0.768957		4.75474e-107	0.503442	0.491	0.202	7.50203e-103	Mdfic	1.16599
								1.19313e-25	0.166278	0.568	0.327	1.88252e-21	Dhrs1	0.280254		5.1753e-88	0.53382	0.57	0.387	8.16559e-84	Rgl1	0.766441		7.4899e-82	0.363833	0.242	0.066	1.18176e-77	Vav3	1.15852
								2.63343e-21	0.177525	0.584	0.361	4.15503e-17	Itch	0.279447		1.95851e-153	0.612575	0.807	0.653	3.09013e-149	Nr1h3	0.745623		2.07591e-91	0.367255	0.269	0.076	3.27537e-87	Iah1	1.14874
								2.64859e-19	0.174158	0.438	0.263	4.17895e-15	Plbd2	0.279418		3.88431e-155	0.505771	0.866	0.584	6.12866e-151	Cd81	0.737369		9.05948e-98	0.495415	0.44	0.18	1.4294e-93	Mpc1	1.14728
								5.08515e-20	0.196947	0.739	0.511	8.02335e-16	Ifi203	0.279354		3.03481e-73	0.525359	0.544	0.381	4.78833e-69	Cd2ap	0.730934		8.63107e-82	0.377425	0.255	0.074	1.36181e-77	Pparg	1.14575
								6.53214e-23	0.204456	0.817	0.588	1.03064e-18	Abca1	0.279332		5.06509e-63	0.485017	0.478	0.311	7.99169e-59	Zbtb20	0.722237		1.03129e-119	0.552182	0.591	0.275	1.62717e-115	Myof	1.14505
								4.7329e-25	0.187357	0.821	0.542	7.46757e-21	Cd38	0.27866		5.40092e-52	0.452874	0.385	0.235	8.52157e-48	Cpq	0.71166		6.93019e-285	0.845762	0.953	0.697	1.09345e-280	Sh3bgrl3	1.14004
								8.80908e-22	0.173941	0.563	0.342	1.3899e-17	Ppt1	0.278206		1.3298e-72	0.542767	0.607	0.456	2.09816e-68	Gatm	0.706995		1.3145e-154	0.712263	0.795	0.49	2.07402e-150	Calm2	1.1325
								4.63743e-16	0.196231	0.761	0.533	7.31694e-12	Tgm2	0.275012		2.32971e-90	0.492381	0.638	0.443	3.67582e-86	Myo9a	0.693464		7.70676e-94	0.607546	0.591	0.309	1.21597e-89	Ms4a7	1.12558
								2.96089e-25	0.226994	0.949	0.776	4.67169e-21	Lipa	0.274068		5.01562e-54	0.477562	0.453	0.303	7.91364e-50	Pitpnc1	0.691168		4.67064e-75	0.418109	0.283	0.096	7.36934e-71	Alas1	1.11627
								2.74496e-22	0.220799	0.94	0.76	4.33099e-18	Lrp1	0.269547		2.90076e-118	0.531925	0.761	0.584	4.57681e-114	Ckb	0.681473		1.48024e-82	0.357128	0.249	0.07	2.33552e-78	Arl11	1.11156
								1.70025e-27	0.156582	0.666	0.378	2.68265e-23	Paqr9	0.268773		3.72033e-55	0.456514	0.45	0.293	5.86993e-51	Zbtb4	0.67799		3.56265e-102	0.613345	0.615	0.332	5.62115e-98	Esd	1.10295
								1.36919e-21	0.196718	0.801	0.579	2.1603e-17	Ctsl	0.267523		6.44472e-102	0.508151	0.692	0.516	1.01685e-97	Irf7	0.668519		6.20171e-161	0.778066	0.874	0.616	9.78506e-157	Crip1	1.08631
								3.60383e-19	0.198992	0.802	0.589	5.68612e-15	Son	0.266431		2.60386e-82	0.49996	0.608	0.451	4.10837e-78	Pilra	0.659384		1.30055e-79	0.37876	0.272	0.085	2.052e-75	Tubb6	1.08445
								2.38194e-23	0.151574	0.451	0.247	3.75822e-19	Ddx60	0.265991		2.36048e-54	0.455673	0.46	0.31	3.72436e-50	Klra2	0.65503		7.48387e-76	0.3102	0.201	0.049	1.1808e-71	2310022A10Rik	1.05678
								5.3119e-18	0.168787	0.505	0.312	8.38112e-14	Eif4g3	0.264712		5.09505e-74	0.462337	0.618	0.458	8.03897e-70	Mertk	0.610522		7.21437e-76	0.380929	0.276	0.09	1.13828e-71	Cnn2	1.05136
								6.86171e-21	0.154849	0.435	0.245	1.08264e-16	Scd2	0.264154		2.03735e-47	0.377253	0.447	0.286	3.21453e-43	Scd1	0.569704		4.49179e-78	0.323782	0.227	0.06	7.08714e-74	Fmnl1	1.04998
								1.32826e-22	0.181119	0.776	0.527	2.09573e-18	Cd302	0.261729		9.92514e-78	0.399815	0.736	0.535	1.56599e-73	Igf1	0.539934		1.15432e-101	0.469625	0.5	0.22	1.82129e-97	Zmiz1	1.02092
								1.26879e-19	0.164365	0.505	0.31	2.0019e-15	Etfb	0.259389		1.70973e-177	0.438152	0.994	0.82	2.69761e-173	C1qc	0.524727		6.76967e-113	0.545195	0.666	0.353	1.06812e-108	Ptms	1.00028
								9.34756e-19	0.170381	0.592	0.38	1.47486e-14	Abcg3	0.25863		2.7374e-90	0.387165	0.821	0.638	4.31907e-86	Pltp	0.490528		5.11053e-112	0.527322	0.629	0.324	8.06339e-108	Myo1f	0.99307
								9.95801e-18	0.186367	0.763	0.546	1.57118e-13	Ifi207	0.255751		7.95904e-134	0.387871	0.997	0.797	1.25578e-129	C1qa	0.479191		1.58077e-85	0.398164	0.392	0.151	2.49414e-81	Eid1	0.969443
								1.33545e-16	0.160265	0.409	0.249	2.10707e-12	Ndufs8	0.253082		1.8911e-51	0.349037	0.586	0.421	2.98378e-47	Cadm1	0.47456		3.39761e-113	0.551679	0.696	0.388	5.36075e-109	Psmb6	0.964745
								4.50487e-18	0.182271	0.72	0.51	7.10778e-14	Ppib	0.252375										7.77045e-72	0.373825	0.295	0.105	1.22602e-67	Fnip2	0.958942
								4.57869e-17	0.158852	0.471	0.292	7.22425e-13	Tnfaip8l2	0.247746										8.96199e-78	0.450693	0.417	0.189	1.41402e-73	Por	0.944418
								6.76149e-18	0.159736	0.519	0.326	1.06683e-13	Srrm1	0.246735										9.40321e-85	0.462853	0.498	0.237	1.48364e-80	Pid1	0.933202
								2.28215e-16	0.177497	0.799	0.566	3.60077e-12	Vcam1	0.246216										9.20443e-70	0.330313	0.251	0.079	1.45227e-65	Pik3r5	0.931557
								4.46891e-21	0.204226	0.905	0.741	7.05105e-17	Eef2	0.246105										7.29401e-72	0.459002	0.431	0.203	1.15085e-67	Vat1	0.928779
								8.34748e-21	0.159807	0.579	0.366	1.31706e-16	U2surp	0.246086										6.14532e-72	0.315168	0.235	0.07	9.69608e-68	Tctex1d2	0.925807
								2.78039e-17	0.163053	0.606	0.392	4.38689e-13	Lpcat2	0.245796										7.33663e-74	0.450396	0.417	0.193	1.15757e-69	Card19	0.925198
								7.57951e-18	0.158647	0.525	0.329	1.1959e-13	Scarb1	0.245693										1.63681e-121	0.645965	0.822	0.565	2.58255e-117	Ldha	0.92345
								5.2255e-18	0.190182	0.851	0.651	8.24479e-14	Srrm2	0.244848										3.83303e-103	0.495262	0.634	0.335	6.04776e-99	Nme1	0.910134
								2.8645e-15	0.173453	0.631	0.438	4.51961e-11	Atrx	0.244305										4.71259e-163	0.644691	0.891	0.622	7.43553e-159	Bri3	0.908892
								2.76483e-17	0.15925	0.503	0.321	4.36235e-13	0610012G03Rik	0.242002										1.4601e-74	0.364095	0.329	0.125	2.30374e-70	Esyt1	0.887313
								1.4464e-18	0.150465	0.533	0.33	2.28214e-14	Tnfrsf1a	0.235876										4.95188e-63	0.345502	0.278	0.099	7.81307e-59	Cdkn1a	0.881188
								1.27259e-18	0.151514	0.578	0.365	2.0079e-14	AC149090.1	0.233534										3.08678e-63	0.356922	0.276	0.103	4.87033e-59	Gpr35	0.871774
								3.16783e-18	0.188775	0.924	0.739	4.99821e-14	Rrbp1	0.232882										4.25244e-121	0.538582	0.773	0.468	6.70949e-117	Ppib	0.870971
								1.12857e-16	0.154534	0.558	0.365	1.78066e-12	Park7	0.229947										1.76084e-64	0.366576	0.304	0.118	2.77825e-60	Cytip	0.870617
								9.17061e-17	0.156677	0.652	0.436	1.44694e-12	Parp14	0.229044										1.66644e-71	0.32575	0.277	0.094	2.62931e-67	Ddx39	0.867622
								6.2129e-16	0.175616	0.82	0.619	9.80272e-12	Tln1	0.228943										3.48499e-76	0.544339	0.651	0.4	5.49862e-72	Bcl2a1b	0.864304
								7.4789e-26	0.191405	0.96	0.796	1.18002e-21	Rps18	0.227976										6.81974e-65	0.348979	0.278	0.103	1.07602e-60	Ethe1	0.858551
								4.96075e-12	0.158381	0.46	0.31	7.82708e-08	Gm26917	0.227673										0	0.724807	0.983	0.822	0	Rpl18	0.856352
								2.42257e-17	0.172208	0.784	0.589	3.82233e-13	Rac2	0.225394										1.31358e-71	0.371926	0.36	0.148	2.07257e-67	Plekhf2	0.847426
								7.40004e-16	0.165609	0.844	0.623	1.16758e-11	Pld4	0.220812										2.38382e-64	0.329964	0.261	0.092	3.76119e-60	Zmiz2	0.844319
								1.89568e-15	0.16757	0.823	0.622	2.99101e-11	Aldh2	0.218213										3.93483e-79	0.533988	0.649	0.401	6.20838e-75	Pla2g7	0.843207
								7.90561e-17	0.158993	0.759	0.544	1.24735e-12	H2afj	0.217827										5.80876e-248	0.671721	0.965	0.759	9.16507e-244	Rpl15	0.842927
								3.71015e-21	0.156569	0.936	0.671	5.85387e-17	Mrc1	0.215196										1.07911e-70	0.461087	0.486	0.256	1.70262e-66	Sdf2l1	0.842436
								2.46892e-15	0.160717	0.789	0.581	3.89547e-11	Eif5b	0.214562										7.30524e-123	0.55903	0.838	0.547	1.15262e-118	Sec61g	0.841054
								5.28159e-14	0.152441	0.72	0.523	8.3333e-10	Evl	0.205925										1.28115e-74	0.445128	0.517	0.264	2.02139e-70	Mt1	0.839895
								3.84986e-14	0.150865	0.666	0.481	6.07431e-10	Atp5d	0.204635										1.30447e-287	0.703283	0.977	0.81	2.05819e-283	Rps2	0.837936
								2.58811e-14	0.154399	0.817	0.632	4.08352e-10	H2-DMb1	0.196486										6.85289e-76	0.373914	0.398	0.169	1.08125e-71	Ap3s1	0.831384
								1.55727e-20	0.162381	0.947	0.785	2.45707e-16	Rpl15	0.193428										2.59441e-61	0.327447	0.258	0.092	4.09347e-57	Plxna1	0.828247
								1.59297e-13	0.151908	0.859	0.667	2.51339e-09	Asah1	0.192746										2.74772e-64	0.285091	0.218	0.066	4.33536e-60	Capn2	0.81776
								1.35984e-15	0.15165	0.896	0.699	2.14556e-11	Rpl4	0.191648										3.27489e-82	0.436476	0.553	0.29	5.16711e-78	Psmd8	0.804571
																								3.15531e-104	0.519788	0.764	0.484	4.97844e-100	Itgb2	0.803883
																								3.0339e-65	0.361138	0.343	0.146	4.78689e-61	Dtnbp1	0.794042
																								5.27981e-62	0.308407	0.252	0.088	8.33048e-58	Sh3pxd2b	0.793047
																								2.91507e-217	0.642198	0.965	0.774	4.5994e-213	Rps18	0.790461
																								1.20016e-101	0.495486	0.749	0.464	1.89361e-97	Rbm3	0.782952
																								6.86322e-70	0.43587	0.521	0.281	1.08288e-65	Ms4a6b	0.780371
																								4.96046e-84	0.46508	0.664	0.387	7.82661e-80	Mrpl52	0.777868
																								3.90334e-142	0.562645	0.888	0.639	6.15868e-138	Atox1	0.769843
																								9.22052e-93	0.482724	0.729	0.452	1.45481e-88	Abracl	0.7617
																								5.00552e-60	0.294805	0.235	0.081	7.89771e-56	Comtd1	0.761311
																								5.97819e-55	0.352821	0.303	0.131	9.43238e-51	Fam213b	0.758189
																								1.95747e-66	0.366243	0.421	0.194	3.0885e-62	Tns3	0.755825
																								2.31015e-130	0.526437	0.875	0.607	3.64495e-126	Rpl29	0.746567
																								8.70626e-60	0.416707	0.469	0.252	1.37367e-55	Rab7b	0.745937
																								1.79038e-63	0.382935	0.438	0.215	2.82486e-59	Ankrd12	0.745446
																								1.65289e-248	0.629026	0.982	0.823	2.60793e-244	Rpl10	0.741541
																								3.02692e-67	0.393875	0.46	0.235	4.77587e-63	Uap1l1	0.73952
																								1.55807e-177	0.558443	0.961	0.716	2.45832e-173	Rpl14	0.739207
																								6.1156e-42	0.406364	0.369	0.193	9.64919e-38	Gadd45b	0.738661
																								1.96776e-50	0.340742	0.287	0.124	3.10473e-46	Gpr137b	0.729798
																								4.22069e-249	0.613371	0.98	0.818	6.65941e-245	Rps3	0.72597
																								1.18223e-61	0.423786	0.51	0.29	1.86533e-57	Dhrs3	0.720436
																								2.25841e-69	0.455784	0.633	0.392	3.56332e-65	Ms4a6d	0.717689
																								5.74935e-70	0.397262	0.519	0.278	9.07133e-66	Prelid1	0.715899
																								3.488e-69	0.439258	0.625	0.375	5.50336e-65	Metrnl	0.713082
																								1.05242e-98	0.44746	0.783	0.487	1.66052e-94	Eif3k	0.704953
																								9.78313e-49	0.406068	0.431	0.239	1.54358e-44	Ccdc88a	0.702873
																								2.21568e-183	0.55416	0.956	0.745	3.4959e-179	Rpl7a	0.701691
																								9.95141e-59	0.296796	0.291	0.115	1.57013e-54	Naa20	0.69094
																								2.60937e-52	0.339133	0.327	0.151	4.11707e-48	Psen2	0.688798
																								1.57706e-62	0.346676	0.409	0.198	2.48829e-58	Eif6	0.681685
																								2.48215e-131	0.524748	0.92	0.709	3.91634e-127	Eif4a1	0.671444
																								8.856e-218	0.570818	0.985	0.832	1.3973e-213	Rpl28	0.667762
																								3.57341e-76	0.426513	0.687	0.43	5.63812e-72	Gpi1	0.665942
																								3.14853e-59	0.367787	0.455	0.243	4.96774e-55	Diaph1	0.661436
																								1.85681e-66	0.373197	0.524	0.286	2.92968e-62	Ube2i	0.660659
																								4.88969e-52	0.308789	0.295	0.128	7.71495e-48	Taf1d	0.660092
																								1.13336e-50	0.310305	0.304	0.135	1.78821e-46	Pdxk	0.65057
																								3.07032e-54	0.32025	0.335	0.155	4.84435e-50	Cuedc2	0.650204
																								7.66827e-187	0.550132	0.969	0.81	1.2099e-182	Rps7	0.650095
																								1.71485e-65	0.361557	0.507	0.272	2.70569e-61	Snrpf	0.650033
																								2.85584e-60	0.314004	0.368	0.168	4.50594e-56	Commd4	0.649178
																								2.67526e-51	0.326824	0.335	0.159	4.22102e-47	Ybx3	0.647847
																								2.26049e-59	0.357151	0.459	0.244	3.5666e-55	Spg21	0.645402
																								1.72649e-66	0.370568	0.54	0.301	2.72406e-62	Vps29	0.64343
																								4.57083e-168	0.528441	0.958	0.784	7.21186e-164	Gabarap	0.63759
																								1.44283e-148	0.520947	0.946	0.763	2.2765e-144	Anxa5	0.637537
																								1.88086e-85	0.432368	0.789	0.526	2.96761e-81	Cox5b	0.636452
																								5.91767e-77	0.409685	0.72	0.456	9.33691e-73	Atp5g1	0.63299
																								3.94051e-51	0.307417	0.319	0.146	6.21734e-47	Lrrc59	0.628627
																								7.39546e-61	0.354819	0.488	0.266	1.16686e-56	Cope	0.627361
																								6.56313e-52	0.313403	0.335	0.158	1.03553e-47	Nhp2	0.624941
																								3.00183e-160	0.521217	0.96	0.791	4.73629e-156	Rpl36	0.62468
																								2.68932e-44	0.302099	0.28	0.126	4.2432e-40	Gas2l3	0.621968
																								7.77299e-49	0.282489	0.268	0.112	1.22642e-44	Haus8	0.62055
																								1.59227e-86	0.432599	0.817	0.562	2.51228e-82	Atp5b	0.617891
																								1.60759e-56	0.331826	0.438	0.226	2.53646e-52	Ifnar1	0.615846
																								3.13285e-53	0.318386	0.371	0.182	4.94301e-49	Mvp	0.615214
																								6.57142e-66	0.379443	0.61	0.367	1.03684e-61	Taf10	0.613953
																								1.65092e-57	0.335528	0.461	0.243	2.60483e-53	Ppp1r14b	0.611377
																								9.81408e-118	0.493973	0.939	0.749	1.54846e-113	Cd68	0.611121
																								3.46899e-83	0.477295	0.875	0.68	5.47338e-79	H2afz	0.605266
																								2.22168e-46	0.324623	0.355	0.181	3.50537e-42	Uba52	0.603357
																								3.10113e-79	0.407045	0.763	0.506	4.89296e-75	Elob	0.60189
																								5.78178e-49	0.341911	0.429	0.234	9.12249e-45	Asph	0.601146
																								1.41041e-59	0.335755	0.483	0.26	2.22535e-55	Cnih4	0.600629
																								5.03049e-53	0.318779	0.399	0.202	7.9371e-49	Nsf	0.599967
																								9.79402e-30	0.398496	0.432	0.277	1.5453e-25	Ccrl2	0.599827
																								7.80862e-162	0.509689	0.97	0.816	1.23204e-157	Rps6	0.598546
																								4.01921e-172	0.505529	0.972	0.811	6.34151e-168	Rpl24	0.598506
																								9.54822e-50	0.308905	0.359	0.176	1.50652e-45	Coro1c	0.59622
																								9.6516e-108	0.451789	0.9	0.672	1.52283e-103	Rpl4	0.596202
																								2.9254e-53	0.275996	0.311	0.134	4.61569e-49	Tmem165	0.596075
																								3.54695e-45	0.318276	0.354	0.18	5.59637e-41	Arid5b	0.592999
																								2.11415e-47	0.33318	0.414	0.223	3.33571e-43	Ciita	0.592003
																								1.65278e-72	0.43623	0.818	0.6	2.60776e-68	Psmb8	0.584978
																								1.64456e-60	0.346923	0.559	0.322	2.59478e-56	Pycard	0.584126
																								2.79794e-52	0.321471	0.415	0.22	4.41459e-48	Mrpl54	0.580046
																								1.12725e-81	0.413794	0.81	0.571	1.77857e-77	Sec61b	0.57689
																								4.89062e-52	0.2959	0.378	0.184	7.71643e-48	Lims1	0.576548
																								5.30417e-68	0.363911	0.669	0.417	8.36891e-64	Plekho1	0.570156
																								4.75444e-145	0.476631	0.97	0.801	7.50156e-141	Rpl12	0.570077
																								2.47729e-47	0.27054	0.284	0.125	3.90867e-43	Sap30	0.569135
																								2.23214e-71	0.403549	0.765	0.534	3.52187e-67	Eif5a	0.56749
																								3.04644e-33	0.410737	0.548	0.389	4.80667e-29	Sod2	0.56412
																								4.90295e-57	0.353095	0.603	0.37	7.73587e-53	Fam105a	0.560306
																								2.15749e-55	0.31586	0.494	0.27	3.40409e-51	Hnrnpd	0.557268
																								1.08589e-54	0.349467	0.575	0.352	1.71332e-50	Chd4	0.555093
																								1.06796e-63	0.369526	0.686	0.447	1.68503e-59	Eif3h	0.554694
																								2.15645e-52	0.349294	0.598	0.368	3.40245e-48	Gna13	0.552587
																								3.64714e-63	0.360813	0.685	0.439	5.75445e-59	Jpt1	0.55046
																								2.2372e-53	0.400051	0.722	0.515	3.52985e-49	Prkcd	0.550165
																								7.02599e-67	0.348767	0.678	0.42	1.10856e-62	Snrpe	0.549916
																								3.42526e-51	0.306139	0.436	0.233	5.40438e-47	Uqcrc1	0.549286
																								2.74556e-65	0.360718	0.713	0.46	4.33194e-61	Sub1	0.547216
																								4.91387e-55	0.336516	0.55	0.329	7.7531e-51	Tmem258	0.54597
																								3.86483e-67	0.39487	0.778	0.554	6.09794e-63	Dbi	0.544697
																								3.9011e-46	0.331776	0.467	0.276	6.15516e-42	Crlf2	0.541746
																								1.32245e-41	0.315819	0.402	0.225	2.08657e-37	Ppp4r2	0.540252
																								4.4003e-72	0.386504	0.794	0.559	6.94279e-68	Tpd52	0.53934
																								2.81035e-34	0.360254	0.467	0.302	4.43416e-30	Rilpl2	0.539226
																								2.71611e-59	0.240135	0.374	0.157	4.28548e-55	Cx3cr1	0.537786
																								3.67247e-43	0.29576	0.355	0.186	5.79442e-39	Ssr2	0.535687
																								6.27379e-47	0.257419	0.298	0.134	9.89879e-43	Siva1	0.532715
																								2.05985e-56	0.307925	0.512	0.286	3.25004e-52	Eif3i	0.532626
																								2.8575e-47	0.271346	0.333	0.16	4.50857e-43	Eif1ax	0.531518
																								5.31804e-137	0.44832	0.97	0.809	8.3908e-133	Rpl21	0.530977
																								3.29662e-82	0.399619	0.861	0.645	5.20141e-78	Npm1	0.525301
																								6.58698e-38	0.293578	0.326	0.173	1.03929e-33	Kmt5a	0.522987
																								2.24698e-38	0.295994	0.35	0.189	3.54528e-34	Slc37a2	0.520593
																								6.07127e-62	0.398493	0.797	0.601	9.57925e-58	Pdia6	0.519802
																								5.423e-43	0.274352	0.314	0.156	8.55641e-39	Nt5c	0.518955
																								1.22356e-62	0.354669	0.746	0.502	1.93054e-58	Cox7b	0.516763
																								3.99976e-58	0.338835	0.679	0.436	6.31083e-54	Rgs10	0.515849
																								7.343e-49	0.293768	0.44	0.241	1.15858e-44	Phb2	0.514971
																								2.38959e-108	0.411274	0.928	0.732	3.7703e-104	Naca	0.514369
																								7.28382e-92	0.403975	0.911	0.708	1.14924e-87	Rpl35	0.512564
																								3.69254e-40	0.288792	0.364	0.196	5.8261e-36	Daglb	0.510293
																								8.87767e-44	0.290565	0.414	0.228	1.40072e-39	Npc1	0.505436
																								3.85895e-42	0.299362	0.436	0.249	6.08865e-38	Atp6v1c1	0.503945
																								1.73765e-41	0.254863	0.286	0.135	2.74166e-37	Slc35b1	0.502696
																								1.03494e-44	0.278308	0.401	0.214	1.63293e-40	Snrpg	0.498221
																								1.49939e-40	0.2978	0.429	0.247	2.36574e-36	Bach1	0.497106
																								8.79402e-44	0.2299	0.261	0.111	1.38752e-39	Arhgap45	0.495899
																								4.38132e-52	0.291019	0.515	0.293	6.91284e-48	Snrpd2	0.494637
																								5.63737e-67	0.40311	0.861	0.692	8.89464e-63	Ms4a6c	0.494413
																								3.65083e-46	0.30383	0.488	0.29	5.76027e-42	Tmem256	0.494231
																								2.18338e-56	0.342357	0.743	0.512	3.44493e-52	Ssr4	0.487301
																								2.20054e-56	0.316174	0.662	0.422	3.47201e-52	Psmb1	0.484507
																								1.34655e-39	0.32807	0.549	0.363	2.12459e-35	Nceh1	0.482869
																								1.42111e-46	0.319035	0.577	0.372	2.24222e-42	Psmb5	0.481893
																								8.66926e-36	0.299017	0.422	0.255	1.36784e-31	Pold4	0.47617
																								2.98316e-58	0.336852	0.771	0.541	4.70683e-54	Ppp1ca	0.471349
																								9.49982e-36	0.276138	0.37	0.209	1.49888e-31	Ezr	0.466534
																								1.59871e-56	0.321583	0.725	0.49	2.52245e-52	Atp5c1	0.466296
																								2.49079e-76	0.36737	0.903	0.711	3.92997e-72	Atp5e	0.460104
																								9.42538e-45	0.30884	0.616	0.404	1.48714e-40	Psma4	0.45953
																								5.24193e-43	0.249903	0.362	0.188	8.27072e-39	U2af1	0.456893
																								3.87138e-38	0.264336	0.373	0.206	6.10827e-34	Slk	0.456469
																								1.50174e-39	0.280107	0.438	0.259	2.36945e-35	Plgrkt	0.456086
																								8.79741e-37	0.261355	0.371	0.203	1.38806e-32	Actn4	0.455224
																								1.27309e-42	0.252205	0.383	0.203	2.00868e-38	Snf8	0.453495
																								4.31486e-76	0.366525	0.903	0.723	6.80799e-72	Cox8a	0.451531
																								1.20277e-47	0.279202	0.546	0.329	1.89773e-43	Hnrnpa1	0.449689
																								6.5159e-35	0.253815	0.331	0.177	1.02808e-30	N4bp1	0.449266
																								3.82935e-33	0.269667	0.359	0.207	6.04195e-29	Lrrfip1	0.446131
																								7.21102e-54	0.337416	0.803	0.599	1.13776e-49	Hnrnpa3	0.444901
																								3.1871e-35	0.251464	0.323	0.173	5.0286e-31	Flii	0.443842
																								1.89054e-53	0.319371	0.749	0.529	2.9829e-49	Atp5j2	0.443801
																								6.53214e-44	0.27825	0.593	0.362	1.03064e-39	Atf3	0.443555
																								9.05381e-41	0.312898	0.642	0.443	1.42851e-36	Atp5k	0.443445
																								1.51392e-34	0.310985	0.553	0.379	2.38866e-30	Pld3	0.442094
																								6.75492e-41	0.218873	0.284	0.131	1.06579e-36	Hpf1	0.44085
																								6.56465e-53	0.33944	0.81	0.614	1.03577e-48	Tkt	0.440619
																								1.78696e-44	0.291072	0.572	0.37	2.81946e-40	Rpl27	0.43814
																								2.05713e-34	0.283113	0.441	0.275	3.24574e-30	Abr	0.438079
																								3.02984e-42	0.279914	0.547	0.341	4.78048e-38	Tmed9	0.436219
																								1.93078e-35	0.275961	0.427	0.261	3.04638e-31	Dnajb11	0.434817
																								8.56511e-40	0.268806	0.491	0.294	1.3514e-35	Lasp1	0.434157
																								7.2698e-53	0.320069	0.786	0.571	1.14703e-48	Eef1g	0.433002
																								1.0923e-41	0.302141	0.653	0.451	1.72343e-37	Edf1	0.427979
																								5.76919e-47	0.290124	0.638	0.423	9.10263e-43	Chmp2a	0.42748
																								5.15586e-31	0.263068	0.381	0.226	8.13491e-27	Rasa4	0.424698
																								2.56447e-46	0.281691	0.616	0.399	4.04621e-42	Calm3	0.424258
																								1.23468e-32	0.331125	0.704	0.541	1.94807e-28	Slfn2	0.423071
																								5.04647e-65	0.350302	0.891	0.728	7.96232e-61	Cotl1	0.422925
																								3.1127e-32	0.338644	0.721	0.57	4.91122e-28	Gm10076	0.42097
																								1.34494e-46	0.297237	0.735	0.512	2.12205e-42	Ndufa13	0.418523
																								1.38041e-42	0.27611	0.604	0.39	2.17801e-38	Psmb3	0.416926
																								4.72328e-38	0.25264	0.418	0.244	7.45239e-34	Snrpd1	0.415761
																								1.49466e-37	0.266919	0.479	0.298	2.35827e-33	Bola2	0.415112
																								1.21224e-37	0.30627	0.696	0.504	1.91268e-33	Tgfb1	0.414716
																								2.37595e-36	0.254885	0.426	0.252	3.74877e-32	1810058I24Rik	0.414431
																								1.23077e-39	0.275635	0.54	0.352	1.94191e-35	Cct2	0.411169
																								2.80394e-33	0.260038	0.419	0.256	4.42406e-29	Ak2	0.409609
																								8.85111e-73	0.330907	0.903	0.722	1.39653e-68	Btf3	0.408209
																								1.78707e-44	0.281116	0.64	0.432	2.81965e-40	Csf2ra	0.407045
																								2.73893e-42	0.282517	0.655	0.445	4.32149e-38	Rab7	0.4067
																								5.39525e-42	0.279104	0.675	0.455	8.51263e-38	Atp5d	0.405151
																								8.5849e-45	0.282383	0.67	0.459	1.35452e-40	Ran	0.403405
																								9.03233e-38	0.231756	0.369	0.202	1.42512e-33	Psmc4	0.403387
																								1.80394e-40	0.275413	0.635	0.425	2.84626e-36	Eif3c	0.40204
																								7.98672e-37	0.246664	0.447	0.269	1.26014e-32	Csnk2b	0.395192
																								4.63845e-41	0.288826	0.743	0.534	7.31854e-37	Ncl	0.394482
																								2.04837e-32	0.234608	0.368	0.209	3.23192e-28	Bcl2l11	0.394227
																								3.74747e-43	0.256815	0.591	0.376	5.91277e-39	Pebp1	0.393206
																								3.21063e-36	0.252707	0.482	0.3	5.06574e-32	Dgkz	0.392918
																								9.45149e-36	0.25372	0.498	0.312	1.49126e-31	Ranbp1	0.3924
																								1.94393e-36	0.248344	0.477	0.292	3.06713e-32	Mrpl33	0.392251
																								1.81069e-45	0.285245	0.746	0.533	2.8569e-41	Eif3f	0.391883
																								2.39801e-33	0.255192	0.468	0.295	3.78358e-29	Rpl36al	0.391573
																								7.42096e-47	0.306006	0.815	0.627	1.17088e-42	Dynll1	0.391515
																								1.86818e-36	0.278523	0.629	0.438	2.94762e-32	Plekho2	0.391051
																								1.84588e-38	0.255563	0.551	0.353	2.91244e-34	Sf3b6	0.387921
																								1.08654e-32	0.235741	0.397	0.236	1.71434e-28	Mrpl30	0.380444
																								2.25514e-44	0.281286	0.81	0.599	3.55815e-40	Efhd2	0.374125
																								8.00429e-35	0.254216	0.55	0.364	1.26292e-30	Sept7	0.373847
																								1.06936e-40	0.269398	0.727	0.516	1.68724e-36	Nedd8	0.372343
																								3.36908e-32	0.236802	0.418	0.258	5.31573e-28	Glrx3	0.36934
																								9.83008e-44	0.281294	0.779	0.588	1.55099e-39	Rps27l	0.366435
																								2.17219e-24	0.270407	0.581	0.422	3.42728e-20	Tnfrsf1b	0.363673
																								1.07115e-34	0.235729	0.484	0.304	1.69006e-30	Eif3m	0.363353
																								1.25098e-37	0.235696	0.559	0.355	1.9738e-33	Tgfbr1	0.36097
																								4.35547e-33	0.232729	0.494	0.311	6.87207e-29	Aurkaip1	0.358156
																								1.67327e-32	0.261032	0.634	0.454	2.64008e-28	Spcs2	0.356669
																								4.04187e-35	0.239725	0.541	0.354	6.37726e-31	Tbcb	0.356295
																								3.22496e-34	0.24104	0.541	0.356	5.08834e-30	Nsa2	0.356291
																								2.87753e-57	0.298026	0.919	0.759	4.54017e-53	Arpc3	0.356158
																								3.48822e-37	0.257935	0.719	0.515	5.50371e-33	Shisa5	0.353248
																								1.82819e-31	0.224206	0.461	0.287	2.88452e-27	Fubp1	0.348011
																								5.60285e-40	0.271426	0.817	0.628	8.84017e-36	Pfdn5	0.347579
																								1.33635e-30	0.252535	0.646	0.466	2.1085e-26	Alox5ap	0.342726
																								1.31434e-27	0.228633	0.436	0.282	2.07376e-23	Ubxn4	0.341384
																								6.29733e-35	0.216087	0.488	0.299	9.93593e-31	Mrpl23	0.341264
																								9.12032e-33	0.213344	0.43	0.261	1.439e-28	Sptssa	0.338516
																								5.82987e-29	0.219952	0.417	0.261	9.19836e-25	Rrp1	0.33845
																								1.34097e-24	0.249762	0.554	0.399	2.11578e-20	Mapkapk2	0.338308
																								9.2714e-30	0.239633	0.59	0.409	1.46284e-25	Flna	0.337431
																								4.17341e-25	0.265701	0.714	0.559	6.5848e-21	Psme2	0.33341
																								2.12897e-31	0.200799	0.394	0.229	3.35909e-27	Srsf7	0.331024
																								3.00836e-36	0.234965	0.677	0.471	4.74659e-32	Dad1	0.33071
																								1.18184e-29	0.20961	0.421	0.257	1.86471e-25	Sec11a	0.330508
																								6.98213e-33	0.193944	0.394	0.226	1.10164e-28	Emg1	0.323788
																								3.02586e-31	0.223795	0.569	0.385	4.7742e-27	Gusb	0.322378
																								1.39789e-40	0.25609	0.91	0.719	2.20559e-36	Eef2	0.319673
																								9.88512e-30	0.203719	0.425	0.261	1.55967e-25	Baz1a	0.319485
																								2.17678e-33	0.205048	0.476	0.296	3.43452e-29	Sin3b	0.318964
																								2.39406e-32	0.195804	0.412	0.244	3.77735e-28	Eif3d	0.317603
																								1.34403e-27	0.212134	0.43	0.278	2.12062e-23	Ndufa11	0.316728
																								1.67632e-32	0.222897	0.619	0.426	2.64489e-28	Cct8	0.316452
																								8.08433e-31	0.212186	0.498	0.324	1.27554e-26	Atp6v0d1	0.316374
																								1.55899e-26	0.211004	0.442	0.286	2.45978e-22	Ptpre	0.31508
																								1.24948e-31	0.228489	0.664	0.474	1.97143e-27	2010107E04Rik	0.313464
																								1.72409e-30	0.211974	0.525	0.346	2.72026e-26	Psma1	0.312602
																								1.41899e-32	0.232462	0.703	0.513	2.23887e-28	Sumo2	0.312468
																								1.89504e-36	0.251606	0.813	0.646	2.99e-32	Rpl31	0.311823
																								1.15213e-26	0.234857	0.654	0.484	1.81782e-22	Cd48	0.310924
																								2.83202e-32	0.236842	0.724	0.546	4.46837e-28	Vdac2	0.308406
																								4.2423e-26	0.218277	0.531	0.369	6.69349e-22	Irf5	0.305819
																								1.43089e-33	0.229385	0.723	0.533	2.25765e-29	Rbx1	0.305425
																								1.57008e-29	0.219078	0.62	0.441	2.47728e-25	H2afy	0.301172
																								1.19637e-34	0.25094	0.875	0.723	1.88764e-30	Rpl36a	0.299553
																								6.68188e-40	0.244626	0.87	0.701	1.05427e-35	Atp5h	0.299331
																								2.25442e-29	0.220153	0.637	0.461	3.55702e-25	D8Ertd738e	0.297745
																								2.75418e-31	0.211688	0.643	0.448	4.34555e-27	Rbm25	0.297194
																								7.26929e-26	0.206875	0.504	0.343	1.14695e-21	Ndufa3	0.295369
																								2.09813e-28	0.193695	0.447	0.285	3.31042e-24	Mrpl20	0.293497
																								3.14205e-28	0.224896	0.712	0.539	4.95752e-24	Cd84	0.291669
																								5.04911e-25	0.20254	0.5	0.338	7.96649e-21	Ankrd11	0.291006
																								5.22107e-26	0.185832	0.393	0.241	8.2378e-22	P2ry6	0.290965
																								1.66804e-28	0.201831	0.53	0.359	2.63184e-24	Usmg5	0.289893
																								4.47434e-26	0.204863	0.537	0.371	7.05962e-22	Ost4	0.288744
																								3.14716e-24	0.204887	0.524	0.362	4.96559e-20	Ftl1-ps1	0.288604
																								4.30319e-27	0.186556	0.415	0.259	6.78957e-23	Arpp19	0.28781
																								3.95784e-35	0.229701	0.839	0.663	6.24467e-31	Cox6c	0.286359
																								9.12636e-27	0.191398	0.447	0.291	1.43996e-22	Tcp1	0.284236
																								2.98575e-26	0.194669	0.473	0.314	4.71092e-22	Sri	0.284193
																								2.34909e-30	0.193466	0.54	0.359	3.70639e-26	Fis1	0.283121
																								3.58299e-25	0.204776	0.523	0.369	5.65324e-21	Ubxn1	0.282581
																								6.77117e-25	0.188168	0.433	0.279	1.06836e-20	Slc29a3	0.281926
																								2.35511e-29	0.215266	0.759	0.57	3.71589e-25	Hspe1	0.281701
																								2.26338e-23	0.199631	0.532	0.373	3.57116e-19	Fkbp2	0.277294
																								2.22316e-22	0.206377	0.584	0.427	3.50769e-18	P2rx4	0.2758
																								4.55891e-27	0.199395	0.631	0.452	7.19305e-23	Snrpb	0.272334
																								1.62108e-25	0.186465	0.47	0.313	2.55774e-21	Mrps14	0.271327
																								2.52855e-25	0.189483	0.498	0.338	3.98955e-21	Tomm22	0.271157
																								1.51282e-24	0.182383	0.476	0.316	2.38693e-20	Llph	0.266301
																								6.00332e-20	0.195052	0.564	0.406	9.47204e-16	Lilr4b	0.264445
																								7.92644e-25	0.187199	0.513	0.355	1.25063e-20	Pgls	0.263104
																								3.48458e-21	0.206102	0.722	0.558	5.49797e-17	Nfe2l2	0.261982
																								1.39843e-25	0.17205	0.44	0.281	2.20644e-21	S100a13	0.260145
																								1.10395e-24	0.190653	0.663	0.479	1.7418e-20	Anp32b	0.258493
																								8.37929e-28	0.212104	0.829	0.676	1.32208e-23	Pitpna	0.256318
																								1.25628e-24	0.166427	0.409	0.258	1.98216e-20	Psmc5	0.253987
																								1.34688e-22	0.206347	0.782	0.627	2.12511e-18	Clic1	0.253317
																								8.92936e-26	0.188499	0.617	0.45	1.40887e-21	Ndufb7	0.252835
																								1.08534e-22	0.191306	0.683	0.509	1.71245e-18	Sf3b1	0.251757
																								6.14726e-25	0.184774	0.597	0.433	9.69915e-21	Tomm20	0.249007
																								1.35663e-25	0.179852	0.612	0.435	2.14049e-21	Ndufc2	0.247348
																								1.58846e-24	0.175312	0.591	0.415	2.50626e-20	Cct5	0.243787
																								7.06627e-24	0.169697	0.5	0.339	1.11492e-19	Ndufa1	0.24312
																								2.6703e-28	0.177984	0.707	0.509	4.2132e-24	Srsf3	0.242456
																								2.58214e-21	0.179553	0.555	0.402	4.0741e-17	Psmb2	0.241873
																								2.40857e-21	0.179756	0.571	0.417	3.80025e-17	Ndufb8	0.240376
																								2.00491e-25	0.186084	0.75	0.582	3.16335e-21	Atp5j	0.235748
																								5.76868e-22	0.168502	0.51	0.356	9.10182e-18	Cct4	0.234798
																								6.47014e-23	0.169256	0.554	0.39	1.02086e-18	Polr1d	0.23442
																								3.81933e-23	0.178112	0.66	0.494	6.02614e-19	Psma2	0.233241
																								5.93075e-23	0.166645	0.55	0.386	9.35754e-19	Mfsd1	0.231451
																								4.18233e-20	0.175044	0.612	0.453	6.59888e-16	Smdt1	0.231376
																								6.74453e-24	0.1725	0.729	0.545	1.06415e-19	Serbp1	0.226581
																								1.51371e-24	0.159706	0.586	0.413	2.38833e-20	Ndufb9	0.221248
																								5.79676e-22	0.15632	0.498	0.343	9.14613e-18	Swi5	0.220531
																								3.65309e-23	0.181779	0.834	0.683	5.76385e-19	Cox6b1	0.218764
																								2.20701e-20	0.171161	0.765	0.604	3.48223e-16	Cox7a2	0.213255
																								1.18194e-20	0.153276	0.502	0.351	1.86487e-16	Timm13	0.213143
																								8.63469e-21	0.152958	0.524	0.368	1.36238e-16	Bzw1	0.212036
																								6.20103e-22	0.158191	0.624	0.457	9.78399e-18	Ndufa7	0.211373
																								1.50954e-21	0.161625	0.672	0.506	2.38175e-17	M6pr	0.210488
																								1.82823e-19	0.164779	0.72	0.567	2.88459e-15	Brk1	0.205617
																								2.50613e-18	0.15744	0.789	0.63	3.95418e-14	Atp5g2	0.194094
