# Supplementary material for: Osteopontin Expression Identifies a Subset of Recruited Macrophages Distinct from Kupffer Cells in the Fatty Liver
Source: Immunity. Author manuscript; Available in PMC 2021 Jun 14. (PMC7501731; doi:10.1016/j.immuni.2020.08.004)
Supplement: Table S5 [file EMS94913-supplement-Table_S5.xlsx]

## Sheet: CLEC4F- Macs with Monocytes
Fcrls
Mcf2l
Spp1
B3gnt7
Fam83f
Gm36161
Kcnn4
Il7r
Gpr34
Slc7a11
Kcna3
Spon1
Ehf
Gm45153
Runx3
Gpnmb
Ptchd1
Abcb1b
Gm21188
Osm
Gpr162
Syngr1
Tmem119
Gpr68
Xylt1
Gm37199
Runx2
Spint1
Fcho1
Ly6c2
Adam8
Slc9a7
Mgl2
Gpr176
Lox
AI504432
5430437J10Rik
Gm17749
AC166110.3
Rapsn
Emp1
Cd209a
Tm4sf19
Tnfsf8
Gm37795
H2-M2
Ptgir
Ctsk
Pdcd1
Lrp8
Olr1
Lag3
Klra17
Cd93
Ahnak2
Cd101
Itgad
Ly6i
Dhrs9
Lgi4
Gramd4
Mbp
Slc36a3os
Cxcl3
Il21r
St8sia6
Cd34
Cacna1d
Pxylp1
Flt3
Dcstamp
Cst7
Adgrg5
Cd63
Cd63-ps
Zc3h12c
Osbpl3
Nfatc2
Carmil1
Dnmt3aos
Ccl22
9930022D16Rik
Olfr111
Cd276
Klra3
Creg2
Ch25h
Fam78b
Eno2
Col15a1
Bhlhe41
Itgax
Gdf3
Matn2
Ddr1
Tspan33
Il12rb2
Klrb1b
Fam198b
Gm37168
Cd200
Cyfip2
Ptpn7
Galnt12
Antxr2
Timp1
Slamf7
Fabp5
Slc13a3
Def6
Rfx3
Aldh1a2
Hmgn3
Fcrlb
Gpr171
Nrg2
Gm19951
Cd28
2900005J15Rik
Tnfrsf9
Dlg2
Atp6v0d2
Kazald1
Fcrl5
Klrd1
Card11
Tmem171
Gm6166
Vsig8
Tnc
Ptafr
Chst11
Htra3
Arhgef10l
Retreg1
Siglecg
Tnfrsf13b
Sept6
Bcar3
Hvcn1
Reps2
Itga6
Mpzl3
Ace
Myh15
Arhgap22
Gabbr2
Cd244a
Il2rb
Sirpb1a
Trac
Ltbp3
Klrb1c
Gm30329
Mmp13
Ptgs2
Il1rl1
Gm13998
Asns
Cyp2b9
Fhad1
Spns3
Traf1
Hepacam2
Rab11fip4
Nanos1
Bcl11b
Nkg7
Atp10a
Nim1k
Ly75
Cidea
H2-Oa
Itk
L1cam
Ctsw
Slfn10-ps
Fbln2
Tuft1
Rai14
Ermap
F7
Cd9-ps
Thbs1
Cd7
Col1a1
4930555A03Rik
Cd9
Ocstamp
Zbtb16
Jag1
Fam20c
Nr4a3
Trerf1
Smpd3
Gm13391
Stra6l
Smo
Gm38248
Dusp5
Hr
Cidec
Slc6a8
Adam19
Mmp12
Pcp4l1
Cd8b1
Prrt1
Mef2c
Glis3
Anpep
Abcb1a
B230217C12Rik
Adam15
Hsh2d
Adgrl3
Inhba
Sel1l3
Vegfa
Ank
Syne3
Rab38
Gimap7
Pbxip1
6530402F18Rik
Htra4
P2ry2
Cd69
Serpine1
Tnip3
Slco2b1
Il12rb1
Gcnt2
Lonrf3
Aebp1
Gm26742
Atp8b2
St14
Trbc2
Nxpe5
Slc30a4
Ikzf3
Tnfsf9
A330009N23Rik
Map3k6
Serpinb12
Slc1a5
Tnfsf18
Tbc1d10c
Cxcr6
Ugt1a7c
Mmp14
Igsf11
Itgae
Cercam
Rhof
Gm13710
Slc41a2
Arsi
Zfp385c
Cd2
Trem2
Prag1
Eya4
Mical2
Nek6
Ncs1
Acss1
Ipcef1
Mir99ahg
Gm34084
Cyp2a22
Nav2
Tnfrsf8
C1qtnf12
Afap1
Fam129b
Pmepa1
Capn3
Gm35853
Ccl17
Stap1
Ms4a14
Gm43088
Derl3
AC160637.1
Sik1
Slc16a1
Prr5
Tbc1d2
Ifi27l2b
Tspyl4
Xlr4a
2010003K11Rik
Tspan32
Clcf1
1700025G04Rik
4930430E12Rik
Ankrd28
Rnf217
Plscr1
Gpr85
Sdc1
Dtx4
AC102342.2
Olfml3
Pf4
Tjp2
Eml2
Cbr2
Gm43963
C1qtnf6
Peli2
Kcnk12
Cd19

## Sheet: ResKCs (TIM4+)
Marco
Timd4
Chst8
Cd163
Ric3
Adra2c
Sv2c
Raver2
Abhd11os
En2
C2
Snrpn
Cxcl13
Gm37736
Erich3
Hydin
Cd209f
Zfp37
Gm5802
Dmrt2
St6galnac2
Rimklb
Spire2
Nrap
Serpina1e
Dscaml1
Fam84a
Syt5
Colec12
Gpr55
Nos1
Tcp11x2
Trpc1
1700006J14Rik
Pcdhac2
A930027H12Rik
Gm26714
Efr3b
C6
5330411J11Rik
Dleu7
Gm49469
Fmr1nb
Mill2
Pde1c
Ephb6
Vsig4
Slc6a1
Tmem117
Plekhg4
Tlx1
Mcf2
Bmpr1a
Ptgis
5730507C01Rik
Hyal6
Xlr
Gm28643
Gm9655
Gm34312
Arhgap8
Gstp2
Smim1
Sarm1
C4b
Rpl39l
Zbtb7c
Abca14
Tmc7
Slc22a17
Rims4
Dgki
Phactr1
Rasd2
Meiob
Umodl1
Nptxr
Zfp811
Tnk2
Klhl13
Cct6b
Pcolce2
Angptl7
Kif5a
Ank2
Mcts2
1700030C10Rik
Btbd11
Cplx2
Hyal4
Slc1a3
Cd209g
Gpm6b
Sult4a1
Epha4
Kcp
Rbfox3
Gm39822
Lepr
Atp10b
Nr3c2
Hsd3b5
Fcna
Slc45a3
Slc27a6
Lysmd2
Dcbld1
Zfp354a
Ccdc148
Il7
Fam83g
Sdc2
Liph
Hyal5
Hbb-bs
Gm11545
Camk2a
Lzts1
Hba-a1
Hba-a2
Ppm1n
Lrfn3
Trim46
Neb
Kcnj16
Gfra2
Ly6g6e
Garnl3
Zfp239
Gng7
Slc12a8
Rps4l
Icos
Gm10693
Fam3b
Nid2
Apoc1
Adcy4
Nbea
Dlc1
Phkg1
Cpne8
Clec4f
Chp2
Adra2b
Fam167a
Aloxe3
Cdkn2b
Asb10
Ptprm
Rnf17
Zfp960
Cd55
Pmp22

## Sheet: moKC genes vs 24W WD ResKCs
Cyp2b9
Cidec
Gm4824
Plin4
Mmp9
Gm32468
Ifi44
Sh3d19
Slc7a2
Hoxa1
Hoxb5
Car2
Gm15050
Gm5345
Grhl1
A530032D15Rik
Hotairm1
Hey1
Abtb2
Plscr4
Cavin1
Folr1
BC023105
Gm13470
4930412C18Rik
Gm29707
Peak1os
Cfb
Gm48529
Nectin2
Ifi208
