# Supplementary material for: Osteopontin Expression Identifies a Subset of Recruited Macrophages Distinct from Kupffer Cells in the Fatty Liver
Source: Immunity. Author manuscript; Available in PMC 2021 Jun 14. (PMC7501731; doi:10.1016/j.immuni.2020.08.004)
Supplement: Table S6 [file EMS94913-supplement-Table_S6.xlsx]

## Sheet: SC_WD12vsSD12
p_val	avg_logFC	pct.1	pct.2	p_val_adj	gene	score
2.03266e-51	1.34202	0.98	0.666	3.20713e-47	H2-Eb1	1.94553
1.94642e-30	1.17329	0.31	0.035	3.07107e-26	Cxcl9	8.08265
1.65857e-50	1.17084	1	0.802	2.61688e-46	H2-Ab1	1.44192
8.90349e-38	0.980176	0.985	0.815	1.40479e-33	H2-Aa	1.17027
1.04407e-42	0.962224	0.906	0.481	1.64734e-38	Gapdh	1.77551
5.12398e-37	0.927415	0.64	0.177	8.08462e-33	Ly6a	3.17404
7.16594e-38	0.909973	0.818	0.32	1.13064e-33	Pkm	2.25563
1.38652e-42	0.899119	0.946	0.522	2.18766e-38	Prdx5	1.59881
3.81234e-30	0.846705	0.921	0.572	6.01511e-26	Lgals3	1.33989
7.91057e-48	0.845754	0.951	0.532	1.24813e-43	Rps18	1.48397
1.14867e-34	0.843081	0.379	0.048	1.81238e-30	Ccl5	5.5091
2.96397e-46	0.827075	0.951	0.544	4.67655e-42	Rpl12	1.41976
1.34772e-41	0.826515	0.926	0.594	2.12643e-37	Rpl21	1.26714
1.34708e-35	0.81702	0.847	0.333	2.12542e-31	C4b	2.01754
2.92617e-40	0.813607	0.951	0.633	4.61692e-36	Cd52	1.20333
1.57003e-46	0.796564	0.97	0.623	2.47719e-42	Rps3	1.22064
2.04216e-40	0.775333	0.931	0.46	3.22212e-36	Rpl14	1.53582
2.31108e-47	0.769163	0.97	0.626	3.64642e-43	Rpl11	1.17309
5.65666e-48	0.767945	0.98	0.718	8.92507e-44	Rpl32	1.03377
6.24644e-36	0.760955	0.404	0.056	9.85563e-32	Dnase1l3	4.65796
1.05793e-36	0.752838	0.852	0.33	1.6692e-32	H2-DMb1	1.88652
8.40827e-41	0.736113	0.97	0.607	1.32666e-36	Rps2	1.15726
1.9423e-45	0.723026	0.975	0.752	3.06456e-41	Cyba	0.925132
1.17048e-33	0.711604	0.857	0.365	1.84678e-29	Rpl29	1.62625
7.58673e-32	0.701796	0.65	0.196	1.19704e-27	Pla2g7	2.2144
1.60037e-39	0.701112	0.961	0.628	2.52506e-35	Rpl28	1.05606
5.72536e-34	0.684947	0.931	0.617	9.03348e-30	Rpl10	1.01704
6.00501e-34	0.682249	0.906	0.554	9.47471e-30	Rpl15	1.09595
7.71192e-41	0.67504	0.975	0.745	1.21679e-36	Rpl26	0.871741
1.0466e-19	0.670227	0.33	0.075	1.65132e-15	Serpina3g	2.60206
4.68517e-34	0.653163	0.675	0.188	7.39226e-30	Tspo	2.22669
4.93771e-27	0.647864	0.177	0.003	7.79071e-23	Ccl8	8.82092
3.31366e-26	0.61999	0.365	0.066	5.22829e-22	C3	2.97758
7.99161e-31	0.618049	0.695	0.226	1.26092e-26	Ppib	1.8201
1.32724e-28	0.616155	0.818	0.349	2.09413e-24	Psmb8	1.40394
6.26245e-30	0.61468	0.739	0.26	9.8809e-26	Ssr4	1.6824
2.69339e-42	0.610756	0.985	0.812	4.24964e-38	Rpl19	0.731867
7.45634e-18	0.610104	0.177	0.019	1.17646e-13	Cd63	3.72374
5.63593e-37	0.60708	0.443	0.065	8.89237e-33	Ciita	3.58582
4.60107e-27	0.603461	0.916	0.525	7.25956e-23	Rrbp1	1.03322
6.4234e-24	0.602972	0.448	0.114	1.01348e-19	Tmsb10	2.17848
6.04173e-33	0.591911	0.586	0.141	9.53263e-29	Tpi1	2.29709
1.39287e-22	0.591444	0.517	0.157	2.19766e-18	Capg	1.831
1.5742e-26	0.591219	0.837	0.374	2.48378e-22	Clic1	1.28867
8.34366e-25	0.588062	0.591	0.185	1.31646e-20	Ppt1	1.78228
3.08279e-27	0.582414	0.66	0.22	4.86403e-23	Atp5d	1.67127
1.03079e-31	0.579612	0.961	0.664	1.62638e-27	Rpl34	0.82642
7.67354e-25	0.575322	0.911	0.531	1.21073e-20	Rpl7a	0.968795
3.85629e-33	0.574161	0.424	0.069	6.08445e-29	AY036118	3.08157
8.09282e-24	0.574136	0.852	0.418	1.27689e-19	Rpl4	1.14291
1.41079e-33	0.572217	0.985	0.745	2.22594e-29	Rps11	0.746535
2.76105e-28	0.569534	0.966	0.72	4.35639e-24	Ubb	0.753657
1.14722e-26	0.56927	0.936	0.595	1.81008e-22	Rps7	0.880722
2.26291e-24	0.557246	0.897	0.488	3.57042e-20	Cox8a	1.00371
2.37766e-34	0.548329	0.975	0.777	3.75148e-30	Rps16	0.679315
1.50365e-15	0.548224	0.65	0.299	2.37245e-11	Vim	1.15322
1.70966e-31	0.541839	0.522	0.119	2.6975e-27	Ifi27	2.19256
2.76014e-29	0.534436	0.685	0.213	4.35494e-25	Atp5g1	1.64165
1.61978e-23	0.532276	0.813	0.343	2.55569e-19	Tpr	1.22589
9.8104e-22	0.532224	0.906	0.528	1.54788e-17	Eef2	0.896273
3.98644e-33	0.525455	1	0.826	6.28981e-29	Rpl13	0.628535
9.67863e-37	0.52281	0.276	0.012	1.52709e-32	Hpx	6.55889
4.12015e-20	0.52217	0.887	0.51	6.50077e-16	H2-DMa	0.890702
7.58018e-22	0.519548	0.892	0.462	1.196e-17	Fcgr3	0.981858
2.1651e-23	0.509725	0.754	0.308	3.41609e-19	Ccdc12	1.20859
2.25505e-19	0.505896	0.571	0.205	3.55802e-15	Alb	1.34357
6.73291e-32	0.504997	0.631	0.163	1.06232e-27	Adap2	1.84192
2.0624e-26	0.504951	0.438	0.094	3.25406e-22	Lars2	2.12662
1.42739e-26	0.504258	0.975	0.721	2.25214e-22	Rps10	0.672574
4.5875e-16	0.503857	0.823	0.409	7.23816e-12	Cstb	0.989676
1.10613e-23	0.501127	0.966	0.664	1.74525e-19	Rps25	0.718232
2.64243e-23	0.497028	0.975	0.721	4.16922e-19	Rps19	0.66293
6.78711e-23	0.496151	0.961	0.689	1.07087e-18	Rpl8	0.682119
6.53447e-22	0.493768	0.926	0.57	1.03101e-17	Cd68	0.788327
5.27551e-20	0.491369	0.833	0.402	8.3237e-16	Pfdn5	0.993471
1.68195e-16	0.490032	0.611	0.252	2.65378e-12	Mif	1.14278
1.30407e-27	0.48917	0.98	0.752	2.05756e-23	Rps13	0.629117
2.25884e-12	0.488671	0.567	0.249	3.56399e-08	Iigp1	1.06979
2.00687e-19	0.488497	0.739	0.317	3.16644e-15	Gbp2b	1.10397
6.07265e-25	0.487873	0.374	0.075	9.58142e-21	Golgb1	2.14664
9.92166e-21	0.487422	0.606	0.221	1.56544e-16	Fxyd5	1.27869
4.18834e-20	0.483851	0.946	0.576	6.60837e-16	Blvrb	0.781098
9.5639e-20	0.479749	0.956	0.669	1.50899e-15	Gngt2	0.675464
8.01561e-18	0.478294	0.749	0.339	1.2647e-13	Aldoa	1.02648
3.18871e-24	0.473579	0.719	0.264	5.03115e-20	Elob	1.24271
2.53232e-21	0.469023	0.729	0.304	3.99549e-17	Cox5b	1.08891
6.17088e-29	0.468213	0.596	0.158	9.73641e-25	Eif4g1	1.66104
1.12202e-23	0.463907	0.507	0.142	1.77033e-19	Pycard	1.54737
8.52213e-26	0.463301	0.443	0.101	1.34462e-21	Tmem37	1.84903
2.24737e-21	0.457355	0.724	0.287	3.5459e-17	Ndufa13	1.1149
1.28192e-23	0.4573	0.985	0.789	2.02261e-19	Rpl17	0.563756
7.0375e-23	0.450691	0.98	0.768	1.11038e-18	Rps5	0.567709
5.09696e-22	0.447669	0.975	0.782	8.04198e-18	Rpl18a	0.551108
1.03647e-23	0.444634	0.453	0.114	1.63534e-19	Rnh1	1.62435
1.41039e-15	0.437634	0.887	0.547	2.22532e-11	Man2b1	0.696915
1.80636e-32	0.430211	0.212	0.003	2.85008e-28	Hp	7.01574
1.79844e-18	0.428644	0.951	0.729	2.83759e-14	Rplp0	0.55161
1.38108e-24	0.424384	0.187	0.009	2.17907e-20	Slamf7	4.17683
5.87674e-22	0.42283	0.98	0.812	9.27232e-18	Rpl27a	0.504104
2.3913e-21	0.421563	0.65	0.232	3.773e-17	Eif3h	1.1323
4.52264e-20	0.417669	0.547	0.18	7.13583e-16	Tnfrsf1a	1.20245
2.29787e-17	0.417592	0.921	0.638	3.62558e-13	Rpl24	0.593522
8.77198e-18	0.413958	0.783	0.35	1.38404e-13	H2afj	0.900359
1.03271e-24	0.412931	0.99	0.886	1.6294e-20	Rpl23	0.456251
4.83984e-19	0.412125	0.788	0.349	7.6363e-15	Slc11a1	0.904608
1.42286e-26	0.411838	0.335	0.053	2.24499e-22	Akap9	2.18993
5.49537e-16	0.407452	0.581	0.233	8.67059e-12	Csf2rb	0.974196
2.4696e-12	0.404637	0.438	0.174	3.89653e-08	Bcl2a1b	0.963212
3.2516e-16	0.403814	0.916	0.589	5.13038e-12	Rpl36	0.617519
1.16756e-16	0.403535	0.931	0.638	1.84218e-12	Rpl18	0.57977
1.16993e-21	0.402651	0.611	0.201	1.84592e-17	Psmb2	1.16597
2.13578e-14	0.402395	0.734	0.358	3.36984e-10	Gm2a	0.802602
2.26574e-14	0.397184	0.966	0.714	3.57489e-10	Ctsz	0.529945
5.58072e-13	0.394803	0.975	0.853	8.80526e-09	Txn1	0.446041
2.25181e-15	0.393571	0.931	0.655	3.55291e-11	Rps6	0.550999
7.94089e-19	0.392251	0.98	0.787	1.25291e-14	Rps15a	0.482316
1.03604e-22	0.391578	0.985	0.862	1.63467e-18	Rps14	0.442322
1.13625e-17	0.391088	0.778	0.362	1.79278e-13	Atp5b	0.81792
4.59836e-15	0.390546	0.404	0.132	7.25529e-11	Kcnq1ot1	1.11113
2.94129e-23	0.390365	0.32	0.056	4.64076e-19	Gde1	1.89268
5.85113e-22	0.386893	0.995	0.856	9.23192e-18	Rps23	0.444525
9.63465e-20	0.386695	0.335	0.073	1.52015e-15	Guca1a	1.56076
8.71512e-19	0.383377	0.591	0.21	1.37507e-14	Csf2ra	1.02989
2.29438e-15	0.382673	0.867	0.472	3.62008e-11	Hint1	0.688335
3.16046e-22	0.381511	0.222	0.023	4.98657e-18	Gm26522	2.56653
8.24794e-24	0.377076	0.468	0.117	1.30136e-19	Ube2i	1.38954
1.70547e-15	0.376237	0.68	0.296	2.69089e-11	Parp14	0.836082
4.31672e-16	0.374728	0.399	0.122	6.81093e-12	Trem2	1.1327
6.16081e-14	0.373159	0.813	0.406	9.72053e-10	Atox1	0.729274
5.49652e-13	0.37176	0.724	0.355	8.67241e-09	Filip1l	0.737408
8.307e-17	0.371426	0.586	0.224	1.31068e-12	Snx6	0.930152
1.04629e-14	0.369746	0.67	0.299	1.65083e-10	Abcc3	0.801715
1.36606e-12	0.369233	0.621	0.299	2.15537e-08	Itgb2	0.74205
4.73756e-18	0.368669	0.433	0.132	7.47492e-14	Zbp1	1.12418
4.96036e-14	0.36851	0.798	0.422	7.82646e-10	Ptpn18	0.680719
1.42166e-11	0.362165	0.862	0.522	2.2431e-07	Spi1	0.586816
6.70759e-15	0.362104	0.773	0.365	1.05832e-10	Ldha	0.746418
4.8641e-17	0.361351	0.749	0.323	7.67458e-13	Psmb9	0.812769
5.98135e-18	0.36121	0.207	0.028	9.43737e-14	Serpina3f	1.96764
1.681e-15	0.360675	0.966	0.765	2.65228e-11	Rpl3	0.449564
3.18647e-16	0.360477	0.468	0.158	5.0276e-12	Eno1	1.00419
2.4146e-27	0.360371	0.409	0.076	3.80975e-23	Psmc2	1.71386
6.71176e-20	0.359363	0.537	0.172	1.05898e-15	Bax	1.06032
2.92349e-18	0.359097	0.547	0.192	4.61269e-14	Park7	0.972407
1.21293e-20	0.358911	0.468	0.13	1.91377e-16	Ash1l	1.19979
5.81248e-18	0.358653	0.404	0.113	9.17094e-14	Coro7	1.17802
1.63452e-18	0.357829	0.404	0.114	2.57895e-14	Pold4	1.16583
1.10891e-18	0.353557	0.478	0.148	1.74963e-14	Birc6	1.06962
3.28002e-19	0.352482	0.68	0.26	5.17521e-15	Rbm3	0.887732
3.99415e-13	0.349788	0.34	0.11	6.30197e-09	Dst	0.991067
1.69574e-19	0.349669	0.389	0.098	2.67554e-15	Ankrd12	1.25945
5.21133e-21	0.349412	0.68	0.245	8.22244e-17	Edf1	0.931765
2.74249e-12	0.348661	0.818	0.435	4.3271e-08	Tln1	0.64091
9.50178e-15	0.348661	0.522	0.208	1.49919e-10	Ptms	0.834867
7.51503e-17	0.345775	0.143	0.01	1.18572e-12	Itgax	2.47229
1.50109e-17	0.344543	0.995	0.858	2.36842e-13	Rps20	0.394954
5.13954e-15	0.343945	0.985	0.804	8.10916e-11	Aif1	0.416199
7.10404e-16	0.343939	0.463	0.163	1.12088e-11	Sri	0.920485
2.96487e-14	0.342972	0.862	0.488	4.67798e-10	Sh3bgrl3	0.593658
2.35497e-16	0.341785	0.217	0.037	3.71566e-12	Clec9a	1.57803
1.92673e-20	0.340998	0.276	0.047	3.03999e-16	Cops6	1.65115
7.52382e-22	0.340703	0.463	0.125	1.18711e-17	2410015M20Rik	1.16848
1.84044e-18	0.339105	0.374	0.098	2.90385e-14	Eif6	1.17431
1.95516e-21	0.338867	0.512	0.15	3.08486e-17	Comt	1.08438
1.01369e-23	0.338267	0.414	0.092	1.5994e-19	Crlf2	1.37297
3.1259e-14	0.336948	0.217	0.044	4.93205e-10	Procr	1.35403
5.58157e-12	0.334844	0.719	0.358	8.8066e-08	Slfn2	0.654219
1.50957e-17	0.334057	0.222	0.035	2.38181e-13	Apoa1	1.64802
1.0919e-12	0.334032	0.901	0.587	1.7228e-08	Arpc3	0.504125
3.06443e-12	0.327333	0.69	0.345	4.83505e-08	Eif5a	0.636224
1.54014e-15	0.326842	0.345	0.1	2.43003e-11	Ppp1r11	1.02509
8.9467e-15	0.32684	0.67	0.29	1.41161e-10	Atp5o.1	0.729943
1.03411e-17	0.326233	0.448	0.138	1.63162e-13	Prelid1	0.987515
1.54368e-18	0.325495	0.34	0.081	2.43562e-14	Mrpl54	1.21614
1.75235e-10	0.324389	0.704	0.368	2.76486e-06	Tgm2	0.604153
7.54833e-12	0.324338	0.852	0.49	1.19098e-07	Msrb1	0.552672
1.93618e-11	0.323758	0.872	0.522	3.0549e-07	H2-T23	0.530671
4.93146e-15	0.323395	0.261	0.06	7.78085e-11	Slamf8	1.2058
8.13095e-15	0.323276	0.463	0.164	1.2829e-10	Fam26f	0.86021
3.334e-14	0.322348	0.557	0.232	5.26039e-10	Lamtor2	0.741933
3.54435e-15	0.321872	0.547	0.211	5.59227e-11	Psmb6	0.79667
3.96815e-18	0.321644	0.414	0.117	6.26095e-14	Cope	1.04851
3.62227e-16	0.320231	0.626	0.245	5.71522e-12	Smdt1	0.786137
8.03585e-18	0.319827	0.576	0.204	1.2679e-13	Ost4	0.860843
6.85899e-14	0.319551	0.379	0.125	1.08221e-09	H2-Q7	0.89711
1.06863e-16	0.319323	0.394	0.116	1.68609e-12	Abr	0.998517
5.48988e-11	0.318657	0.921	0.644	8.66194e-07	Fyb	0.448751
1.1826e-10	0.316981	0.862	0.499	1.8659e-06	Ptpn1	0.536813
1.85278e-12	0.316551	0.936	0.645	2.92331e-08	Gng5	0.452354
4.66384e-17	0.31612	0.419	0.128	7.35861e-13	Ssbp4	0.959813
9.47663e-18	0.316099	0.616	0.226	1.49522e-13	Krtcap2	0.825072
2.6696e-16	0.314324	0.586	0.221	4.21209e-12	Pla2g16	0.797375
1.40404e-15	0.314243	0.621	0.252	2.2153e-11	Abhd12	0.744828
3.53241e-18	0.313408	0.512	0.167	5.57344e-14	Tnfaip8l2	0.906582
4.91475e-14	0.313172	0.512	0.195	7.7545e-10	Ankrd11	0.782166
6.51659e-11	0.312594	0.783	0.447	1.02819e-06	Scand1	0.535582
8.44867e-16	0.311518	0.552	0.201	1.33303e-11	Ano6	0.814967
1.28448e-14	0.311406	0.635	0.27	2.02665e-10	Bin2	0.706224
7.06452e-10	0.311395	0.921	0.633	1.11464e-05	Ybx1	0.446026
2.4626e-11	0.311204	0.852	0.497	3.88549e-07	Rpl35	0.522969
2.56636e-18	0.308573	0.512	0.169	4.04921e-14	Myo1f	0.882623
7.29125e-12	0.307522	0.562	0.254	1.15041e-07	Coro1b	0.654648
1.88524e-11	0.307262	0.813	0.444	2.97453e-07	Eif5b	0.55023
5.47134e-18	0.304725	0.202	0.026	8.63268e-14	Itgb7	1.70985
7.77299e-13	0.304571	0.478	0.189	1.22642e-08	Il18	0.731583
1.27807e-17	0.303835	0.502	0.164	2.01653e-13	2810474O19Rik	0.876582
4.38983e-11	0.30329	0.355	0.132	6.92627e-07	Samd9l	0.758225
2.14552e-17	0.303147	0.305	0.07	3.3852e-13	Ppil2	1.15575
9.74564e-16	0.300047	0.438	0.144	1.53767e-11	Aes	0.853379
6.32788e-16	0.299114	0.759	0.327	9.98413e-12	Psma2	0.673672
3.38894e-10	0.296546	0.788	0.425	5.34707e-06	Macf1	0.537191
2.28128e-11	0.296496	0.374	0.141	3.5994e-07	Ifit3	0.734369
1.56413e-13	0.295725	0.601	0.267	2.46788e-09	Lpcat2	0.641628
1.28971e-10	0.292373	0.379	0.142	2.03491e-06	Golga4	0.72901
2.7726e-16	0.291984	0.473	0.157	4.37461e-12	Fkbp8	0.826996
2.17477e-15	0.291838	0.502	0.18	3.43135e-11	Tap1	0.771068
5.73264e-18	0.291525	0.468	0.145	9.04496e-14	Rpl36al	0.880217
3.97257e-16	0.29126	0.34	0.091	6.26792e-12	BC028528	0.980478
2.22397e-10	0.289897	0.916	0.622	3.50897e-06	Gnas	0.420168
4.78958e-12	0.288317	0.616	0.283	7.557e-08	Nckap1l	0.606155
6.17068e-16	0.287721	0.3	0.073	9.73609e-12	Htt	1.03995
1.30466e-17	0.286435	0.345	0.085	2.05849e-13	Snapc5	1.04021
3.707e-16	0.285326	0.478	0.16	5.84891e-12	Mrpl23	0.80227
1.79637e-19	0.285092	0.468	0.135	2.83431e-15	Nrp1	0.920158
6.00127e-18	0.284605	0.256	0.047	9.46881e-14	Ech1	1.27823
1.28405e-12	0.282274	0.473	0.183	2.02598e-08	Rpl13a	0.691791
4.91254e-10	0.281616	0.818	0.475	7.751e-06	Pld4	0.474974
6.35237e-14	0.281447	0.355	0.11	1.00228e-09	Uqcrc1	0.832615
9.75123e-14	0.281405	0.498	0.189	1.53855e-09	Esd	0.70422
7.04373e-12	0.28124	0.685	0.33	1.11136e-07	Capns1	0.566616
5.59661e-16	0.281129	0.32	0.082	8.83033e-12	Polr2j	0.977841
5.76498e-14	0.280959	0.527	0.207	9.09598e-10	Myh9	0.682329
1.03831e-10	0.28079	0.906	0.573	1.63824e-06	Ctsa	0.436356
6.08288e-16	0.280503	0.478	0.163	9.59757e-12	Ndufv2	0.775033
9.92128e-15	0.279905	0.586	0.232	1.56538e-10	Tcf25	0.677786
2.88609e-11	0.279684	0.325	0.114	4.55368e-07	Gmip	0.733044
2.20629e-22	0.27942	0.227	0.023	3.48109e-18	P2ry14	1.92207
9.5049e-14	0.278265	0.36	0.113	1.49968e-09	Cenpx	0.814434
6.9557e-17	0.278166	0.424	0.126	1.09747e-12	Gm10073	0.867223
2.04e-10	0.277728	0.936	0.717	3.21872e-06	Arpc1b	0.35757
8.47262e-17	0.277455	0.296	0.067	1.33681e-12	Commd1	1.06658
8.23757e-10	0.277038	0.32	0.12	1.29972e-05	Lilrb4a	0.68194
1.80632e-14	0.27653	0.438	0.15	2.85001e-10	Bod1l	0.757
8.90357e-16	0.275481	0.379	0.111	1.40481e-11	Rtf2	0.862871
5.31109e-13	0.27547	0.414	0.151	8.37983e-09	Psmd7	0.708352
3.90314e-17	0.275318	0.271	0.056	6.15837e-13	Tmem214	1.13047
1.13406e-18	0.274389	0.409	0.113	1.78932e-14	Slc25a4	0.912399
9.98985e-13	0.273629	0.458	0.177	1.5762e-08	Rpl27	0.670172
1.04968e-12	0.273479	0.685	0.309	1.65619e-08	Selenow	0.58725
1.68074e-13	0.272781	0.552	0.217	2.65187e-09	Ddx24	0.663328
1.54991e-15	0.272493	0.586	0.224	2.44544e-11	Mrpl42	0.682397
5.19728e-14	0.272411	0.217	0.044	8.20026e-10	Apobr	1.09469
4.31843e-12	0.272098	0.621	0.284	6.81362e-08	Gpi1	0.574738
3.80481e-14	0.272065	0.7	0.299	6.00323e-10	Cox7b	0.616328
1.75478e-16	0.271997	0.433	0.133	2.76869e-12	Lrpap1	0.823599
1.58436e-12	0.271106	0.305	0.092	2.4998e-08	Rbbp8	0.810659
1.19937e-11	0.270507	0.365	0.132	1.89237e-07	Dmxl1	0.695318
9.37426e-18	0.269031	0.236	0.04	1.47907e-13	Sharpin	1.26982
2.43373e-13	0.268358	0.394	0.133	3.83993e-09	Ndufa12	0.739393
7.38847e-10	0.268059	0.926	0.701	1.16575e-05	Rpl10a	0.349118
2.63111e-14	0.267784	0.626	0.252	4.15137e-10	Ndufb8	0.63982
9.36842e-11	0.267623	0.975	0.754	1.47815e-06	Rpl6	0.341535
1.73368e-14	0.267535	0.567	0.22	2.7354e-10	Dnajc15	0.659532
9.99184e-13	0.267409	0.773	0.375	1.57651e-08	Hck	0.536901
9.08669e-15	0.265812	0.34	0.098	1.4337e-10	Abhd17a	0.836816
5.57644e-11	0.265518	0.384	0.147	8.79851e-07	Bptf	0.649419
2.40142e-12	0.265373	0.685	0.317	3.78896e-08	Wasf2	0.555903
2.32609e-15	0.264495	0.483	0.166	3.6701e-11	0610012G03Rik	0.725858
8.48144e-12	0.263679	0.655	0.314	1.3382e-07	Rbm25	0.533054
4.8144e-18	0.26362	0.315	0.07	7.59616e-14	Prpf8	1.03801
1.02114e-11	0.263086	0.66	0.317	1.61115e-07	Atrx	0.531
2.8127e-15	0.261683	0.296	0.073	4.43787e-11	Cd37	0.933231
1.66082e-12	0.261566	0.635	0.28	2.62045e-08	Tmem86a	0.57274
1.37465e-15	0.26156	0.404	0.123	2.16893e-11	Tlr12	0.794513
2.76354e-15	0.260781	0.34	0.094	4.36031e-11	Gsdmd	0.852554
8.09849e-15	0.259718	0.266	0.063	1.27778e-10	Flii	0.946371
1.50156e-19	0.25958	0.177	0.015	2.36916e-15	Olfml3	1.83783
2.91169e-16	0.258654	0.635	0.24	4.59406e-12	Psmb1	0.656982
1.70325e-13	0.258423	0.576	0.235	2.68739e-09	Abi3	0.607557
1.52107e-10	0.257406	0.576	0.267	2.39994e-06	Ap2m1	0.535256
3.47349e-15	0.257315	0.645	0.255	5.48048e-11	Trpm2	0.626295
3.25034e-14	0.25731	0.537	0.207	5.12839e-10	Ppt2	0.636754
1.73679e-10	0.257309	0.719	0.35	2.7403e-06	Ncl	0.513903
1.25431e-13	0.256926	0.227	0.05	1.97905e-09	Apoa2	0.972037
1.19668e-15	0.25681	0.315	0.081	1.88812e-11	Amdhd2	0.888958
3.46474e-13	0.256573	0.483	0.183	5.46667e-09	Srsf11	0.642096
5.22674e-08	0.256432	0.133	0.032	0.000824676	Fabp5	0.812035
1.08479e-11	0.256219	0.384	0.142	1.71158e-07	Ttc14	0.64729
1.08552e-14	0.256106	0.463	0.16	1.71273e-10	Supt4a	0.697512
1.24676e-17	0.254115	0.3	0.066	1.96714e-13	Nt5c	1.00308
5.61738e-16	0.253247	0.453	0.147	8.8631e-12	Idh3g	0.730706
4.30243e-15	0.253151	0.192	0.031	6.78837e-11	Selenoh	1.18549
4.91796e-14	0.252722	0.409	0.136	7.75956e-10	Myof	0.707968
4.34842e-14	0.252679	0.547	0.213	6.86093e-10	Cycs	0.619799
9.39901e-18	0.252637	0.35	0.087	1.48298e-13	Mrpl17	0.911576
6.15439e-17	0.25215	0.286	0.063	9.71039e-13	Abcd1	0.987874
1.04405e-12	0.251933	0.724	0.336	1.64731e-08	Pnp	0.527167
2.83399e-15	0.251923	0.374	0.111	4.47147e-11	Ndufs8	0.778671
3.61245e-13	0.251855	0.241	0.059	5.69973e-09	Dtnbp1	0.879669
1.49966e-10	0.251171	0.212	0.057	2.36616e-06	Bcl2a1a	0.794751
1.59682e-10	0.250217	0.975	0.779	2.51946e-06	Rpl9	0.309204
1.93813e-12	0.250186	0.611	0.265	3.05798e-08	Cmtm7	0.555868
2.59734e-10	0.249953	0.266	0.087	4.09808e-06	Igtp	0.685439
4.42651e-13	0.249832	0.365	0.122	6.98415e-09	Rnf10	0.690824
6.42686e-15	0.246424	0.36	0.106	1.01403e-10	Utp3	0.764763
5.24026e-15	0.246184	0.389	0.122	8.26809e-11	P2ry6	0.725498
1.60595e-12	0.246024	0.443	0.17	2.53387e-08	Cdc37	0.605492
2.09115e-10	0.245852	0.768	0.389	3.29942e-06	Son	0.473219
7.57961e-11	0.244494	0.631	0.304	1.19591e-06	Cd48	0.491324
1.59685e-13	0.24415	0.305	0.088	2.51952e-09	Ankhd1	0.759854
9.11265e-13	0.244049	0.448	0.17	1.43779e-08	Cep350	0.60741
1.11258e-12	0.244048	0.419	0.155	1.75543e-08	Sdf2l1	0.619733
8.2347e-14	0.24384	0.222	0.047	1.29927e-09	Cyp4f18	0.949692
7.63994e-14	0.24354	0.567	0.229	1.20543e-09	Hdlbp	0.577771
2.33393e-12	0.243105	0.212	0.048	3.68247e-08	Igf2r	0.888592
5.49052e-12	0.242837	0.473	0.186	8.66295e-08	Ddrgk1	0.586031
2.40179e-17	0.242807	0.507	0.167	3.78954e-13	Psmd8	0.695497
8.19569e-15	0.241571	0.31	0.082	1.29312e-10	Ssr2	0.81399
3.5159e-13	0.241563	0.35	0.113	5.54739e-09	Eif4ebp1	0.687374
8.15855e-12	0.241427	0.601	0.268	1.28726e-07	Usp12	0.521933
1.94778e-13	0.241191	0.64	0.276	3.07321e-09	Rgs10	0.539729
3.58095e-08	0.240584	0.946	0.691	0.000565003	Clta	0.324668
5.28968e-16	0.239754	0.241	0.047	8.34606e-12	Fibp	1.0137
5.15306e-13	0.238539	0.507	0.198	8.1305e-09	Ndufa8	0.58144
9.03082e-14	0.238479	0.35	0.109	1.42488e-09	Lrp10	0.70141
5.95617e-12	0.23832	0.305	0.097	9.39765e-08	Gpr108	0.679324
5.94573e-08	0.238256	0.862	0.578	0.000938117	Cd300c2	0.34928
1.35583e-13	0.238109	0.512	0.194	2.13923e-09	Chd4	0.597608
3.70079e-10	0.237664	0.409	0.169	5.83911e-06	Ncf4	0.543043
6.75767e-16	0.23721	0.512	0.176	1.06623e-11	Ndufs5	0.652965
9.23081e-12	0.237002	0.379	0.136	1.45644e-07	Gbp4	0.615231
9.4151e-17	0.236603	0.325	0.079	1.48551e-12	Mvp	0.863999
1.08977e-11	0.236521	0.325	0.109	1.71943e-07	Sp140	0.645962
8.01607e-13	0.235908	0.251	0.065	1.26478e-08	Tubb4b	0.789507
1.07989e-14	0.235907	0.458	0.157	1.70384e-10	Eif3i	0.64698
3.25116e-10	0.235738	0.409	0.169	5.12968e-06	Isg15	0.538641
2.83881e-09	0.235389	0.69	0.361	4.47907e-05	Pirb	0.437785
1.83147e-12	0.235327	0.473	0.185	2.8897e-08	Acvrl1	0.570819
1.18021e-14	0.234765	0.458	0.157	1.86214e-10	Igsf8	0.643847
2.9561e-13	0.234689	0.296	0.084	4.66413e-09	Ergic2	0.739022
8.69142e-14	0.234541	0.315	0.091	1.37133e-09	Snx1	0.731489
9.08287e-13	0.23319	0.335	0.106	1.4331e-08	Rnaseh2c	0.673438
5.93945e-10	0.233013	0.596	0.286	9.37126e-06	Rock1	0.469174
2.06148e-13	0.231804	0.232	0.053	3.25261e-09	Zfp871	0.853627
1.32328e-15	0.231526	0.369	0.107	2.08787e-11	Mrpl30	0.730198
2.32376e-12	0.231389	0.414	0.151	3.66643e-08	Ifih1	0.595
3.05976e-17	0.2301	0.355	0.091	4.82769e-13	Dph3	0.808768
1.08777e-12	0.229879	0.369	0.125	1.71628e-08	Clip1	0.628335
5.06614e-11	0.229373	0.227	0.062	7.99336e-07	Anxa4	0.723162
6.81613e-12	0.228304	0.409	0.151	1.07545e-07	Arid4a	0.579978
2.0171e-16	0.227737	0.374	0.104	3.18259e-12	Smarca4	0.747136
2.02114e-12	0.227505	0.365	0.125	3.18895e-08	Trip11	0.615105
7.39761e-11	0.227246	0.754	0.377	1.1672e-06	Psma3	0.442747
5.1288e-13	0.227204	0.148	0.021	8.09222e-09	Gm47283	1.08472
2.09643e-14	0.227187	0.335	0.097	3.30775e-10	Cyc1	0.711287
2.93871e-08	0.226861	0.985	0.821	0.000463669	Ppia	0.268902
1.33592e-11	0.225998	0.32	0.106	2.10782e-07	Rhoc	0.623443
6.32858e-09	0.22583	0.256	0.089	9.98523e-05	Cep290	0.583965
2.16124e-11	0.22569	0.419	0.161	3.41e-07	Arhgap25	0.553006
2.88318e-11	0.225436	0.31	0.103	4.54909e-07	Mgst1	0.618454
1.71136e-15	0.224559	0.222	0.041	2.70019e-11	Esyt1	0.977494
3.85198e-12	0.22338	0.182	0.037	6.07766e-08	Brwd1	0.865002
3.51878e-11	0.223376	0.217	0.057	5.55193e-07	Golga3	0.723471
7.13813e-13	0.221689	0.365	0.119	1.12625e-08	Dnajc2	0.627261
1.31373e-13	0.221231	0.251	0.06	2.07281e-09	Cnpy3	0.793272
3.90656e-14	0.221071	0.305	0.084	6.16378e-10	Gng12	0.717306
4.84301e-10	0.220969	0.483	0.21	7.64129e-06	Pnisr	0.485128
2.19435e-10	0.220966	0.655	0.311	3.46225e-06	Tax1bp1	0.450881
7.87779e-14	0.220616	0.596	0.238	1.24296e-09	Tmem160	0.53019
9.25692e-08	0.219879	0.709	0.402	0.00146056	Fcgr1	0.378385
1.73538e-14	0.219244	0.36	0.106	2.73808e-10	Rbbp6	0.680412
7.06669e-13	0.219065	0.261	0.069	1.11498e-08	Stx8	0.723746
2.05047e-09	0.218946	0.542	0.261	3.23523e-05	Gbp7	0.437893
1.34718e-10	0.21833	0.67	0.323	2.12558e-06	Eif3k	0.439282
2.62395e-11	0.218183	0.473	0.194	4.14007e-07	Zc3h7a	0.505885
1.06499e-08	0.218027	0.877	0.531	0.000168033	Cox6b1	0.353437
5.07561e-12	0.21783	0.601	0.262	8.0083e-08	Ndufb10	0.481308
4.7147e-10	0.217752	0.739	0.381	7.43886e-06	Plxnb2	0.411556
1.20136e-14	0.217518	0.246	0.054	1.8955e-10	Csf2rb2	0.836086
5.09297e-07	0.217278	0.325	0.147	0.00803568	Adamdec1	0.44978
3.48414e-14	0.216771	0.251	0.057	5.49727e-10	Mrpl15	0.812083
4.38813e-13	0.216687	0.266	0.069	6.9236e-09	Tubb2a	0.729603
2.1052e-14	0.216647	0.394	0.123	3.32158e-10	Dgkz	0.641795
2.49693e-14	0.21654	0.399	0.129	3.93966e-10	Spg21	0.621578
4.42256e-08	0.216228	0.734	0.402	0.000697792	Plin2	0.385222
7.01469e-14	0.216126	0.315	0.089	1.10678e-09	Pfdn6	0.687675
3.19379e-11	0.215568	0.256	0.075	5.03917e-07	Il16	0.64924
2.67737e-10	0.215438	0.567	0.262	4.22435e-06	Fgd2	0.449092
1.22673e-11	0.215181	0.374	0.133	1.93554e-07	Tnfrsf21	0.56278
3.43042e-12	0.214855	0.251	0.067	5.41251e-08	Cuedc2	0.700372
1.77742e-12	0.214836	0.286	0.082	2.80441e-08	Tmem205	0.667859
8.09611e-14	0.214741	0.571	0.223	1.2774e-09	Tmem234	0.526254
5.30593e-10	0.21444	0.606	0.287	8.3717e-06	D8Ertd738e	0.437545
1.72671e-09	0.214169	0.232	0.073	2.7244e-05	Txndc11	0.598642
5.37833e-13	0.214061	0.217	0.048	8.48593e-09	Bag6	0.800883
5.1501e-14	0.214044	0.355	0.109	8.12583e-10	Psmc4	0.638533
7.81982e-13	0.213936	0.3	0.087	1.23381e-08	Mpc1	0.661658
3.41153e-11	0.213585	0.502	0.216	5.38271e-07	Fkbp2	0.474424
5.30187e-16	0.213452	0.409	0.122	8.36529e-12	Snrpd1	0.661376
1.02756e-08	0.213383	0.68	0.356	0.000162128	Cd86	0.396449
3.82003e-10	0.213313	0.557	0.251	6.02724e-06	Pld3	0.455232
4.71746e-10	0.213104	0.724	0.361	7.44321e-06	Uqcrq	0.415869
8.34187e-11	0.212991	0.31	0.106	1.31618e-06	Mrpl34	0.5692
4.71495e-14	0.212766	0.138	0.015	7.43925e-10	Sh3pxd2b	1.17447
8.36418e-12	0.211775	0.458	0.179	1.3197e-07	Cenpb	0.513189
1.58026e-09	0.210688	0.177	0.045	2.49333e-05	Pik3cb	0.678033
5.7733e-11	0.210297	0.325	0.113	9.10911e-07	Rbfa	0.555664
3.93981e-10	0.209688	0.389	0.154	6.21623e-06	Xdh	0.497369
2.52579e-11	0.209316	0.217	0.056	3.98519e-07	Hjurp	0.688206
1.22311e-13	0.209091	0.448	0.158	1.92982e-09	Mien1	0.557576
1.45467e-07	0.208487	0.951	0.761	0.00229518	H3f3a	0.257161
1.91777e-11	0.208249	0.34	0.116	3.02586e-07	Srek1	0.561942
1.19404e-14	0.208193	0.172	0.025	1.88396e-10	Tlr8	1.02312
3.51494e-11	0.208066	0.138	0.022	5.54587e-07	Mmp14	0.897284
5.84792e-07	0.208017	0.847	0.528	0.00922684	Psma7	0.327492
3.38082e-12	0.207808	0.35	0.116	5.33426e-08	Vps28	0.577245
1.16916e-10	0.207758	0.547	0.24	1.84471e-06	Prpf40a	0.454575
9.96639e-10	0.207259	0.212	0.062	1.5725e-05	Rcor1	0.610261
1.95382e-11	0.206534	0.182	0.04	3.08274e-07	Mrto4	0.751783
1.88786e-14	0.206522	0.32	0.088	2.97867e-10	Idh2	0.674358
2.7056e-12	0.206411	0.36	0.122	4.2689e-08	Pmf1	0.562939
1.87646e-09	0.206356	0.197	0.056	2.96067e-05	Ttr	0.615941
3.71638e-12	0.206139	0.443	0.166	5.8637e-08	Ndufv3	0.518861
4.10676e-07	0.206071	0.227	0.088	0.00647965	Tm9sf4	0.477328
2.22723e-11	0.20596	0.202	0.048	3.51412e-07	Zmat5	0.717308
2.82825e-13	0.205875	0.335	0.101	4.46242e-09	Cetn3	0.621334
4.76278e-11	0.205371	0.448	0.182	7.51472e-07	Oxct1	0.479198
1.10007e-12	0.20518	0.581	0.236	1.7357e-08	Cct2	0.484593
2.40576e-11	0.204914	0.567	0.248	3.79582e-07	Psmb3	0.450333
1.34943e-09	0.203478	0.256	0.085	2.12913e-05	Ltbr	0.548318
5.36744e-13	0.203303	0.488	0.183	8.46875e-09	Zfp106	0.514051
2.76353e-11	0.203207	0.394	0.15	4.3603e-07	Aup1	0.500397
4.90566e-14	0.202884	0.207	0.04	7.74015e-10	Abhd16a	0.839941
3.39437e-13	0.202653	0.399	0.135	5.35564e-09	Ppp1r14b	0.557644
3.89202e-14	0.202606	0.192	0.034	6.14083e-10	BC005561	0.884098
1.43854e-14	0.201768	0.172	0.025	2.26973e-10	Gfer	0.991546
5.58822e-10	0.201647	0.3	0.106	8.8171e-06	Abcc1	0.521501
1.63366e-07	0.201383	0.897	0.572	0.0025776	Naca	0.31038
6.5312e-12	0.201278	0.448	0.17	1.03049e-07	Casp1	0.50096
4.14494e-09	0.201154	0.197	0.057	6.53988e-05	Map3k3	0.591452
1.33741e-10	0.200925	0.729	0.364	2.11017e-06	Rbx1	0.391643
5.07917e-12	0.200784	0.207	0.047	8.01391e-08	Art2b	0.729164
1.18385e-12	0.199963	0.241	0.06	1.86788e-08	Srpk1	0.688444
3.4787e-08	0.19977	0.36	0.155	0.000548869	Gm4951	0.435863
6.35441e-14	0.1992	0.187	0.032	1.0026e-09	Dohh	0.886913
7.07127e-12	0.198606	0.241	0.063	1.11571e-07	Ndufv1	0.655672
3.1757e-08	0.198428	0.552	0.277	0.000501062	Hip1	0.381646
1.00182e-09	0.19836	0.256	0.084	1.58067e-05	Btaf1	0.540216
2.0026e-11	0.198239	0.601	0.267	3.1597e-07	Prrc2c	0.430114
8.08441e-12	0.198106	0.241	0.065	1.27556e-07	Nlrc5	0.636579
3.34844e-08	0.197633	0.133	0.031	0.000528316	S100a6	0.641102
2.91105e-12	0.19742	0.458	0.172	4.59305e-08	Pgam1	0.496804
9.75392e-11	0.197247	0.621	0.276	1.53897e-06	Atp13a2	0.428289
3.02243e-10	0.196855	0.645	0.312	4.76879e-06	Psmb10	0.394321
1.25418e-14	0.196817	0.384	0.119	1.97884e-10	Npc1	0.585873
1.10105e-10	0.19651	0.251	0.075	1.73724e-06	Vgll4	0.580282
1.33266e-11	0.196446	0.286	0.085	2.10268e-07	Ksr2	0.591405
2.36604e-11	0.196288	0.158	0.029	3.73314e-07	Shkbp1	0.795217
3.48756e-11	0.196126	0.305	0.098	5.50267e-07	Mphosph10	0.553874
5.67312e-12	0.195991	0.266	0.076	8.95105e-08	Dok1	0.606204
1.03162e-12	0.195141	0.355	0.117	1.62769e-08	Lap3	0.545472
3.06825e-11	0.195019	0.217	0.056	4.84108e-07	Pfkp	0.641199
3.21994e-12	0.19461	0.433	0.161	5.08042e-08	Tmem256	0.492785
4.49052e-08	0.194605	0.192	0.06	0.000708514	Cd40	0.533775
4.45575e-15	0.194065	0.365	0.106	7.03029e-11	Timm10b	0.610636
5.5462e-13	0.19406	0.498	0.189	8.75079e-09	Sdhb	0.485639
3.97627e-10	0.193978	0.517	0.229	6.27377e-06	Fuca1	0.419609
3.12436e-12	0.193861	0.33	0.106	4.92961e-08	Eva1b	0.551501
1.28499e-11	0.193787	0.522	0.214	2.02746e-07	Lamtor1	0.451594
4.43393e-09	0.193419	0.498	0.23	6.99585e-05	Irf5	0.401344
3.43417e-13	0.193353	0.217	0.047	5.41843e-09	Skiv2l	0.736099
1.33547e-14	0.193338	0.281	0.069	2.10711e-10	Ten1	0.687696
3.35351e-10	0.192087	0.665	0.326	5.29117e-06	9930111J21Rik2	0.380172
8.31637e-10	0.192054	0.483	0.211	1.31216e-05	Iqgap2	0.419738
3.1466e-13	0.191943	0.394	0.132	4.9647e-09	H2-T22	0.532574
9.91732e-11	0.191936	0.429	0.174	1.56475e-06	Ubxn4	0.447504
9.74824e-11	0.191718	0.562	0.254	1.53808e-06	Psma4	0.408127
2.06283e-10	0.191385	0.567	0.255	3.25474e-06	Flna	0.409493
1.56698e-11	0.191205	0.493	0.195	2.47238e-07	Cdv3	0.459824
3.04521e-10	0.19081	0.374	0.145	4.80473e-06	Os9	0.460407
2.9296e-12	0.190712	0.212	0.048	4.62232e-08	Eci2	0.697085
8.00035e-14	0.190555	0.507	0.188	1.2623e-09	Taf10	0.487936
2.57574e-09	0.190353	0.665	0.327	4.064e-05	Tgfb1	0.375622
8.02532e-11	0.190251	0.286	0.092	1.26623e-06	Bin1	0.53345
7.14572e-12	0.190105	0.424	0.157	1.12745e-07	Fkbp15	0.482661
4.41013e-10	0.189971	0.645	0.305	6.9583e-06	Eef1d	0.388988
5.0646e-10	0.18961	0.281	0.095	7.99093e-06	Mark2	0.507432
2.83416e-09	0.18951	0.286	0.104	4.47173e-05	Zfp318	0.475438
1.27912e-09	0.189445	0.35	0.136	2.0182e-05	Ehmt2	0.454149
1.49436e-10	0.189223	0.695	0.339	2.3578e-06	Atp5j2	0.376819
1.03069e-13	0.189188	0.36	0.111	1.62622e-09	Psmd12	0.562873
3.10439e-11	0.189027	0.296	0.094	4.89811e-07	Extl3	0.538001
6.11411e-11	0.18889	0.158	0.031	9.64683e-07	Tor2a	0.727917
3.27145e-11	0.188795	0.266	0.079	5.16169e-07	Cdk13	0.564264
2.42309e-07	0.187888	0.882	0.507	0.00382316	Srrm2	0.320536
2.92115e-11	0.187681	0.414	0.157	4.60899e-07	Eif2ak2	0.46527
2.4968e-11	0.187575	0.65	0.289	3.93945e-07	Fermt3	0.407773
1.1175e-08	0.186944	0.621	0.317	0.00017632	Tbxas1	0.355022
2.58196e-07	0.186865	0.207	0.075	0.00407382	Itpr2	0.455071
3.1579e-09	0.186541	0.724	0.389	4.98253e-05	Vdac2	0.338486
1.93514e-13	0.186533	0.522	0.207	3.05326e-09	Pgls	0.448711
1.33257e-10	0.186217	0.453	0.183	2.10253e-06	Srrm1	0.43708
8.27626e-11	0.186177	0.227	0.062	1.30583e-06	Rrp7a	0.586974
2.75582e-10	0.185923	0.473	0.196	4.34813e-06	Use1	0.426901
4.61597e-11	0.185863	0.271	0.082	7.28308e-07	Fam50a	0.547489
1.22146e-11	0.185785	0.222	0.056	1.92723e-07	Zbtb7b	0.624914
1.3063e-10	0.185586	0.251	0.076	2.06107e-06	Atxn10	0.541651
8.03463e-10	0.185504	0.365	0.141	1.2677e-05	Phb2	0.448403
1.97842e-12	0.184495	0.32	0.098	3.12156e-08	Dctn2	0.546651
1.7886e-09	0.184311	0.527	0.239	2.82205e-05	March1	0.390087
5.58554e-10	0.184303	0.33	0.12	8.81287e-06	Zfp292	0.467845
7.10566e-14	0.183835	0.227	0.048	1.12113e-09	Ubtd1	0.719494
1.23461e-09	0.183832	0.31	0.113	1.94797e-05	Pml	0.463317
8.79153e-12	0.183566	0.65	0.283	1.38713e-07	Rabac1	0.407228
7.65579e-10	0.183348	0.606	0.287	1.20793e-05	Gbp8	0.374104
1.34587e-10	0.18321	0.315	0.109	2.12351e-06	Spen	0.484967
1.91003e-09	0.183133	0.305	0.111	3.01364e-05	Brd1	0.461617
7.58033e-11	0.182268	0.473	0.195	1.19602e-06	Arglu1	0.420551
1.36228e-11	0.18225	0.325	0.107	2.14941e-07	Dcxr	0.50625
7.75785e-11	0.180286	0.345	0.123	1.22403e-06	Hcfc1r1	0.46766
6.83444e-10	0.180043	0.655	0.331	1.07834e-05	Atp5c1	0.34583
4.23342e-10	0.179984	0.158	0.034	6.67949e-06	Gpr35	0.646307
6.27619e-11	0.179875	0.143	0.025	9.90257e-07	Tpcn2	0.734917
2.59137e-08	0.179623	0.33	0.135	0.000408866	Sh3bp2	0.408797
4.29988e-12	0.179048	0.182	0.037	6.78435e-08	Ift22	0.693335
1.46017e-09	0.178884	0.695	0.342	2.30386e-05	Ube2l3	0.353194
5.06386e-11	0.178262	0.557	0.243	7.98976e-07	Ms4a6d	0.392459
5.40059e-10	0.177985	0.251	0.079	8.52105e-06	Ripk3	0.501956
3.35402e-09	0.177926	0.286	0.103	5.29197e-05	Arid5b	0.450326
1.85669e-07	0.177546	0.281	0.114	0.00292949	Rasa4	0.402341
6.81768e-11	0.177377	0.286	0.091	1.07569e-06	Ecm1	0.502276
5.66327e-09	0.177198	0.325	0.128	8.9355e-05	Elovl1	0.417313
2.40066e-12	0.177164	0.143	0.021	3.78776e-08	Pafah1b3	0.817242
1.38505e-08	0.176959	0.32	0.128	0.000218533	Smc1a	0.410339
9.42331e-11	0.17676	0.172	0.038	1.48681e-06	Tmem126a	0.63339
1.18407e-13	0.176667	0.158	0.022	1.86823e-09	Gps2	0.872293
3.04856e-08	0.17654	0.266	0.1	0.000481003	Fam96b	0.426906
4.51016e-10	0.176466	0.463	0.199	7.11613e-06	Tmem258	0.390927
2.74257e-08	0.176189	0.246	0.088	0.000432722	Srrt	0.442271
3.09283e-10	0.176014	0.232	0.067	4.87986e-06	Nr1h2	0.530327
6.42541e-11	0.175957	0.202	0.05	1.0138e-06	Sra1	0.592389
7.10569e-11	0.175424	0.562	0.246	1.12114e-06	Mpc2	0.385111
1.24989e-09	0.175349	0.246	0.079	1.97208e-05	Supt6	0.484673
4.38329e-08	0.175131	0.241	0.087	0.000691595	Tapbpl	0.43512
4.42973e-12	0.174793	0.172	0.032	6.98923e-08	Dopey2	0.715819
2.39793e-09	0.174601	0.64	0.308	3.78345e-05	Ear2	0.351397
4.44101e-12	0.174343	0.429	0.158	7.00702e-08	Echs1	0.445197
1.11398e-08	0.174262	0.187	0.054	0.000175764	Syne2	0.50917
1.54681e-08	0.174125	0.167	0.045	0.000244055	Fnbp4	0.528707
8.6686e-12	0.173798	0.246	0.066	1.36773e-07	Plin3	0.562557
5.00079e-14	0.173688	0.118	0.009	7.89025e-10	Rmdn1	1.0787
6.02688e-11	0.173356	0.32	0.109	9.50921e-07	Hadha	0.466168
3.71803e-11	0.17319	0.369	0.133	5.86631e-07	Grk3	0.446903
6.36316e-14	0.173059	0.172	0.026	1.00398e-09	Gsn	0.826837
2.6283e-08	0.172817	0.236	0.084	0.000414693	Gm11808	0.433882
6.08544e-10	0.172801	0.291	0.098	9.6016e-06	Glrx	0.465604
3.28183e-10	0.172642	0.251	0.078	5.17808e-06	Mybbp1a	0.492421
1.53145e-12	0.172548	0.424	0.151	2.41632e-08	Mbd2	0.454411
2.42654e-10	0.172251	0.167	0.037	3.82859e-06	Naglu	0.612039
6.44059e-09	0.17213	0.453	0.202	0.00010162	Smagp	0.367806
1.68515e-11	0.171868	0.473	0.183	2.65882e-07	Plbd2	0.42121
2.57123e-09	0.171222	0.3	0.11	4.05689e-05	Arl6ip5	0.428055
1.69841e-09	0.171009	0.222	0.067	2.67975e-05	Gnl3	0.493038
5.89998e-10	0.170745	0.68	0.327	9.30898e-06	Nedd8	0.34453
7.95455e-09	0.170554	0.128	0.026	0.000125507	Phka2	0.606414
1.18463e-14	0.170227	0.232	0.047	1.8691e-10	Hsd17b10	0.692852
1.03786e-09	0.170098	0.271	0.091	1.63753e-05	Ebp	0.456402
1.11585e-11	0.169757	0.138	0.021	1.76058e-07	Plxdc2	0.755691
5.22072e-12	0.169715	0.232	0.059	8.23726e-08	Lrrc59	0.570637
5.39652e-13	0.169619	0.246	0.06	8.51462e-09	Aig1	0.596091
3.90268e-09	0.169465	0.714	0.362	6.15764e-05	Prdx2	0.325264
3.5814e-07	0.169395	0.236	0.091	0.00565074	Rest	0.395813
5.26181e-09	0.169209	0.172	0.045	8.30208e-05	Lsg1	0.529162
1.38413e-12	0.169135	0.527	0.205	2.18388e-08	Pkn1	0.414577
3.62239e-10	0.168924	0.394	0.155	5.71541e-06	Ssu72	0.403369
2.84041e-08	0.168301	0.207	0.067	0.00044816	Sipa1l1	0.452445
4.05538e-11	0.168264	0.369	0.133	6.39859e-07	Hnrnpd	0.434191
3.77837e-07	0.167819	0.734	0.416	0.00596152	Atp5j	0.289152
7.20909e-10	0.16774	0.419	0.172	1.13745e-05	Fes	0.386171
5.64433e-10	0.167725	0.172	0.041	8.90562e-06	Brms1	0.565661
2.39418e-09	0.166849	0.148	0.032	3.77753e-05	Mark4	0.587944
3.3152e-12	0.166678	0.187	0.038	5.23072e-08	Cd22	0.649349
1.31376e-08	0.166194	0.148	0.035	0.000207285	F830016B08Rik	0.546592
4.25105e-09	0.165969	0.227	0.072	6.70731e-05	Atp7a	0.45945
1.47378e-08	0.165851	0.167	0.045	0.000232533	2210016L21Rik	0.503583
1.08003e-09	0.165735	0.266	0.088	1.70407e-05	Slc37a2	0.449853
1.36146e-12	0.165722	0.414	0.145	2.1481e-08	Polr2f	0.442638
7.87513e-10	0.16572	0.567	0.254	1.24254e-05	Scaf11	0.355921
3.47024e-09	0.16562	0.34	0.133	5.47535e-05	Ms4a7	0.393783
3.11012e-10	0.164678	0.217	0.06	4.90714e-06	Zc3h18	0.510502
1.76956e-10	0.164434	0.483	0.201	2.79201e-06	Acin1	0.376407
5.92131e-11	0.164249	0.404	0.152	9.34264e-07	Ak2	0.40961
4.53621e-07	0.164181	0.453	0.224	0.00715724	Csrp1	0.317837
5.44408e-10	0.163618	0.3	0.104	8.58966e-06	Vat1	0.430573
1.90914e-10	0.163442	0.167	0.037	3.01224e-06	Nubp1	0.580741
2.31783e-12	0.163359	0.365	0.12	3.65708e-08	Ufc1	0.458661
6.87701e-09	0.163325	0.35	0.142	0.000108506	Srpr	0.376077
2.26037e-11	0.162953	0.365	0.128	3.56641e-07	Rheb	0.430998
2.98312e-11	0.162906	0.33	0.113	4.70677e-07	Eny2	0.437064
2.37369e-11	0.162874	0.409	0.151	3.7452e-07	Safb2	0.41376
2.24368e-10	0.162814	0.374	0.142	3.54008e-06	Chchd1	0.400609
8.33783e-08	0.162697	0.34	0.145	0.00131554	Tgs1	0.356884
3.33106e-10	0.162098	0.192	0.048	5.25575e-06	Usp5	0.536601
1.07985e-07	0.162093	0.192	0.062	0.00170378	Socs4	0.432248
3.7063e-11	0.161448	0.202	0.048	5.8478e-07	Pcif1	0.562283
3.84102e-08	0.161279	0.414	0.186	0.000606036	Yy1	0.34066
4.70075e-09	0.161181	0.197	0.057	7.41684e-05	Tlr1	0.473919
1.93952e-11	0.161074	0.128	0.018	3.06018e-07	Trmt13	0.736338
2.59783e-15	0.161035	0.369	0.106	4.09885e-11	Card19	0.512256
2.70053e-11	0.160901	0.3	0.095	4.2609e-07	Rfc1	0.459716
1.06012e-08	0.160637	0.138	0.031	0.000167266	Rnf214	0.540682
4.03584e-10	0.160449	0.207	0.056	6.36775e-06	Gmpr2	0.503226
1.02536e-08	0.159882	0.635	0.312	0.000161781	Mia2	0.315296
3.62048e-10	0.15942	0.172	0.04	5.71239e-06	Isyna1	0.548404
1.42459e-09	0.159259	0.34	0.128	2.24773e-05	Rnf187	0.392378
5.92856e-10	0.159255	0.433	0.179	9.35409e-06	Zfp638	0.364854
5.64637e-10	0.159018	0.571	0.262	8.90885e-06	Cox14	0.333821
4.28582e-10	0.158841	0.443	0.182	6.76217e-06	Glmp	0.366493
3.7856e-13	0.158678	0.517	0.198	5.97292e-09	Ndufb11	0.394407
4.2222e-10	0.158511	0.192	0.048	6.66178e-06	Hras	0.524725
4.84915e-10	0.158419	0.187	0.047	7.65099e-06	Lonp2	0.519726
6.77587e-10	0.158074	0.123	0.021	1.0691e-05	Utp20	0.627198
1.18789e-09	0.158006	0.222	0.066	1.87426e-05	Phrf1	0.461545
5.09665e-10	0.157988	0.33	0.12	8.0415e-06	Ifi35	0.401046
2.54341e-07	0.157573	0.818	0.465	0.00401299	Tmem14c	0.271357
2.85789e-11	0.15747	0.379	0.138	4.50918e-07	Klrk1	0.40325
2.91205e-07	0.157456	0.227	0.085	0.00459462	Gaa	0.376236
6.13835e-08	0.157391	0.773	0.411	0.000968508	Ubl5	0.288987
6.583e-08	0.157384	0.483	0.236	0.00103867	Dnmt3a	0.309011
7.36899e-08	0.157261	0.611	0.308	0.00116268	Ndufb7	0.302159
3.60925e-09	0.156908	0.33	0.126	5.69467e-05	AI314180	0.380732
1.17571e-09	0.156753	0.202	0.056	1.85503e-05	Vps18	0.479761
2.45986e-10	0.156225	0.399	0.152	3.88116e-06	Hectd1	0.384777
1.03876e-08	0.156166	0.552	0.27	0.000163896	P2rx4	0.307871
9.12209e-08	0.155717	0.148	0.04	0.00143928	Vars	0.460921
1.77782e-11	0.155405	0.33	0.109	2.80504e-07	Anapc5	0.430955
1.61564e-09	0.155345	0.36	0.141	2.54916e-05	Ripk1	0.370359
9.26885e-12	0.155283	0.143	0.022	1.46244e-07	Med9	0.69392
4.18453e-09	0.15476	0.517	0.233	6.60235e-05	Ndufb9	0.329262
1.07685e-11	0.154655	0.36	0.122	1.69905e-07	Suclg1	0.421786
4.95641e-09	0.154357	0.379	0.154	7.82022e-05	Mtch1	0.356715
1.18218e-08	0.154204	0.276	0.101	0.000186524	Yipf3	0.383426
5.68963e-09	0.154156	0.325	0.126	8.97709e-05	Sec63	0.368387
2.33362e-10	0.153891	0.478	0.201	3.68198e-06	Ndufa1	0.348626
7.50189e-10	0.153825	0.286	0.097	1.18365e-05	Pfdn1	0.41116
7.55184e-09	0.153654	0.325	0.125	0.000119153	Zufsp	0.369909
1.02076e-12	0.153565	0.207	0.044	1.61056e-08	Yif1b	0.588666
4.14017e-08	0.153533	0.414	0.183	0.000653237	Ankrd17	0.32934
1.14594e-12	0.153488	0.296	0.084	1.80807e-08	Cebpzos	0.483325
1.76873e-08	0.153483	0.212	0.067	0.000279071	Mplkip	0.422577
1.41324e-09	0.153327	0.182	0.047	2.22981e-05	Tpgs1	0.489569
3.19602e-08	0.153301	0.167	0.047	0.000504268	Eps15l1	0.449146
1.65537e-10	0.152978	0.143	0.026	2.61184e-06	Slc9a1	0.607661
1.80781e-10	0.152626	0.438	0.176	2.85236e-06	Uqcc2	0.35941
3.29637e-13	0.152564	0.286	0.076	5.20101e-09	Mocs2	0.507364
3.15416e-09	0.151957	0.187	0.051	4.97663e-05	Trap1	0.465836
2.73115e-09	0.151914	0.517	0.229	4.30921e-05	Plod1	0.328617
2.65894e-11	0.15157	0.325	0.107	4.19527e-07	Slc25a11	0.421027
2.17933e-11	0.151381	0.493	0.198	3.43855e-07	Rer1	0.358802
1.07027e-11	0.15127	0.207	0.048	1.68867e-07	Dda1	0.539878
2.53306e-09	0.150822	0.148	0.032	3.99666e-05	Bad	0.531468
5.47624e-08	0.150771	0.163	0.045	0.00086404	Mup3	0.446832
7.15696e-11	0.150741	0.128	0.019	1.12923e-06	Dhx29	0.66534
6.93876e-13	0.150195	0.172	0.029	1.0948e-08	Bop1	0.662398
5.86711e-10	0.15013	0.143	0.028	9.25713e-06	Capn15	0.564964
1.29336e-10	0.149949	0.138	0.023	2.04067e-06	Coa7	0.627061
5.27541e-12	0.149649	0.227	0.056	8.32354e-08	Fer	0.514703
5.25197e-09	0.14955	0.498	0.226	8.28655e-05	2610507B11Rik	0.315575
2.76252e-11	0.14955	0.325	0.109	4.35871e-07	Mrpl18	0.408434
8.50221e-08	0.149393	0.227	0.081	0.00134148	Stk11	0.372663
1.64028e-09	0.149301	0.468	0.201	2.58804e-05	Itga4	0.33115
3.01171e-09	0.148866	0.365	0.147	4.75187e-05	Luzp1	0.346091
2.18657e-10	0.148556	0.187	0.045	3.44997e-06	Heatr1	0.505091
4.30215e-09	0.148278	0.468	0.205	6.78794e-05	Tcp1	0.322763
2.20174e-11	0.148185	0.325	0.107	3.47391e-07	Wdfy4	0.411624
2.22822e-10	0.147543	0.36	0.132	3.51568e-06	Rhoh	0.374052
5.98539e-07	0.147458	0.724	0.4	0.00944376	Sec61g	0.260389
2.15285e-10	0.147266	0.3	0.101	3.39677e-06	Arl1	0.398017
8.90875e-09	0.147092	0.167	0.044	0.000140562	Traf7	0.454896
3.53769e-11	0.146848	0.483	0.192	5.58177e-07	Aurkaip1	0.351127
6.884e-11	0.146431	0.182	0.041	1.08616e-06	Uba52	0.522557
1.46668e-09	0.146233	0.409	0.167	2.31413e-05	Pgap2	0.337907
9.99868e-08	0.145981	0.685	0.346	0.00157759	Anp32b	0.280891
7.22869e-12	0.145928	0.227	0.056	1.14054e-07	Hagh	0.501905
2.93195e-10	0.14585	0.502	0.214	4.62603e-06	Rexo2	0.326861
1.59815e-08	0.145759	0.448	0.202	0.000252157	Hnrnpul2	0.308019
7.53535e-08	0.145315	0.527	0.257	0.00118893	Epb41l3	0.286821
1.9814e-07	0.145061	0.69	0.364	0.00312625	Ppp1ca	0.267625
2.57218e-08	0.144976	0.177	0.051	0.000405839	Cdk5rap2	0.420669
1.59021e-09	0.144955	0.498	0.216	2.50904e-05	Tomm22	0.319415
9.43836e-09	0.144863	0.571	0.265	0.000148918	Grina	0.300788
1.83648e-10	0.144705	0.34	0.122	2.8976e-06	Nmt1	0.372725
8.36473e-08	0.144581	0.172	0.051	0.00131979	Fam213b	0.407671
5.31727e-09	0.144427	0.207	0.062	8.3896e-05	Emc4	0.415228
6.25352e-07	0.144221	0.355	0.163	0.00986681	Asxl2	0.295945
2.0482e-08	0.144007	0.167	0.045	0.000323164	Tbkbp1	0.437258
3.2889e-10	0.143991	0.192	0.048	5.18923e-06	Alg5	0.476661
2.31402e-12	0.14379	0.236	0.059	3.65106e-08	Grpel1	0.491803
1.52571e-09	0.143784	0.143	0.029	2.40727e-05	Timm17b	0.527209
4.15147e-09	0.14361	0.158	0.038	6.5502e-05	Ccdc106	0.472718
1.28331e-08	0.143552	0.325	0.128	0.00020248	Huwe1	0.338075
2.99105e-13	0.143502	0.286	0.076	4.71928e-09	Lars	0.477227
3.19577e-13	0.143471	0.448	0.158	5.04228e-09	Snrpd2	0.38259
3.05937e-07	0.14334	0.163	0.05	0.00482708	Rlf	0.389406
8.79662e-08	0.143333	0.232	0.084	0.00138793	Itpkb	0.353758
4.57355e-07	0.142839	0.685	0.384	0.00721615	Eif3f	0.248337
2.55637e-11	0.142494	0.296	0.091	4.03344e-07	Mfap3	0.417605
4.66079e-09	0.142489	0.192	0.054	7.35379e-05	Surf1	0.427466
6.02247e-08	0.142439	0.202	0.066	0.000950226	Faim	0.378589
4.52029e-10	0.141916	0.133	0.023	7.13211e-06	Sh3tc1	0.571963
1.7879e-11	0.141878	0.31	0.098	2.82095e-07	Nagk	0.407242
6.05148e-08	0.141763	0.212	0.07	0.000954803	Wdr43	0.375672
2.19745e-07	0.141687	0.153	0.044	0.00346714	Gm5431	0.401448
4.54162e-10	0.141687	0.493	0.208	7.16576e-06	Lpin2	0.320422
1.42586e-07	0.140579	0.261	0.103	0.00224971	Nrd1	0.3247
3.01243e-11	0.140381	0.118	0.015	4.75302e-07	Aimp2	0.6626
2.08846e-09	0.140263	0.148	0.032	3.29517e-05	Comtd1	0.494259
2.2741e-09	0.140027	0.276	0.095	3.58807e-05	Trim56	0.368071
4.36988e-13	0.139805	0.374	0.12	6.89479e-09	Tm2d2	0.402209
6.42636e-08	0.139781	0.167	0.048	0.00101395	Got2	0.402473
1.97981e-07	0.139584	0.227	0.082	0.00312375	Nsrp1	0.344407
4.39857e-09	0.13938	0.163	0.04	6.94007e-05	Mfsd10	0.45438
8.04171e-11	0.139255	0.202	0.05	1.26882e-06	Mpv17l2	0.468825
3.06551e-08	0.138766	0.33	0.132	0.000483676	Cyb5r3	0.322484
7.33698e-11	0.138732	0.512	0.208	1.15763e-06	Mrpl52	0.325829
6.78568e-10	0.138484	0.365	0.139	1.07064e-05	Trmt112	0.33924
5.10793e-07	0.138258	0.34	0.154	0.00805929	Smap2	0.286633
1.31387e-08	0.13783	0.365	0.151	0.000207302	Tagln2	0.312471
1.92533e-08	0.137608	0.143	0.034	0.000303779	Pi4ka	0.447227
1.02611e-08	0.13742	0.182	0.051	0.0001619	Pnkd	0.410006
2.66505e-08	0.137006	0.187	0.056	0.000420492	Mrps34	0.388182
1.25651e-09	0.136981	0.246	0.078	1.98253e-05	Polr2e	0.382924
3.8714e-08	0.136829	0.335	0.138	0.00061083	Sbds	0.309714
5.1113e-08	0.136306	0.207	0.067	0.000806461	Amz1	0.366433
4.18177e-08	0.135809	0.182	0.054	0.0006598	Kdm3b	0.386208
4.99369e-09	0.135577	0.246	0.082	7.87904e-05	Pald1	0.362521
2.41274e-11	0.135401	0.32	0.104	3.80683e-07	Pdap1	0.380073
7.73761e-11	0.135373	0.192	0.045	1.22084e-06	Bcl7c	0.472576
3.63964e-11	0.135136	0.552	0.229	5.74263e-07	Srsf9	0.312113
4.27326e-08	0.134874	0.32	0.129	0.000674236	Usp34	0.310502
6.50532e-11	0.134698	0.34	0.119	1.02641e-06	Fam173a	0.355018
6.38849e-10	0.134666	0.251	0.078	1.00798e-05	Cops5	0.384105
9.49955e-08	0.134536	0.148	0.04	0.00149884	Tnfsf12	0.398227
2.89914e-09	0.133637	0.227	0.07	4.57427e-05	Stk25	0.379195
7.44948e-09	0.133515	0.591	0.282	0.000117538	Txndc17	0.27023
3.46703e-08	0.133274	0.143	0.035	0.000547029	Pld2	0.423517
3.31285e-08	0.133252	0.281	0.107	0.000522702	Sbno2	0.320033
3.24909e-07	0.133215	0.296	0.122	0.00512641	Lrrfip1	0.298724
5.60358e-10	0.133111	0.3	0.104	8.84133e-06	Lsm12	0.350292
1.71308e-08	0.132983	0.419	0.182	0.00027029	Shtn1	0.290208
4.56021e-08	0.132872	0.281	0.107	0.000719511	Nfu1	0.31912
1.25165e-10	0.1328	0.138	0.023	1.97485e-06	Pcnx3	0.555347
2.32881e-10	0.132628	0.158	0.032	3.6744e-06	Hint3	0.498936
5.54747e-07	0.132213	0.345	0.155	0.0087528	Sec61a1	0.276445
1.45708e-08	0.132144	0.463	0.208	0.000229897	Cd180	0.280655
7.9323e-11	0.131992	0.246	0.07	1.25156e-06	Trim44	0.405874
8.15348e-10	0.131968	0.232	0.069	1.28646e-05	Rpp21	0.387551
2.34013e-08	0.131616	0.172	0.048	0.000369225	Gipc1	0.39031
1.51145e-07	0.131421	0.286	0.116	0.00238477	Eif4e2	0.298306
1.91261e-09	0.131112	0.542	0.242	3.01771e-05	Fis1	0.281995
8.07149e-12	0.131102	0.355	0.119	1.27352e-07	Zmiz1	0.360784
5.45062e-07	0.131065	0.163	0.051	0.00859999	Stoml2	0.350222
6.73223e-09	0.13101	0.172	0.045	0.000106221	Acbd6	0.409705
7.24261e-09	0.130811	0.217	0.067	0.000114274	Gadd45gip1	0.368649
2.6426e-07	0.130292	0.197	0.067	0.00416949	Tigd2	0.333345
2.18566e-09	0.130125	0.256	0.084	3.44854e-05	Sft2d1	0.354383
9.44312e-12	0.129862	0.419	0.151	1.48994e-07	Ndufs4	0.337963
1.08325e-07	0.129857	0.443	0.201	0.00170916	Adcy4	0.272638
1.10043e-09	0.129806	0.133	0.025	1.73626e-05	Mfsd12	0.493264
2.06882e-09	0.129803	0.177	0.045	3.26418e-05	Mrpl16	0.417729
1.29727e-08	0.12971	0.522	0.242	0.000204684	Sept7	0.268685
1.7485e-09	0.129481	0.236	0.073	2.75878e-05	Mrps18a	0.368163
1.03608e-07	0.12948	0.296	0.119	0.00163473	G6pdx	0.2971
3.40905e-08	0.129398	0.606	0.296	0.000537881	Gbp3	0.256259
3.28697e-10	0.129397	0.138	0.025	5.18618e-06	Trmt1	0.510192
4.29738e-11	0.129312	0.335	0.113	6.78041e-07	Diaph1	0.352192
7.5142e-08	0.129135	0.296	0.117	0.00118559	S100a1	0.300977
8.42284e-08	0.129046	0.34	0.142	0.00132896	Atxn2l	0.288656
3.75606e-08	0.129025	0.335	0.138	0.000592631	Plekhj1	0.292049
4.92601e-09	0.128778	0.232	0.075	7.77226e-05	Dlgap4	0.351488
3.71296e-09	0.128483	0.212	0.063	5.85831e-05	Mrps28	0.373128
4.88454e-07	0.128402	0.271	0.11	0.00770682	Herc2	0.289973
1.34092e-10	0.128375	0.355	0.128	2.11571e-06	Raly	0.330241
1.68121e-08	0.128349	0.483	0.218	0.000265261	Lamtor5	0.271898
5.11601e-07	0.128287	0.202	0.072	0.00807204	Cmc1	0.316025
3.83429e-07	0.128246	0.227	0.084	0.00604974	Dopey1	0.3097
1.461e-07	0.127944	0.749	0.391	0.00230516	Eef1g	0.238979
3.88936e-09	0.127814	0.33	0.126	6.13662e-05	Sirt2	0.310137
3.68489e-10	0.127801	0.291	0.097	5.81402e-06	Gpr107	0.347571
4.1596e-08	0.127607	0.571	0.277	0.000656302	Jpt1	0.253881
1.14097e-10	0.127492	0.187	0.044	1.80023e-06	Ddx27	0.441502
5.08525e-07	0.127489	0.177	0.059	0.0080235	Rnf34	0.327036
8.49845e-12	0.127369	0.212	0.05	1.34089e-07	Smarcb1	0.450038
2.89575e-08	0.127178	0.31	0.122	0.000456891	Map1lc3a	0.298676
1.66717e-09	0.126886	0.153	0.034	2.63046e-05	Cep250	0.441218
2.96754e-08	0.126885	0.325	0.132	0.000468218	Herc6	0.290406
5.40358e-09	0.126502	0.227	0.072	8.52577e-05	Prpf19	0.350194
6.09687e-08	0.126499	0.389	0.169	0.000961964	Ntpcr	0.274905
2.90278e-07	0.12648	0.197	0.067	0.00458	Hmgcl	0.323591
2.68988e-09	0.126436	0.493	0.216	4.24409e-05	Timm13	0.275809
3.86248e-10	0.12628	0.256	0.079	6.09422e-06	Hint2	0.363231
1.46457e-07	0.126138	0.345	0.15	0.00231081	Ccar1	0.271986
1.44468e-11	0.126043	0.138	0.021	2.27941e-07	Asna1	0.561094
2.22645e-12	0.125832	0.409	0.142	3.51289e-08	Ndufs3	0.338587
5.50731e-07	0.12583	0.222	0.084	0.00868943	Nmi	0.297174
5.24805e-07	0.125595	0.143	0.041	0.00828037	Smim26	0.352159
2.03125e-07	0.12557	0.305	0.129	0.0032049	Asph	0.275532
3.81059e-10	0.125539	0.138	0.025	6.01234e-06	Map3k14	0.494983
7.56894e-11	0.125422	0.335	0.114	1.19423e-06	Abcc5	0.338842
1.10101e-11	0.124873	0.266	0.075	1.73717e-07	Scfd1	0.390778
1.26104e-09	0.124763	0.158	0.035	1.98967e-05	Knop1	0.438057
1.77324e-08	0.124487	0.261	0.092	0.000279782	Grk6	0.318541
2.3525e-09	0.12413	0.138	0.028	3.71178e-05	Endog	0.450788
1.37145e-09	0.124034	0.64	0.302	2.16388e-05	Ndufa7	0.25443
9.90158e-08	0.124004	0.345	0.145	0.00156227	Setd5	0.276008
3.13803e-10	0.124004	0.167	0.037	4.95119e-06	Ino80	0.440608
6.6271e-10	0.123777	0.128	0.022	1.04562e-05	Myh10	0.495106
1.85748e-07	0.123549	0.685	0.352	0.00293073	Selenof	0.233787
3.25651e-09	0.123475	0.266	0.091	5.13812e-05	Med15	0.325193
3.96906e-10	0.123439	0.212	0.057	6.26239e-06	Pin1	0.390582
3.09333e-08	0.123424	0.153	0.04	0.000488065	Rpl10-ps3	0.377677
2.43307e-08	0.123264	0.172	0.048	0.00038389	Tatdn2	0.365541
3.60653e-07	0.123245	0.517	0.255	0.00569038	Ubxn1	0.240444
6.95487e-10	0.123087	0.251	0.078	1.09734e-05	Baz2b	0.351079
2.81973e-09	0.12272	0.158	0.037	4.44897e-05	Ddt	0.412548
8.14745e-09	0.122052	0.419	0.177	0.000128551	Psmc3	0.273474
8.96377e-08	0.121934	0.562	0.279	0.0014143	Eif3c	0.237118
1.2696e-08	0.121835	0.345	0.139	0.000200318	Gm5150	0.282102
1.13974e-08	0.121819	0.167	0.044	0.000179828	Spsb2	0.376736
1.63906e-10	0.121567	0.478	0.195	2.58612e-06	Mrps14	0.283458
2.95024e-09	0.121509	0.177	0.045	4.65488e-05	Mrpl58	0.391038
1.04547e-07	0.121501	0.187	0.059	0.00164954	Cds2	0.329284
9.97999e-08	0.121424	0.384	0.169	0.00157464	Denr	0.260486
4.2937e-08	0.121336	0.281	0.107	0.00067746	Nr2f6	0.291413
2.24908e-08	0.12077	0.177	0.05	0.000354859	Zmym4	0.356272
6.03357e-08	0.12027	0.148	0.038	0.000951977	S100a9	0.370833
4.14644e-08	0.120127	0.286	0.109	0.000654225	Cklf	0.288709
2.59706e-08	0.120081	0.547	0.262	0.000409764	Drap1	0.241486
6.28085e-09	0.120057	0.384	0.157	9.90992e-05	Thrap3	0.276059
2.21169e-07	0.120026	0.261	0.101	0.0034896	Il4ra	0.282224
4.98653e-10	0.119907	0.261	0.082	7.86774e-06	Klhl6	0.340172
2.13425e-08	0.119587	0.158	0.041	0.000336742	Tradd	0.370484
1.47109e-08	0.119551	0.64	0.312	0.000232108	Igsf6	0.237618
4.80468e-07	0.119444	0.35	0.16	0.00758083	Hp1bp3	0.245915
3.97947e-08	0.119357	0.655	0.323	0.00062788	Scimp	0.234771
1.02043e-07	0.119262	0.345	0.145	0.00161003	Dnm2	0.265453
1.75047e-08	0.119213	0.236	0.079	0.000276189	Gripap1	0.316116
2.96105e-09	0.118544	0.212	0.062	4.67194e-05	Ehmt1	0.349045
5.95228e-08	0.118414	0.177	0.053	0.000939151	Sptbn1	0.332688
4.6378e-09	0.118239	0.3	0.11	7.31753e-05	Tmem173	0.295597
2.12168e-07	0.118156	0.65	0.337	0.00334759	Gpx4	0.22133
9.85145e-10	0.118021	0.34	0.125	1.55436e-05	Abcf1	0.297237
2.26959e-08	0.118008	0.488	0.227	0.000358096	Coro1a	0.242986
2.01008e-07	0.117921	0.227	0.082	0.00317151	AI413582	0.290956
1.30809e-09	0.117861	0.369	0.142	2.0639e-05	Coa3	0.286123
1.34173e-09	0.117444	0.261	0.085	2.11698e-05	Mpp6	0.322663
9.81363e-08	0.117295	0.158	0.044	0.0015484	Dpm2	0.343196
2.69573e-09	0.117261	0.232	0.072	4.25333e-05	Commd4	0.331763
2.00354e-09	0.117171	0.34	0.129	3.16118e-05	Tex264	0.286606
8.67987e-08	0.117161	0.522	0.249	0.00136951	mt-Nd4l	0.236132
4.34198e-11	0.116945	0.202	0.048	6.85077e-07	Fam193a	0.407292
1.16713e-07	0.116613	0.138	0.035	0.00184149	Nacc1	0.357613
3.40935e-08	0.116603	0.197	0.062	0.000537927	Samd1	0.31904
2.84514e-09	0.116569	0.158	0.037	4.48906e-05	Brap	0.39187
2.25124e-08	0.11652	0.365	0.15	0.000355201	Sptlc2	0.265811
2.9354e-11	0.116515	0.35	0.119	4.63148e-07	Anapc13	0.316125
1.3117e-07	0.116496	0.236	0.085	0.0020696	Nucb2	0.289401
5.15359e-07	0.116431	0.606	0.309	0.00813133	Mdh2	0.221183
3.04254e-07	0.116246	0.232	0.087	0.00480052	Prmt1	0.278033
4.49899e-10	0.116123	0.394	0.151	7.09851e-06	Ubr5	0.284177
5.7732e-07	0.11605	0.202	0.072	0.00910895	Zdhhc18	0.285879
4.84995e-08	0.115854	0.143	0.035	0.000765226	Tmem2	0.368159
1.5446e-11	0.115722	0.192	0.043	2.43706e-07	Bola3	0.419221
8.47451e-12	0.115643	0.488	0.188	1.33711e-07	Bcap31	0.28502
2.108e-11	0.115492	0.276	0.081	3.326e-07	Drg1	0.350284
3.64109e-08	0.115434	0.276	0.103	0.000574492	Sirt7	0.281945
4.90852e-09	0.115423	0.212	0.063	7.74466e-05	Nop56	0.335202
2.37155e-08	0.115334	0.158	0.041	0.000374183	Mrpl50	0.35731
4.67638e-08	0.115297	0.133	0.031	0.000737839	H2-Q6	0.374013
8.2357e-09	0.115173	0.276	0.097	0.000129943	Txndc5	0.297081
5.95933e-10	0.115105	0.453	0.185	9.40262e-06	Rsu1	0.267397
3.89395e-10	0.114889	0.163	0.035	6.14387e-06	Nfkbil1	0.416153
1.63481e-07	0.114862	0.192	0.063	0.0025794	Mrps7	0.302104
2.20131e-07	0.114766	0.596	0.301	0.00347323	Snrpe	0.219938
5.46659e-08	0.114671	0.369	0.157	0.000862519	Pan3	0.253376
2.59546e-08	0.114598	0.33	0.133	0.000409512	Ms4a6b	0.264458
2.10944e-08	0.114252	0.281	0.106	0.000332828	Fkbp4	0.276766
2.67936e-09	0.113947	0.512	0.226	4.22749e-05	Fam96a	0.247207
3.6019e-10	0.113842	0.31	0.107	5.68307e-06	Mdfic	0.301633
1.81267e-08	0.113818	0.626	0.299	0.000286003	Chmp2a	0.230582
3.63567e-09	0.113782	0.335	0.128	5.73635e-05	Ccdc124	0.27621
3.61554e-08	0.113716	0.31	0.122	0.00057046	Pkn2	0.267061
9.65904e-10	0.113461	0.123	0.021	1.524e-05	Gnl2	0.450185
1.93994e-07	0.113303	0.305	0.126	0.00306084	Mrps12	0.254099
7.65424e-08	0.112862	0.241	0.087	0.00120769	Acaa1a	0.280411
3.56351e-08	0.112755	0.256	0.092	0.000562251	Cbr1	0.282993
2.37633e-07	0.112694	0.606	0.309	0.00374937	Ifnar2	0.214083
2.41767e-08	0.112635	0.256	0.091	0.00038146	Zeb2os	0.28549
1.20613e-10	0.112103	0.404	0.152	1.90303e-06	Psmb7	0.279565
2.3506e-08	0.112062	0.217	0.07	0.000370878	Tom1	0.303967
4.72371e-07	0.111983	0.69	0.355	0.00745308	Arhgap30	0.211694
2.0041e-08	0.111866	0.212	0.067	0.000316207	Nolc1	0.307994
4.93146e-08	0.111712	0.241	0.087	0.000778086	Eif4e3	0.277552
1.59084e-07	0.111615	0.246	0.092	0.00251002	Pi4k2a	0.26919
1.24995e-08	0.111458	0.276	0.098	0.000197217	Glrx2	0.284837
5.62562e-10	0.111294	0.281	0.092	8.87611e-06	Acadl	0.306605
1.24107e-07	0.110684	0.163	0.047	0.00195816	Thap3	0.316518
2.13154e-08	0.11026	0.296	0.113	0.000336315	Chd8	0.265341
8.06824e-08	0.110139	0.167	0.048	0.00127301	Slamf6	0.317123
1.62075e-08	0.109992	0.172	0.047	0.000255723	Sympk	0.331906
3.18541e-07	0.109983	0.532	0.27	0.00502594	Znfx1	0.208967
2.58029e-09	0.109964	0.271	0.091	4.07118e-05	Zc3h13	0.295051
1.60119e-08	0.109918	0.163	0.043	0.000252636	Med29	0.33805
4.84762e-07	0.109882	0.3	0.128	0.00764857	Rnf31	0.238874
6.55235e-08	0.109686	0.236	0.084	0.00103383	Furin	0.275382
1.06589e-08	0.109132	0.232	0.075	0.000168176	Creb3	0.297865
1.64567e-07	0.108925	0.305	0.128	0.00259653	Tap2	0.24074
1.62807e-07	0.108908	0.212	0.073	0.00256877	Elof1	0.278174
2.99384e-07	0.108872	0.547	0.273	0.00472369	Dynlrb1	0.210434
1.11383e-07	0.108615	0.177	0.054	0.00175739	Alas1	0.30039
6.12189e-09	0.108136	0.463	0.202	9.65912e-05	B430306N03Rik	0.236165
3.78137e-08	0.1081	0.67	0.333	0.000596625	Srp14	0.211158
6.45616e-08	0.107769	0.281	0.107	0.00101865	Pnpla2	0.258829
8.25322e-09	0.107671	0.197	0.057	0.000130219	Cyhr1	0.316585
3.23301e-08	0.107433	0.433	0.192	0.000510105	March5	0.230291
1.74626e-07	0.107388	0.271	0.107	0.00275525	Slu7	0.248737
1.43757e-07	0.107257	0.65	0.324	0.0022682	Hmgb1	0.208733
5.21804e-07	0.107154	0.212	0.076	0.00823302	Trappc5	0.264148
2.22704e-08	0.106766	0.261	0.094	0.000351382	Mrpl57	0.267942
4.75152e-07	0.10669	0.153	0.045	0.00749694	Fam208b	0.296792
2.88226e-10	0.106582	0.232	0.066	4.54763e-06	Capn1	0.325354
1.17089e-07	0.106361	0.246	0.091	0.00184743	Tmem128	0.259058
2.87484e-09	0.106318	0.389	0.157	4.53593e-05	Arpp19	0.247652
4.73108e-07	0.106316	0.384	0.18	0.0074647	Pak1	0.21487
1.34219e-07	0.10619	0.433	0.201	0.00211771	Stat2	0.217915
3.42311e-09	0.106092	0.542	0.242	5.40098e-05	Hk3	0.228183
8.97505e-08	0.105983	0.3	0.12	0.00141608	Slc50a1	0.244576
3.1615e-09	0.105978	0.498	0.214	4.98822e-05	Swi5	0.235613
1.6783e-07	0.105954	0.153	0.043	0.00264802	Nubp2	0.305867
3.02932e-09	0.105615	0.158	0.037	4.77967e-05	Sbf1	0.355046
3.51224e-07	0.105613	0.177	0.057	0.00554162	Pum3	0.279008
9.22848e-10	0.105598	0.286	0.097	1.45607e-05	Rnpepl1	0.282252
1.69192e-08	0.105486	0.355	0.145	0.000266951	Lima1	0.241598
2.39847e-09	0.105218	0.158	0.037	3.7843e-05	Erf	0.353712
2.17457e-08	0.10512	0.167	0.045	0.000343103	Narf	0.319183
2.63572e-08	0.104992	0.187	0.056	0.000415863	Trappc6a	0.297477
1.70556e-08	0.104861	0.266	0.095	0.000269103	Pnpla7	0.265649
1.70116e-07	0.104663	0.172	0.053	0.00268409	Fyco1	0.285747
6.89537e-08	0.104573	0.389	0.17	0.00108795	Smap1	0.225993
2.93094e-08	0.104552	0.222	0.073	0.000462444	Cic	0.279645
6.60661e-10	0.104456	0.143	0.028	1.04239e-05	Fam46c	0.393083
2.85603e-10	0.104079	0.266	0.084	4.50624e-06	AU020206	0.294523
4.58703e-07	0.103899	0.369	0.167	0.00723741	Cnih4	0.216604
1.445e-07	0.103695	0.138	0.035	0.00227992	Hps1	0.317998
1.02191e-08	0.103325	0.305	0.114	0.000161237	Rars	0.254147
1.99197e-09	0.103096	0.182	0.047	3.14293e-05	Cntrl	0.329182
1.94932e-08	0.102985	0.281	0.103	0.000307563	Etfa	0.256096
2.05634e-10	0.102927	0.36	0.129	3.24449e-06	Usp15	0.266573
1.33607e-07	0.102607	0.172	0.053	0.00210805	Josd2	0.280134
3.77483e-08	0.102515	0.35	0.147	0.000595593	Mrps24	0.228536
4.32234e-09	0.10238	0.291	0.103	6.81979e-05	Ccdc148	0.263652
8.35138e-08	0.102213	0.217	0.073	0.00131768	Stab1	0.267231
6.97064e-08	0.101829	0.227	0.079	0.00109983	Zcchc7	0.259721
8.70515e-08	0.101825	0.197	0.063	0.0013735	Phax	0.274788
3.53375e-09	0.101739	0.34	0.132	5.57556e-05	Tbl1x	0.2436
2.48398e-08	0.101517	0.36	0.15	0.000391923	Nudc	0.228412
8.47074e-08	0.10148	0.187	0.059	0.00133651	Slc38a10	0.275024
5.6348e-08	0.101083	0.158	0.043	0.000889059	Poldip2	0.301341
6.40959e-08	0.100718	0.296	0.117	0.00101131	Bscl2	0.234745
5.70551e-09	0.100667	0.271	0.094	9.00216e-05	Gtf2a2	0.262316
1.78993e-08	0.100407	0.409	0.177	0.000282415	Smg1	0.219607
7.67329e-08	-0.40337	0.916	0.773	0.00121069	St3gal5	-0.471886
1.79656e-08	-0.407754	0.901	0.792	0.000283461	Canx	-0.458088
2.56048e-11	-0.67827	0.517	0.626	4.03993e-07	Siglece	-0.551361
3.62518e-08	-0.693375	0.291	0.441	0.000571981	Pim1	-0.447388
1.85561e-08	-0.773251	0.281	0.428	0.000292779	Dck	-0.496081
2.37605e-15	-0.787016	0.512	0.658	3.74893e-11	Btg2	-0.603222
1.46997e-08	-0.789831	0.172	0.342	0.000231932	Pmaip1	-0.38594
4.91063e-10	-0.793443	0.429	0.545	7.74799e-06	Sgk1	-0.61331
4.21978e-11	-0.80998	0.389	0.559	6.65797e-07	Marcksl1	-0.553747
8.38841e-10	-0.822949	0.345	0.491	1.32352e-05	Sowahc	-0.566702
1.07455e-17	-0.870032	0.586	0.691	1.69543e-13	Btg1	-0.727302
3.95354e-21	-0.933654	0.557	0.704	6.2379e-17	Stk17b	-0.728355
8.56207e-14	-0.945381	0.241	0.474	1.35092e-09	Ppp1r15a	-0.470737
2.64129e-26	-1.02914	0.557	0.733	4.16743e-22	Sh3bp5	-0.771509
3.14265e-17	-1.05008	0.212	0.501	4.95848e-13	Fosb	-0.43565
5.08549e-12	-1.05296	0.148	0.377	8.02388e-08	Klf4	-0.402684
3.47613e-16	-1.09535	0.167	0.444	5.48464e-12	Nr4a1	-0.402916
1.0353e-14	-1.1004	0.251	0.493	1.63349e-10	Nfkbiz	-0.549106
2.15185e-25	-1.11176	0.616	0.774	3.39518e-21	Il1b	-0.873525
1.36714e-43	-1.12309	0.714	0.918	2.15707e-39	Klf2	-0.864099
6.16281e-08	-1.18394	0.276	0.422	0.000972367	Ccl4	-0.756405
2.46159e-42	-1.18467	0.67	0.867	3.88389e-38	Zfp36	-0.905048
2.22342e-39	-1.22312	0.606	0.846	3.50812e-35	Junb	-0.865902
6.1309e-51	-1.32407	0.571	0.894	9.67333e-47	Fos	-0.836335
6.15255e-35	-1.40658	0.32	0.701	9.70749e-31	Ier2	-0.63306
3.93388e-33	-1.51648	0.197	0.647	6.20687e-29	Egr1	-0.454714
6.37362e-67	-1.71752	0.507	0.924	1.00563e-62	Dusp1	-0.932318

## Sheet: SC_WD24vsSD24
p_val	avg_logFC	pct.1	pct.2	p_val_adj	gene	score
5.15493e-71	0.945781	0.877	0.398	8.13345e-67	Scd1	2.03297
1.96131e-62	0.932824	0.801	0.381	3.09456e-58	Gm10076	1.91098
3.73653e-58	0.762345	0.458	0.073	5.89549e-54	Ccl5	4.20667
2.76724e-76	0.725323	0.992	0.835	4.36615e-72	Rpl38	0.851504
4.2303e-09	0.720135	0.281	0.141	6.67457e-05	Il1rn	1.34012
6.39835e-54	0.70087	0.932	0.757	1.00953e-49	Rps27	0.851644
7.84183e-43	0.695688	0.872	0.56	1.23728e-38	Crip1	1.06428
4.81501e-57	0.63351	0.978	0.847	7.59712e-53	Rpl39	0.722956
1.96661e-37	0.611023	0.741	0.383	3.10292e-33	Atp5k	1.15208
3.35792e-31	0.580191	0.733	0.424	5.29812e-27	Sec61g	0.979907
4.38724e-35	0.55053	0.913	0.7	6.92218e-31	Rpl36	0.707935
2.35513e-53	0.546852	0.995	0.881	3.71592e-49	Rps21	0.610682
9.77947e-49	0.53458	0.984	0.88	1.543e-44	Rpl37	0.591041
3.20042e-28	0.522689	0.905	0.692	5.04963e-24	Lgals3	0.673837
1.16857e-26	0.495604	0.42	0.143	1.84377e-22	Apoa2	1.36048
1.20557e-36	0.492354	0.322	0.059	1.90214e-32	Uba52	2.29765
5.07651e-27	0.482019	0.613	0.289	8.00971e-23	Ndufa3	0.98822
1.50214e-16	0.465403	0.733	0.518	2.37008e-12	C4b	0.646099
2.11816e-23	0.410359	0.845	0.613	3.34204e-19	Dmpk	0.556586
2.97825e-12	0.407338	0.365	0.176	4.69908e-08	Ly6a	0.799346
2.72694e-14	0.39678	0.722	0.506	4.30256e-10	Cstb	0.555185
1.67957e-16	0.377102	0.335	0.133	2.65003e-12	Tmsb10	0.883421
9.9408e-14	0.376469	0.779	0.578	1.56846e-09	Rpl35	0.498758
1.4147e-12	0.363527	0.537	0.302	2.23212e-08	Vim	0.625685
8.55047e-18	0.352398	0.678	0.401	1.34909e-13	Tomm7	0.581329
1.01857e-14	0.350348	0.441	0.221	1.60711e-10	Tpi1	0.668846
3.52663e-14	0.344773	0.649	0.384	5.56431e-10	Pira2	0.567914
1.25509e-16	0.342971	0.51	0.255	1.98028e-12	Tmem258	0.660057
5.7263e-17	0.342558	0.373	0.156	9.03496e-13	mt-Atp8	0.769723
1.23233e-13	0.337688	0.537	0.3	1.94437e-09	mt-Nd4l	0.584962
8.53323e-16	0.326356	0.853	0.635	1.34637e-11	Atp5e	0.4316
5.11521e-18	0.322631	0.409	0.166	8.07077e-14	Pet100	0.749751
1.81105e-11	0.321148	0.681	0.477	2.85748e-07	Pkm	0.44908
8.68647e-11	0.320871	0.531	0.332	1.37055e-06	Mif	0.498195
5.62827e-16	0.317648	0.117	0.015	8.88028e-12	Ccr2	1.48659
4.9686e-18	0.317073	0.935	0.791	7.83945e-14	Rps28	0.370116
6.98037e-12	0.310978	0.51	0.297	1.10136e-07	Hip1	0.516609
7.34487e-14	0.307891	0.398	0.181	1.15887e-09	Scd2	0.641573
5.73681e-09	0.307312	0.373	0.208	9.05154e-05	Kcnq1ot1	0.525813
2.86381e-10	0.305551	0.42	0.234	4.51852e-06	Lars2	0.525948
1.83409e-11	0.303961	0.79	0.614	2.89383e-07	Rpl14	0.384822
4.05241e-09	0.302592	0.316	0.162	6.39389e-05	Mt1	0.555925
1.93735e-11	0.30151	0.308	0.139	3.05676e-07	Clic4	0.623255
6.27736e-13	0.299573	0.902	0.765	9.90442e-09	Rpl34	0.348665
5.54425e-25	0.298521	0.161	0.015	8.74772e-21	Apoa4	1.92247
2.27525e-14	0.293114	0.926	0.797	3.58988e-10	Hspa5	0.336337
9.64531e-12	0.291673	0.673	0.452	1.52184e-07	Capns1	0.424883
9.67962e-12	0.290277	0.815	0.634	1.52725e-07	Eef2	0.367353
1.51913e-09	0.286315	0.343	0.182	2.39688e-05	Ttr	0.511491
3.44446e-13	0.285079	0.886	0.701	5.43467e-09	Cox7c	0.355246
7.21371e-13	0.283648	0.245	0.094	1.13818e-08	Acot1	0.66821
8.95228e-14	0.281431	0.39	0.189	1.41249e-09	Tmem37	0.551549
2.64232e-20	0.279713	0.153	0.021	4.16906e-16	Ighg1	1.38052
4.50947e-14	0.279534	0.515	0.271	7.11503e-10	Ftl1-ps1	0.512313
8.17169e-08	0.278343	0.629	0.448	0.00128933	Gm2a	0.382266
3.25754e-11	0.277174	0.518	0.311	5.13975e-07	Pld3	0.447277
2.32346e-13	0.269973	0.281	0.114	3.66596e-09	Cops6	0.611795
1.24601e-19	0.268794	0.158	0.024	1.96596e-15	Cd9	1.2491
2.13173e-10	0.26818	0.659	0.425	3.36344e-06	Ear2	0.406277
5.27567e-09	0.26745	0.594	0.394	8.32395e-05	Plekhm2	0.393231
6.98815e-12	0.267386	0.499	0.281	1.10259e-07	Ms4a8a	0.458507
1.82741e-12	0.267348	0.466	0.246	2.88329e-08	Washc2	0.486657
2.52089e-09	0.267338	0.185	0.072	3.97746e-05	Slamf8	0.60314
4.66596e-13	0.266477	0.351	0.157	7.36195e-09	Gpx3	0.560081
9.99979e-11	0.266405	0.687	0.481	1.57777e-06	Atp5b	0.37275
1.55307e-15	0.265556	0.139	0.026	2.45043e-11	Bcl2	1.02534
1.43159e-19	0.263877	0.144	0.019	2.25876e-15	S100a6	1.31029
1.53805e-10	0.263793	0.877	0.704	2.42674e-06	Rpl12	0.324014
4.70793e-11	0.262625	0.147	0.043	7.42817e-07	Hpx	0.728414
1.52186e-08	0.262378	0.613	0.424	0.000240119	Ssr4	0.370594
1.07875e-11	0.257323	0.395	0.201	1.70205e-07	Cope	0.481718
1.18346e-18	0.255244	0.147	0.022	1.86726e-14	Hp	1.17253
9.68833e-14	0.254908	0.147	0.034	1.52863e-09	Aldob	0.851626
4.97464e-11	0.253695	0.431	0.234	7.84899e-07	Aes	0.448125
1.45607e-08	0.251278	0.678	0.489	0.000229739	Plin2	0.341416
1.11853e-10	0.250002	0.463	0.26	1.76482e-06	Ppt1	0.428707
5.36784e-08	0.249878	0.673	0.48	0.000846938	Ldha	0.3432
2.44975e-10	0.249027	0.804	0.614	3.86522e-06	Colgalt1	0.320862
9.80847e-11	0.248981	0.39	0.203	1.54758e-06	Prelid1	0.45588
2.41165e-10	0.2476	0.627	0.413	3.8051e-06	Itgb2	0.36701
6.0197e-09	0.245822	0.223	0.099	9.49788e-05	Ltc4s	0.502921
6.11637e-10	0.245452	0.916	0.813	9.6504e-06	Rplp0	0.273188
7.10275e-09	0.244147	0.777	0.583	0.000112067	Rpl4	0.319903
1.73191e-10	0.241246	0.951	0.833	2.7326e-06	Rps11	0.272153
2.5492e-09	0.240554	0.286	0.141	4.02212e-05	Pold4	0.455619
1.25692e-22	0.240379	0.117	0.005	1.98316e-18	Ighg2b	1.87496
1.1315e-07	0.238552	0.744	0.562	0.00178527	Fcgr3	0.310284
3.12873e-11	0.237942	0.578	0.356	4.93652e-07	Atp5g1	0.375767
1.58911e-08	0.237854	0.975	0.872	0.00025073	Rpl27a	0.262934
2.40262e-09	0.236537	0.256	0.118	3.79085e-05	Lsp1	0.473074
7.89313e-13	0.236044	0.24	0.088	1.24538e-08	Htt	0.578066
1.28498e-08	0.233895	0.499	0.314	0.000202744	Tram1	0.360227
8.38728e-10	0.233568	0.354	0.185	1.32335e-05	Dpm3	0.424015
5.30123e-12	0.233543	0.365	0.172	8.36428e-08	Pmf1	0.46837
3.64421e-08	0.232974	0.796	0.627	0.000574984	Rpl36a	0.291126
1.78145e-08	0.232899	0.213	0.097	0.000281078	Ech1	0.463622
2.77596e-09	0.232767	0.572	0.363	4.37991e-05	Flna	0.356951
5.45451e-09	0.232567	0.316	0.161	8.60612e-05	Vat1	0.429773
8.80582e-14	0.232016	0.302	0.119	1.38938e-09	Bhlhe40	0.543169
8.95329e-10	0.228872	0.94	0.795	1.41265e-05	Rps26	0.267254
3.3475e-10	0.228663	0.322	0.158	5.28168e-06	Cd37	0.43827
1.33953e-08	0.228215	0.357	0.196	0.000211352	Bcl2a1b	0.395499
4.7237e-07	0.227211	0.866	0.733	0.00745305	Rpl24	0.264825
1.30061e-09	0.22589	0.872	0.722	2.0521e-05	Gns	0.269093
1.13659e-11	0.225726	0.226	0.085	1.79332e-07	Anxa4	0.536989
3.58367e-07	0.22531	0.51	0.344	0.00565431	Fxyd5	0.324598
1.1499e-08	0.223627	0.289	0.146	0.00018143	Asap1	0.414283
3.50172e-09	0.223388	0.267	0.127	5.52502e-05	Stip1	0.435362
8.49e-11	0.222922	0.308	0.146	1.33955e-06	Snrpg	0.440128
9.67178e-09	0.222699	0.899	0.735	0.000152601	Ctsa	0.268733
8.74711e-08	0.220284	0.635	0.448	0.00138012	Filip1l	0.305416
8.34451e-09	0.21893	0.695	0.484	0.00013166	Aldoa	0.308009
4.72977e-09	0.218367	0.169	0.063	7.46264e-05	Creld2	0.505534
1.01874e-08	0.218158	0.869	0.679	0.000160736	Scp2	0.275152
1.16573e-08	0.215408	0.444	0.262	0.000183929	Ephx1	0.351621
3.72589e-08	0.214837	0.91	0.732	0.000587872	Rps17	0.263479
4.57704e-10	0.214579	0.654	0.431	7.22165e-06	St13	0.318219
4.44068e-08	0.213969	0.338	0.185	0.000700651	Rasa4	0.37088
6.6983e-09	0.213885	0.174	0.068	0.000105686	B4galt5	0.477129
2.02773e-08	0.211656	0.371	0.211	0.000319936	2410015M20Rik	0.355313
6.32863e-07	0.211209	0.351	0.211	0.00998532	Ndufa12	0.335449
1.58091e-07	0.211098	0.346	0.198	0.00249436	Slc45a3	0.351153
1.96132e-08	0.210919	0.553	0.352	0.000309457	Atp5d	0.322204
1.96595e-08	0.210725	0.951	0.818	0.000310187	Rpl26	0.242029
2.95362e-08	0.21037	0.937	0.798	0.000466022	Cd52	0.243957
2.42401e-08	0.209786	0.703	0.492	0.00038246	Dynll1	0.293784
3.71922e-07	0.208643	0.245	0.125	0.00586818	P2rx7	0.378649
1.02315e-07	0.20738	0.613	0.417	0.00161432	Manf	0.297714
4.68721e-07	0.207031	0.373	0.232	0.00739548	Pgam1	0.319101
1.7924e-07	0.205732	0.387	0.236	0.00282805	Tmem256	0.323651
8.45162e-08	0.204396	0.583	0.406	0.0013335	Nrip1	0.286449
1.68871e-08	0.203168	0.782	0.604	0.000266444	Cltc	0.258758
9.66358e-09	0.202966	0.332	0.176	0.000152472	Tmem33	0.362283
1.19084e-08	0.202676	0.324	0.169	0.000187891	Stab1	0.366854
2.90164e-07	0.200473	0.27	0.143	0.00457821	Mbtd1	0.353775
3.89021e-09	0.200468	0.286	0.138	6.13798e-05	Yipf3	0.387391
7.25716e-08	0.199438	0.267	0.135	0.00114503	Sumf1	0.367241
6.33483e-07	0.198461	0.45	0.29	0.0099951	Ndufa1	0.297691
2.99647e-07	0.197318	0.695	0.498	0.00472784	Macf1	0.269953
1.27758e-07	0.196138	0.657	0.467	0.00201577	AB124611	0.270153
4.23452e-08	0.194	0.202	0.09	0.000668123	Tubb4b	0.391879
1.19316e-07	0.192903	0.61	0.405	0.00188257	Elob	0.283544
4.57134e-07	0.192333	0.501	0.333	0.00721266	Romo1	0.28093
1.74793e-07	0.192127	0.373	0.219	0.00275788	Rab31	0.31294
2.34454e-07	0.191899	0.714	0.495	0.00369921	Evl	0.271318
1.85132e-07	0.189263	0.559	0.366	0.00292101	Dnase2a	0.281377
1.90952e-07	0.188963	0.191	0.085	0.00301284	Noct	0.379915
4.50662e-08	0.188828	0.229	0.105	0.000711054	Cox20	0.376014
1.20659e-09	0.188091	0.452	0.255	1.90375e-05	Mylip	0.32082
1.87578e-09	0.187912	0.564	0.341	2.9596e-05	Surf4	0.301944
3.63366e-07	0.186768	0.624	0.422	0.00573318	Abhd12	0.269776
4.72029e-08	0.18451	0.338	0.184	0.000744768	Ccdc148	0.321466
5.8225e-08	0.18408	0.621	0.417	0.000918674	Zyx	0.267713
5.40879e-07	0.182319	0.27	0.142	0.00853399	Cd300lb	0.323856
6.04787e-07	0.18088	0.305	0.169	0.00954233	Ppm1h	0.308204
4.54252e-07	0.180259	0.657	0.46	0.00716718	Ppp1ca	0.25198
3.83178e-08	0.17912	0.97	0.861	0.000604578	Rack1	0.19948
2.31481e-08	0.178675	0.24	0.112	0.000365231	Edem2	0.351492
5.17952e-07	0.177443	0.199	0.094	0.00817225	Cln6	0.33953
2.40609e-07	0.175615	0.232	0.115	0.00379633	Anxa2	0.325942
2.32721e-08	0.174049	0.311	0.163	0.000367187	Abhd17a	0.312886
3.1742e-07	0.17395	0.569	0.373	0.00500825	Nckap1l	0.258427
9.69113e-08	0.172344	0.373	0.215	0.00152907	Cox17	0.285708
8.3921e-08	0.171528	0.188	0.083	0.00132411	Pip5k1c	0.346744
9.9445e-08	0.170832	0.605	0.391	0.00156904	Dhrs1	0.257739
6.06104e-07	0.170344	0.594	0.41	0.00956312	Dusp3	0.240915
5.24911e-08	0.168866	0.21	0.095	0.000828205	Parvg	0.337732
1.12137e-08	0.168623	0.177	0.069	0.00017693	Vps13b	0.3778
7.49154e-10	0.167653	0.161	0.054	1.18201e-05	Esco1	0.421751
4.04536e-07	0.166552	0.379	0.225	0.00638277	Crebbp	0.268609
3.5693e-08	0.164465	0.365	0.203	0.000563164	Bak1	0.281831
5.04813e-07	0.162723	0.711	0.503	0.00796495	Slc11a1	0.225529
1.2996e-07	0.161689	0.253	0.127	0.00205051	Pnpla7	0.298594
2.80705e-07	0.161197	0.501	0.316	0.00442896	Mrpl52	0.247729
2.74005e-07	0.160871	0.289	0.154	0.00432325	Mfhas1	0.283485
2.8362e-07	0.15843	0.286	0.151	0.00447495	Heatr5a	0.281435
4.16188e-07	0.157913	0.349	0.197	0.00656661	Birc6	0.266241
1.06473e-08	0.157184	0.33	0.172	0.000167994	H2-Q7	0.285003
8.67044e-08	0.156558	0.477	0.286	0.00136802	Nceh1	0.252291
5.71069e-07	0.15646	0.578	0.386	0.00901033	Dnajc3	0.228368
2.59404e-07	0.153943	0.381	0.223	0.00409288	Eno1	0.251727
4.63593e-07	0.151915	0.204	0.096	0.00731457	Cops5	0.292364
4.66211e-08	0.150439	0.172	0.069	0.000735588	Galnt11	0.327537
9.62249e-08	0.149624	0.234	0.111	0.00151824	Elmo2	0.289355
3.69149e-07	0.147134	0.553	0.358	0.00582443	Akap13	0.221101
5.32904e-07	0.141806	0.193	0.09	0.00840816	Gadd45gip1	0.273686
1.94458e-08	0.141446	0.417	0.236	0.000306815	Eif3j1	0.239769
2.32325e-07	0.141356	0.237	0.117	0.00366562	Txndc5	0.263791
2.30511e-07	0.141318	0.302	0.163	0.003637	Npc1	0.246694
6.35838e-09	0.140087	0.327	0.167	0.000100323	Rab20	0.258806
5.75018e-07	0.136853	0.196	0.093	0.00907264	Map4k4	0.260419
3.34597e-07	0.136782	0.237	0.118	0.00527927	Acaa2	0.25326
6.07251e-07	0.135546	0.42	0.254	0.0095812	Hcst	0.215641
1.15568e-07	0.13138	0.18	0.075	0.00182343	Trmt1l	0.278216
2.96151e-07	0.109335	0.177	0.076	0.00467267	Parp4	0.225026
3.00729e-09	-0.475818	0.169	0.317	4.7449e-05	Tmem176a	-0.245912
3.29931e-13	-0.480276	0.627	0.732	5.20565e-09	Sh3bp5	-0.40584
6.91989e-15	-0.565804	0.346	0.534	1.09182e-10	Tmem176b	-0.359868
2.51663e-09	-0.591767	0.153	0.296	3.97074e-05	Atf3	-0.295884
5.97744e-11	-0.592377	0.414	0.542	9.43121e-07	Hspa1a	-0.444282
4.45651e-14	-0.600781	0.294	0.474	7.03148e-10	Ier5	-0.364937
1.40301e-11	-0.637985	0.251	0.418	2.21368e-07	Id1	-0.374145
5.84598e-17	-0.656065	0.049	0.25	9.22378e-13	Igha	-0.123643
6.46043e-11	-0.691353	0.264	0.413	1.01933e-06	Nfkbiz	-0.431483
1.97305e-24	-0.7059	0.619	0.756	3.11308e-20	Junb	-0.570433
3.67003e-13	-0.714707	0.308	0.477	5.79057e-09	Hspa1b	-0.452012
8.30634e-16	-0.729297	0.215	0.427	1.31057e-11	Nr4a1	-0.358807
2.68447e-22	-0.767906	0.561	0.739	4.23556e-18	Il1b	-0.575161
8.77421e-18	-0.776314	0.18	0.394	1.38439e-13	Ppp1r15a	-0.345882
1.16906e-34	-0.79972	0.736	0.856	1.84455e-30	Klf2	-0.67967
7.04061e-23	-0.804803	0.51	0.673	1.11087e-18	Jun	-0.600951
2.6565e-23	-0.807996	0.422	0.619	4.19143e-19	Btg2	-0.54209
1.44904e-14	-0.839613	0.193	0.399	2.2863e-10	Cxcl13	-0.396199
1.21892e-18	-0.876279	0.207	0.425	1.92321e-14	Gadd45g	-0.416988
6.29573e-42	-0.890869	0.594	0.808	9.9334e-38	Zfp36	-0.646915
2.54375e-23	-0.95307	0.112	0.382	4.01353e-19	Cd207	-0.272306
6.93098e-38	-0.960535	0.662	0.814	1.09357e-33	Dusp1	-0.771692
1.66719e-22	-1.01264	0.142	0.401	2.63049e-18	Klf4	-0.349866
7.49769e-33	-1.07241	0.223	0.544	1.18299e-28	Fosb	-0.431672
2.4178e-31	-1.08048	0.294	0.569	3.8148e-27	Ier2	-0.548638
9.37953e-55	-1.21919	0.589	0.805	1.4799e-50	Fos	-0.881107
1.01618e-42	-1.27717	0.191	0.579	1.60333e-38	Egr1	-0.414158

## Sheet: SC_WD36vsSD36
p_val	avg_logFC	pct.1	pct.2	p_val_adj	gene	score
2.80309e-42	1.211	0.343	0.032	4.42272e-38	Cd63	9.88986
1.20746e-15	1.08105	0.157	0.02	1.90512e-11	Mmp12	5.65751
1.15495e-15	0.992548	0.37	0.11	1.82227e-11	Cd207	3.06036
3.17714e-09	0.917498	0.306	0.122	5.01289e-05	AY036118	2.12693
1.1474e-17	0.860099	0.537	0.212	1.81037e-13	Capg	2.08051
1.95673e-18	0.802483	0.75	0.395	3.08732e-14	Scd1	1.48608
7.75113e-22	0.790711	0.889	0.598	1.22297e-17	Acp5	1.15615
7.45276e-23	0.757064	0.926	0.724	1.1759e-18	Rps18	0.955097
1.88379e-22	0.743231	0.954	0.753	2.97225e-18	Rps2	0.929282
7.76009e-20	0.713578	0.963	0.758	1.22439e-15	Rpl21	0.89476
3.13843e-15	0.69118	0.25	0.053	4.95182e-11	Pf4	2.74278
1.34977e-14	0.686682	0.769	0.492	2.12967e-10	Rpl29	1.05191
3.11e-23	0.684582	0.407	0.092	4.90695e-19	Anxa2	2.73162
8.62956e-13	0.67384	0.167	0.028	1.36157e-08	Fabp5	2.96135
2.33324e-15	0.660389	0.88	0.668	3.68138e-11	Gapdh	0.857142
3.09498e-11	0.645105	0.167	0.033	4.88327e-07	Ccl9	2.50541
1.28497e-19	0.618205	0.944	0.787	2.02742e-15	Rpl10	0.732227
3.45208e-10	0.614658	0.324	0.118	5.4467e-06	Trem2	1.55585
7.18408e-16	0.610864	0.935	0.705	1.1335e-11	Rpl15	0.798822
1.63171e-12	0.610549	0.907	0.708	2.57451e-08	Lgals3	0.771264
8.09075e-15	0.564333	0.935	0.81	1.27656e-10	Rpl28	0.643477
2.27179e-20	0.564184	0.259	0.042	3.58443e-16	Cd9	2.81007
5.17852e-15	0.560344	0.954	0.824	8.17067e-11	Cd52	0.640969
1.79046e-18	0.556078	0.972	0.848	2.82499e-14	Rps19	0.629963
2.54332e-07	0.554806	0.528	0.319	0.00401285	Mif	0.890388
2.08628e-10	0.549624	0.843	0.651	3.29173e-06	Rpl14	0.700957
2.61078e-15	0.548935	0.944	0.763	4.11929e-11	Rps3	0.670369
2.32825e-15	0.5378	0.981	0.851	3.67351e-11	Rps10	0.612755
1.2402e-10	0.537038	0.37	0.144	1.95679e-06	Pold4	1.29029
2.41014e-09	0.511498	0.639	0.387	3.80272e-05	Atp5g1	0.823292
5.34174e-07	0.505213	0.491	0.29	0.00842819	Pla2g7	0.826866
6.53039e-09	0.503076	0.435	0.2	0.000103037	Apoa2	1.04209
5.39709e-09	0.501998	0.75	0.517	8.51553e-05	Lgals3bp	0.714418
3.38629e-08	0.492704	0.593	0.353	0.000534289	Ear2	0.804885
5.69913e-09	0.492555	0.75	0.545	8.99209e-05	Clic1	0.665615
1.47697e-13	0.48497	0.926	0.789	2.33037e-09	Rpl12	0.562056
1.37539e-32	0.484757	0.148	0.004	2.17009e-28	Gdf3	5.12458
2.44013e-09	0.483907	0.602	0.353	3.85004e-05	Ppib	0.802512
3.53097e-09	0.4792	0.667	0.424	5.57116e-05	Ssr4	0.736466
2.18234e-08	0.472732	0.435	0.215	0.000344329	Etfb	0.913949
1.34158e-09	0.470679	0.787	0.532	2.11675e-05	Crip1	0.683439
5.75447e-07	0.469195	0.426	0.223	0.00907941	Ttr	0.857842
3.04995e-07	0.453185	0.269	0.106	0.00481222	Clec4b1	1.05092
3.57383e-08	0.450041	0.37	0.163	0.000563879	Lars2	0.962515
1.40412e-11	0.444881	0.935	0.795	2.21541e-07	Rpl18	0.516725
9.32567e-10	0.444717	0.944	0.803	1.4714e-05	Rpl10a	0.516375
9.31089e-11	0.444451	0.907	0.708	1.46907e-06	Cox8a	0.561444
7.85046e-09	0.440617	0.333	0.132	0.000123865	Eif4ebp1	1.03328
1.75833e-11	0.439887	0.926	0.806	2.77429e-07	Rpl8	0.499186
3.27051e-12	0.438746	0.935	0.805	5.16021e-08	Rps7	0.503347
2.16154e-10	0.433941	0.88	0.71	3.41048e-06	Rpl7a	0.530373
5.45349e-07	0.43344	0.481	0.275	0.00860452	Tspo	0.731525
2.47936e-07	0.428166	0.907	0.793	0.00391193	Ifi27l2a	0.48362
1.86589e-27	0.426481	0.167	0.009	2.944e-23	Apoa4	3.74854
1.01016e-09	0.426192	0.87	0.631	1.59384e-05	Cd68	0.578451
3.09636e-11	0.424987	0.944	0.773	4.88544e-07	Rps6	0.512372
3.02628e-09	0.421127	0.935	0.822	4.77487e-05	Rpl34	0.473262
7.33978e-08	0.420897	0.843	0.677	0.00115807	Naca	0.516472
3.7688e-11	0.406234	0.935	0.788	5.94641e-07	Rpl24	0.475976
4.33096e-11	0.40277	0.963	0.754	6.83339e-07	Rpl36	0.50768
2.13972e-07	0.391643	0.389	0.188	0.00337605	Mrps18c	0.769439
1.0085e-10	0.387816	0.972	0.851	1.59122e-06	Rpl6	0.437813
4.76614e-07	0.374908	0.824	0.642	0.00752001	Eef2	0.47381
9.81528e-09	0.353867	0.954	0.827	0.000154865	Cfp	0.403332
1.70801e-07	0.317073	0.222	0.074	0.00269489	Ifi44	0.837978
1.41231e-07	0.309169	0.194	0.06	0.00222834	Tmc3	0.856841
9.16172e-14	0.29572	0.139	0.018	1.44554e-09	Aldob	1.46804
2.04586e-10	0.277665	0.12	0.018	3.22796e-06	Abcb4	1.18999
6.22671e-07	0.237832	0.213	0.072	0.0098245	Mrpl58	0.617784
7.14278e-08	-0.420898	0.685	0.832	0.00112699	Serinc3	-0.342417
1.59004e-07	-0.468654	0.602	0.772	0.00250876	Cd164	-0.36078
4.89656e-08	-0.470306	0.611	0.8	0.000772579	Rsrp1	-0.354761
3.0303e-08	-0.503883	0.62	0.768	0.000478121	Dazap2	-0.401552
7.86317e-08	-0.508251	0.361	0.63	0.00124065	Mef2a	-0.286685
5.14625e-07	-0.521252	0.361	0.584	0.00811975	Celf2	-0.316788
4.31488e-12	-0.525084	0.75	0.882	6.80802e-08	Kctd12	-0.441494
7.00616e-12	-0.533159	0.778	0.904	1.10543e-07	mt-Nd3	-0.453827
9.81853e-11	-0.568074	0.556	0.827	1.54917e-06	C6	-0.377359
3.4288e-08	-0.572566	0.481	0.671	0.000540996	Rasgef1b	-0.404411
3.88116e-08	-0.573593	0.454	0.642	0.000612369	Gm10076	-0.399404
1.42889e-09	-0.577014	0.62	0.769	2.25451e-05	Samhd1	-0.459241
1.55051e-08	-0.586299	0.454	0.664	0.000244639	Pnrc1	-0.394925
6.0613e-07	-0.59347	0.12	0.348	0.00956352	Ptp4a1	-0.198928
2.55078e-11	-0.637241	0.324	0.609	4.02462e-07	Cd14	-0.333548
1.68841e-07	-0.640428	0.269	0.501	0.00266398	Alox5ap	-0.337133
7.01079e-08	-0.647886	0.269	0.519	0.00110616	Il10ra	-0.329454
2.43052e-07	-0.652801	0.102	0.345	0.00383487	Gdap10	-0.187565
5.22264e-08	-0.654789	0.194	0.448	0.000824028	Cfh	-0.277356
1.06797e-07	-0.668813	0.167	0.425	0.00168505	Tob2	-0.256763
1.21031e-19	-0.670237	0.833	0.957	1.90962e-15	H3f3b	-0.57736
8.23722e-08	-0.671763	0.139	0.395	0.00129967	Gadd45b	-0.230556
3.86898e-12	-0.693692	0.444	0.732	6.10448e-08	Plac8	-0.415094
1.43978e-08	-0.695572	0.176	0.444	0.000227169	Ets2	-0.269649
1.75967e-08	-0.700635	0.028	0.278	0.000277641	C2	-0.0681173
3.06278e-07	-0.706457	0.25	0.473	0.00483246	Tsc22d3	-0.365661
1.93519e-07	-0.706953	0.074	0.302	0.00305334	Serpina3f	-0.167675
2.83114e-09	-0.709518	0.287	0.553	4.46698e-05	Clec2d	-0.361691
7.29267e-10	-0.716614	0.278	0.569	1.15064e-05	Cflar	-0.344074
3.71355e-08	-0.717499	0.028	0.264	0.000585924	Csrnp1	-0.0733211
2.5069e-12	-0.71922	0.38	0.68	3.95539e-08	Nampt	-0.396092
9.54818e-08	-0.720136	0.157	0.405	0.00150651	Gm6377	-0.272437
6.52743e-08	-0.722859	0.204	0.448	0.0010299	Nlrp3	-0.321972
2.32277e-13	-0.731233	0.296	0.701	3.66487e-09	Timd4	-0.304423
1.768e-11	-0.738977	0.389	0.682	2.78956e-07	C4b	-0.415407
7.90403e-08	-0.742653	0.065	0.298	0.0012471	Fosl2	-0.156729
1.78132e-10	-0.750754	0.361	0.617	2.81056e-06	Irf2bp2	-0.432252
9.20491e-13	-0.759187	0.602	0.808	1.45235e-08	Rgs2	-0.558717
1.14534e-12	-0.760145	0.37	0.666	1.80711e-08	Gbp2b	-0.416056
8.73338e-12	-0.760734	0.454	0.714	1.37795e-07	Zfp36l2	-0.477035
1.23115e-09	-0.788404	0.13	0.421	1.94251e-05	Tgif1	-0.237802
5.23795e-13	-0.792706	0.435	0.706	8.26444e-09	Fam46a	-0.481602
7.11016e-14	-0.794537	0.426	0.713	1.12184e-09	Stk17b	-0.468151
1.02837e-10	-0.796886	0.241	0.56	1.62256e-06	Ier5	-0.336929
3.06942e-10	-0.825453	0.111	0.419	4.84293e-06	Ier3	-0.213579
2.63487e-10	-0.834256	0.241	0.512	4.15729e-06	Dyrk2	-0.385164
5.17002e-10	-0.839545	0.306	0.578	8.15726e-06	Sgk1	-0.436906
2.36692e-25	-0.849402	0.676	0.923	3.73453e-21	Mcl1	-0.615429
4.18449e-09	-0.854825	0.074	0.346	6.60229e-05	Gbp4	-0.177688
1.6968e-10	-0.863875	0.074	0.382	2.67721e-06	Nfkbid	-0.163078
7.00968e-12	-0.873012	0.463	0.752	1.10599e-07	Atp1b3	-0.530452
1.12223e-12	-0.875262	0.343	0.63	1.77065e-08	Trim25	-0.469086
9.22085e-11	-0.877824	0.167	0.484	1.45487e-06	Hilpda	-0.296754
3.24525e-12	-0.913715	0.12	0.479	5.12035e-08	Serpina3g	-0.224224
1.12497e-11	-0.918938	0.176	0.501	1.77498e-07	Pmaip1	-0.316503
2.26563e-18	-0.921373	0.481	0.804	3.57471e-14	Btg1	-0.544448
2.41752e-15	-0.923179	0.352	0.724	3.81437e-11	Neat1	-0.442723
6.94566e-24	-0.936312	0.704	0.898	1.09589e-19	Cebpb	-0.725951
3.98338e-11	-0.94062	0.25	0.54	6.28497e-07	Il1a	-0.427555
1.01384e-16	-0.945396	0.231	0.625	1.59963e-12	Ccnl1	-0.343916
2.56669e-11	-0.954476	0.139	0.455	4.04972e-07	Ifrd1	-0.285317
6.39939e-13	-0.957684	0.315	0.618	1.0097e-08	Sowahc	-0.480367
4.56505e-07	-0.960965	0.157	0.382	0.00720273	Ccl3	-0.384876
7.77965e-21	-0.96129	0.528	0.861	1.22747e-16	Id2	-0.582734
4.14913e-22	-0.970063	0.481	0.855	6.54649e-18	Rgs1	-0.539422
5.441e-12	-0.970989	0.093	0.426	8.58481e-08	Gbp5	-0.207115
1.05515e-20	-0.982046	0.407	0.811	1.66482e-16	Rhob	-0.486836
1.54584e-18	-0.985638	0.361	0.768	2.43903e-14	Marcksl1	-0.457346
8.11212e-17	-1.02888	0.278	0.668	1.27993e-12	Irf1	-0.421872
3.63177e-22	-1.03859	0.5	0.85	5.7302e-18	Tnfaip2	-0.603829
1.15724e-23	-1.04186	0.481	0.825	1.8259e-19	Stat1	-0.60016
6.51243e-18	-1.0609	0.333	0.712	1.02753e-13	Zfp36l1	-0.489305
3.50611e-11	-1.06782	0.093	0.403	5.53195e-07	Hspa1b	-0.240454
4.24267e-16	-1.07714	0.111	0.557	6.69409e-12	Cd163	-0.210869
1.08541e-13	-1.08497	0.185	0.547	1.71256e-09	Hspa1a	-0.360359
1.19046e-09	-1.08659	0.037	0.309	1.87831e-05	Il6	-0.126031
2.38606e-15	-1.09806	0.111	0.515	3.76473e-11	Ccrl2	-0.232161
8.31499e-39	-1.11791	0.722	0.965	1.31194e-34	Id3	-0.82783
3.41827e-10	-1.1704	0.278	0.582	5.39335e-06	Ccl4	-0.549612
6.5084e-27	-1.2208	0.38	0.832	1.02689e-22	Btg2	-0.550955
7.33583e-15	-1.22444	0.093	0.477	1.15745e-10	Dusp2	-0.233825
2.12886e-31	-1.27852	0.491	0.888	3.35891e-27	Klf6	-0.699058
9.79965e-26	-1.28487	0.296	0.789	1.54619e-21	Jun	-0.475998
1.14511e-35	-1.34122	0.611	0.926	1.80675e-31	Jund	-0.875516
7.61229e-34	-1.34515	0.444	0.888	1.20107e-29	Nfkbia	-0.665084
3.20911e-24	-1.34631	0.176	0.685	5.06333e-20	Pim1	-0.340937
8.04619e-22	-1.36531	0.213	0.674	1.26953e-17	Atf3	-0.425162
5.82696e-32	-1.40264	0.343	0.848	9.19377e-28	Ier2	-0.560727
8.41733e-25	-1.41565	0.213	0.719	1.32809e-20	Cd83	-0.413627
3.2474e-22	-1.42304	0.148	0.628	5.12374e-18	Tnfaip3	-0.330109
9.32934e-39	-1.42419	0.509	0.936	1.47198e-34	Junb	-0.766292
2.45055e-17	-1.48595	0.037	0.467	3.86648e-13	Tnf	-0.115263
1.455e-28	-1.49036	0.139	0.763	2.2957e-24	Marco	-0.267995
2.86813e-30	-1.49316	0.139	0.743	4.52533e-26	Nr4a1	-0.27563
6.03301e-29	-1.49357	0.167	0.748	9.51889e-25	Ppp1r15a	-0.329059
1.4385e-14	-1.49661	0.093	0.478	2.26967e-10	Cxcl10	-0.285214
2.72937e-27	-1.57143	0.009	0.603	4.30641e-23	Igha	-0.0230716
3.45614e-43	-1.59206	0.519	0.945	5.4531e-39	Klf2	-0.865212
3.09023e-22	-1.59389	0.102	0.605	4.87576e-18	Klf4	-0.264353
1.56875e-32	-1.6179	0.176	0.785	2.47517e-28	Fosb	-0.358176
1.13055e-42	-1.62007	0.407	0.924	1.78378e-38	Zfp36	-0.70596
6.20052e-33	-1.62022	0.25	0.799	9.78318e-29	Nfkbiz	-0.500686
7.67722e-17	-1.63317	0.12	0.551	1.21131e-12	Cxcl13	-0.349342
5.10299e-36	-1.64338	0.139	0.782	8.0515e-32	Igkc	-0.288422
1.39946e-44	-1.78532	0.435	0.944	2.20807e-40	Il1b	-0.814061
1.03781e-46	-1.79202	0.435	0.95	1.63745e-42	Dusp1	-0.812011
6.21625e-48	-1.90763	0.343	0.939	9.808e-44	Fos	-0.689479
8.06724e-24	-1.92677	0.157	0.655	1.27285e-19	Cxcl2	-0.454891
1.3271e-45	-2.14201	0.194	0.891	2.09389e-41	Egr1	-0.46121

## Sheet: Bulk ResKC12wd_vs_KC12sd
logFC	AveExpr	t	P.Value	adj.P.Val	B	gene
3.84137	-0.445293	6.44299	3.7156e-07	0.00498671	5.98138	Dcstamp

## Sheet: Bulk ResKC24wd_vs_KC24sd
logFC	AveExpr	t	P.Value	adj.P.Val	B	gene
6.33264	1.91863	6.17879	7.79397e-07	0.000232451	5.87019	Adam8
6.26573	0.0508885	10.2367	2.11549e-11	1.25156e-07	15.6539	Vsig8
6.24044	5.33631	7.77344	9.86574e-09	9.59793e-06	9.98616	Gpnmb
5.94769	-0.445293	10.1173	2.79763e-11	1.25156e-07	15.4004	Dcstamp
5.90009	-1.77357	8.562	1.26631e-09	2.12439e-06	11.8993	Cyp2b9
5.56477	-1.67252	5.62166	3.77249e-06	0.000712201	4.37621	Cidea
5.50362	7.04012	8.67383	9.52562e-10	1.82633e-06	12.1632	Mmp12
5.40247	-0.970562	5.59767	4.03885e-06	0.000722739	4.31154	Cidec
5.28594	4.57714	8.22597	3.0081e-09	4.48575e-06	11.0951	Mmp13
5.23103	2.85428	6.78814	1.42419e-07	6.4896e-05	7.47679	Atp6v0d2
4.93172	0.270127	4.50208	9.11712e-05	0.00567532	1.36045	Cyp2c38
4.90865	0.42261	6.93914	9.39517e-08	4.6701e-05	7.86909	Gm21188
4.671	-1.26681	7.37606	2.85787e-08	1.74343e-05	8.98896	Chst11
4.50933	-2.80833	4.43161	0.000111231	0.00646248	1.17275	Gjb3
4.45285	-0.517981	4.98506	2.31396e-05	0.00248446	2.65728	Inhbe
4.41993	-1.01403	5.60367	3.97045e-06	0.000722739	4.32773	2010003K11Rik
4.15325	-1.78366	4.17039	0.000231486	0.00970865	0.482223	Themis
4.08749	3.42229	5.20225	1.24594e-05	0.00163939	3.24377	Apoa4
4.03859	1.26856	4.20817	0.000208298	0.00933927	0.581535	Serpina7
4.02796	4.93853	8.72389	8.39039e-10	1.82633e-06	12.2808	Cd63
4.00602	-1.38517	4.4443	0.000107319	0.00633649	1.20654	Igsf11
3.93742	1.00893	6.07987	1.02989e-06	0.000287961	5.60634	AI467606
3.88459	-1.32879	5.57308	4.33155e-06	0.000754983	4.24522	Lcn2
3.86934	2.65185	7.80276	9.12818e-09	9.59793e-06	10.0589	Cd63-ps
3.85877	0.999476	4.39948	0.00012177	0.00689567	1.08736	Cd276
3.79696	-1.47027	4.60005	6.91063e-05	0.00475688	1.62218	Ifi27l2b
3.75795	-1.1306	5.21792	1.19153e-05	0.00158332	3.28608	Abcb1b
3.74112	0.47674	5.07973	1.76684e-05	0.00213628	2.91281	Gstm3
3.69343	2.2385	4.96566	2.44542e-05	0.00256848	2.60496	Ptpn7
3.67671	0.960943	5.4964	5.38797e-06	0.0009039	4.03834	Selp
3.55298	3.18467	7.4534	2.32015e-08	1.55694e-05	9.18468	Sema4d
3.52634	-0.379397	4.94009	2.63016e-05	0.00261477	2.536	Slc6a8
3.52186	-1.55489	4.32553	0.00014992	0.0079211	0.891273	Olig1
3.52021	-1.57772	4.18777	0.000220519	0.00945553	0.527885	Anks4b
3.45169	-1.6315	5.0577	1.88134e-05	0.00219561	2.85332	Htra4
3.39077	1.83565	6.95701	8.94519e-08	4.61744e-05	7.91535	Adgrl3
3.36742	-2.9125	4.51013	8.91226e-05	0.00566279	1.38191	Plin4
3.35834	1.82218	4.66176	5.80182e-05	0.00434833	1.78747	Il21r
3.29543	-1.99105	4.29093	0.000165209	0.00829203	0.799768	Klra3
3.23629	1.23079	4.64407	6.10019e-05	0.00442544	1.74007	Ocstamp
3.19905	2.38699	4.96165	2.47353e-05	0.00257343	2.59413	Prg4
3.18426	-1.65852	4.74035	4.64196e-05	0.00371959	1.99837	Gm32468
3.16069	0.210357	4.76937	4.27468e-05	0.00351966	2.07634	Gm36161
3.09875	1.69578	4.25597	0.000182218	0.00859866	0.707467	Abcc2
3.07908	-0.454995	5.39903	7.11019e-06	0.00109685	3.77543	Matn2
3.02007	4.91857	9.289	2.04856e-10	5.49875e-07	13.5814	Fam20c
3.00855	-0.0048417	5.61718	3.82076e-06	0.000712201	4.36416	H2-Q1
2.95473	-2.6463	5.13734	1.49927e-05	0.00191635	3.06839	Klrb1b
2.87524	-0.0925877	4.81865	3.71594e-05	0.00328103	2.20888	Carns1
2.80666	2.15949	6.34413	4.89941e-07	0.000164387	6.30948	Smo
2.77264	-0.246461	7.34133	3.13905e-08	1.82105e-05	8.9008	Prrt1
2.69055	3.51539	4.41927	0.000115165	0.00660526	1.13996	Gdf3
2.64143	2.24972	4.30694	0.000157952	0.00809229	0.842091	Krt8
2.62168	2.48472	5.40569	6.97662e-06	0.00108876	3.7934	Rarres1
2.61324	4.72409	7.47634	2.1813e-08	1.55694e-05	9.24259	Itgax
2.59735	0.264036	4.69494	5.28068e-05	0.00404983	1.87645	Lat2
2.55875	3.3432	4.50143	9.13396e-05	0.00567532	1.35871	F5
2.54172	-2.6037	4.9449	2.59435e-05	0.00259842	2.54898	Cxcl3
2.52798	5.93271	6.91354	1.00802e-07	4.83165e-05	7.80275	Ccl9
2.48776	6.15512	5.481	5.6295e-06	0.000921384	3.99677	Fn1
2.47988	3.1517	6.07226	1.05224e-06	0.000288205	5.58601	Anpep
2.4783	2.9562	4.43609	0.000109833	0.00640902	1.18468	Atp8b4
2.47237	5.77217	7.53024	1.8874e-08	1.49004e-05	9.37838	Cd9
2.35434	3.51977	4.16414	0.000235554	0.00977114	0.465834	Slc25a47
2.34313	-0.615109	4.64777	6.03659e-05	0.0044031	1.74997	Cd9-ps
2.30314	2.08425	4.836	3.53702e-05	0.00318593	2.25557	Ms4a4a
2.29824	4.1216	4.53282	8.35855e-05	0.00545695	1.44248	Pcx
2.28722	1.50971	4.39397	0.000123674	0.00697406	1.07272	Retreg1
2.27009	1.09937	5.24085	1.11612e-05	0.00151308	3.34804	Adora2b
2.26362	3.14408	4.53209	8.37591e-05	0.00545695	1.44052	Itga6
2.25201	3.99978	7.40512	2.64236e-08	1.68872e-05	9.06259	Angptl4
2.23687	0.122098	4.19754	0.000214583	0.00933927	0.553561	Grb14
2.17914	4.46524	4.27868	0.000170985	0.00832288	0.767394	Aldh1a1
2.13247	4.43525	5.62305	3.75754e-06	0.000712201	4.37997	Slc7a2
2.07297	-0.255887	6.60271	2.38079e-07	9.48741e-05	6.99168	Fads6
2.04737	2.22486	4.92248	2.76541e-05	0.00267332	2.48852	Cenpf
2.01692	3.52073	5.4164	6.76688e-06	0.00106845	3.82234	Slamf7
1.96298	4.53525	8.0974	4.20448e-09	5.64284e-06	10.783	Sulf2
1.95156	2.5348	5.54342	4.71293e-06	0.000800661	4.16523	Mras
1.91501	1.52971	4.53021	8.42053e-05	0.00545951	1.4355	Gm5345
1.82085	3.97337	4.80548	3.85768e-05	0.00334026	2.17345	Fabp4
1.81469	7.27027	10.3076	1.79329e-11	1.25156e-07	15.8036	Il1rn
1.73266	4.43689	7.32775	3.25648e-08	1.82105e-05	8.86629	Fam129b
1.65748	6.26997	4.79991	3.91933e-05	0.0033504	2.15845	Trem2
1.6204	4.83762	5.25187	1.08159e-05	0.00148123	3.37782	Plxdc2
1.5563	1.96512	4.91954	2.78865e-05	0.00267332	2.4806	Trim59
1.49085	3.55439	5.96573	1.42164e-06	0.000346905	5.30103	Mmp19
1.47454	3.00989	4.73664	4.69115e-05	0.00371959	1.9884	Synj2
1.45648	3.86698	4.92466	2.74833e-05	0.00267332	2.49439	Fabp5
1.40114	3.47801	4.24067	0.000190196	0.00889416	0.667116	Kif20a
1.35759	4.06671	4.27574	0.000172398	0.00832288	0.759639	Hgd
1.35543	3.15278	4.45578	0.0001039	0.00625311	1.23709	Foxm1
1.35388	2.19228	5.1798	1.3283e-05	0.00173078	3.18311	Psat1
1.30961	5.50402	9.74921	6.70275e-11	2.24894e-07	14.6048	Mfsd12
1.28389	2.68996	6.39946	4.19635e-07	0.000148208	6.45598	Pdlim7
1.2682	4.69524	7.60771	1.53385e-08	1.37239e-05	9.57286	Lmna
1.25008	3.57489	4.61412	6.64059e-05	0.0046607	1.65984	Nek6
1.22699	8.96012	6.76961	1.49898e-07	6.4896e-05	7.42849	Cd36
1.21967	6.81584	5.0814	1.75843e-05	0.00213628	2.91732	Anxa2
1.21343	5.70336	5.06258	1.85534e-05	0.00219196	2.86651	Gpr35
1.19746	3.62349	5.66467	3.33828e-06	0.000675718	4.49211	AI506816
1.19198	2.50664	4.25757	0.000181403	0.00859866	0.711691	Net1
1.19024	3.27314	4.5126	8.85008e-05	0.00565604	1.38852	Grhpr
1.1802	3.27166	4.20004	0.000213088	0.00933927	0.560139	Kif22
1.08721	4.85027	5.65022	3.4782e-06	0.000686483	4.4532	Plaur
1.06813	4.21623	4.35204	0.000139157	0.00753574	0.961497	Sh3pxd2b
1.06019	4.90431	5.32452	8.79251e-06	0.00125537	3.57413	Gla
1.04817	4.13996	4.66735	5.71054e-05	0.00432291	1.80246	Sh3d19
1.03469	7.41142	5.79917	2.27854e-06	0.000505954	4.85408	Cd300lb
1.03286	2.61341	5.90622	1.68233e-06	0.000403188	5.14152	Plpp5
1.0253	3.98858	4.88489	3.0777e-05	0.00284867	2.38723	Gk
1.0233	3.0314	5.42776	6.55147e-06	0.00104675	3.853	Acot7
1.02022	3.80857	5.78283	2.38665e-06	0.000509097	4.81015	Cdk18
1.01978	3.68639	4.69773	5.23908e-05	0.00404102	1.88393	Glipr1
1.01833	3.31368	6.352	4.79255e-07	0.000164387	6.33034	Nsmf
1.01518	5.18359	4.7518	4.49341e-05	0.00365491	2.02914	Dtx4
-1.05034	7.7482	-4.27648	0.000172042	0.00832288	0.76159	Rhob
-1.06433	11.4848	-4.3866	0.000126264	0.00703714	1.05318	H2-Aa
-1.06789	4.1414	-4.28238	0.000169221	0.00829203	0.777164	Atrnl1
-1.11568	2.88208	-5.02696	2.05356e-05	0.00231604	2.77035	Zeb1
-1.12927	12.0665	-4.21222	0.000205953	0.00927548	0.592192	H2-Ab1
-1.18025	1.12796	-4.32117	0.000151767	0.00792557	0.879729	Zfp595
-1.19594	8.85355	-4.47507	9.83964e-05	0.00600263	1.28846	Cd14
-1.23461	2.47262	-4.29635	0.000162719	0.00824226	0.814077	Gm11707
-1.23944	2.20459	-4.76182	4.36742e-05	0.00357409	2.05604	Angptl6
-1.25546	2.41976	-5.86393	1.89638e-06	0.000431379	5.02805	Gstm5
-1.2602	2.17626	-4.63616	6.23854e-05	0.00450147	1.71887	Nlrp10
-1.35812	4.74588	-4.1654	0.000234728	0.00977114	0.469139	Cd79b
-1.42784	2.42746	-4.22288	0.000199906	0.00917817	0.620243	H2-Ob
-1.44071	8.93358	-4.46746	0.000100534	0.00610528	1.26817	Klf2
-1.49087	1.57157	-4.22728	0.000197458	0.00916983	0.631841	2210408I21Rik
-1.71099	6.97423	-5.97359	1.39039e-06	0.000345564	5.32208	Tmem176a
-1.7208	8.7223	-6.70648	1.7851e-07	7.48683e-05	7.26361	Tmem176b
-1.78436	5.66961	-4.22186	0.000200478	0.00917817	0.617551	Ier3
-1.88102	0.801367	-5.01804	2.10645e-05	0.00235589	2.74627	Efemp1
-1.89121	-1.86952	-6.40651	4.11443e-07	0.000148208	6.47463	Rimklb
-2.09346	10.063	-4.24474	0.000188042	0.00882418	0.67784	Dusp1
-2.21931	8.47172	-7.0052	7.83768e-08	4.20758e-05	8.03989	Cd207
-2.27126	2.1202	-4.72433	4.85805e-05	0.00379069	1.95534	Mup21
-2.31331	-1.48222	-4.39052	0.000124878	0.00701251	1.06358	D830025C05Rik
-2.32983	10.1173	-4.1945	0.000216411	0.00933927	0.545577	Fos
-2.36229	1.73786	-4.32391	0.000150603	0.0079211	0.886986	Ppm1n
-2.58953	-0.69915	-4.77765	4.17526e-05	0.00348198	2.09861	Il7
-3.69829	-1.9745	-4.46326	0.000101731	0.00615013	1.257	Nr1h5
-4.34265	2.86695	-4.55147	7.92922e-05	0.00524227	1.49228	Serpina1e

## Sheet: KCwd_vs_moKC
logFC	AveExpr	t	P.Value	adj.P.Val	B	gene
6.42469	7.72624	16.6847	6.48505e-17	2.1759e-13	26.7965	Timd4
6.11585	8.15579	9.41992	1.48658e-10	1.4251e-07	13.9434	Marco
5.92957	2.17626	11.3587	1.66983e-12	2.49008e-09	18.0506	Efr3b
5.79758	-0.420895	13.1772	3.755e-14	8.39931e-11	21.4211	Chst8
5.25208	2.87749	8.77914	7.29645e-10	6.52838e-07	12.4629	Raver2
4.94173	0.874367	11.1095	2.89525e-12	3.88571e-09	17.5534	Abhd11os
4.81363	1.89508	5.74357	2.66799e-06	0.000636358	4.69902	Cd209f
4.68286	-1.58298	8.38518	1.99283e-09	1.45645e-06	11.5223	Erich3
4.66299	4.33532	17.04	3.61636e-17	2.1759e-13	27.2696	C2
4.54862	0.665974	5.98716	1.33808e-06	0.000374134	5.3568	Sv2c
4.5371	8.72925	16.4091	1.02732e-16	2.75753e-13	26.4212	Cd163
4.46843	5.43853	12.672	1.03779e-13	1.98974e-10	20.5287	Colec12
4.44217	0.812074	5.73634	2.7233e-06	0.000636358	4.67946	Zfp37
4.17919	2.06691	20.6012	1.70994e-19	2.29491e-15	31.4179	Snrpn
4.14187	0.428875	7.61713	1.49574e-08	8.72798e-06	9.62457	Adra2c
4.06696	-1.40393	12.0739	3.58738e-13	6.01828e-10	19.4292	Gm5802
3.86074	-0.730743	5.06609	1.83688e-05	0.00254152	2.86034	Fmr1nb
3.55588	3.85613	16.7405	5.91324e-17	2.1759e-13	26.8715	Bmpr1a
3.51893	-0.869376	5.30591	9.27161e-06	0.00155543	3.51165	Arhgap8
3.4462	-0.80527	4.76015	4.38818e-05	0.00503366	2.03172	Slc6a1
3.35393	-1.64962	6.54592	2.78833e-07	0.000115467	6.8503	Gm34312
3.32213	-1.86952	10.7301	6.79285e-12	8.28789e-09	16.7792	Rimklb
3.29947	-1.67527	6.0267	1.19666e-06	0.00034171	5.46325	Syt5
3.29714	-0.167153	6.04132	1.14824e-06	0.000335013	5.50261	Spire2
3.25286	-1.13673	5.65865	3.39582e-06	0.000747135	4.46907	A930027H12Rik
3.09284	-1.77643	6.19107	7.5293e-07	0.000240597	5.90467	Gm49469
2.98333	1.53342	7.48567	2.12731e-08	1.18961e-05	9.29162	Ric3
2.93788	3.53277	9.7149	7.27788e-11	7.51357e-08	14.6042	Xlr
2.894	0.0552816	5.49885	5.35051e-06	0.00104071	4.03565	Gm26714
2.88903	2.90641	4.53355	8.34134e-05	0.00806861	1.42165	Fam84a
2.78505	-1.74139	4.55443	7.86307e-05	0.00781705	1.47769	Tcp11x2
2.71987	0.560702	6.25804	6.23749e-07	0.000204179	6.08395	Gm37736
2.66266	0.529047	5.08726	1.72932e-05	0.00246907	2.9178	Dscaml1
2.66188	1.22794	8.59983	1.14984e-09	9.07764e-07	12.0376	Mcts2
2.57855	2.42952	5.37031	7.71661e-06	0.00141869	3.68661	St6galnac2
2.44648	-1.36861	4.51569	8.77314e-05	0.00830948	1.37376	5730507C01Rik
2.44638	0.635374	5.136	1.50499e-05	0.00221961	3.05013	Dmrt2
2.3822	2.6928	9.81978	5.66129e-11	6.33169e-08	14.836	Tnk2
2.35462	3.60316	5.33772	8.46793e-06	0.00147595	3.59806	Dcbld1
2.26531	3.53696	8.72313	8.40656e-10	7.05153e-07	12.3305	Klhl13
2.20037	3.46165	6.2864	5.76025e-07	0.000198226	6.15975	Gstp2
2.08721	3.08274	5.18333	1.31501e-05	0.00200303	3.17868	Slc22a17
2.03243	0.251842	4.45506	0.000104113	0.00937784	1.21139	Aloxe3
1.98401	3.99809	8.3275	2.31258e-09	1.55186e-06	11.3827	Rps4l
1.90377	-1.07904	5.07551	1.78823e-05	0.00250406	2.8859	Cct6b
1.89674	2.37062	5.59264	4.09706e-06	0.000872804	4.29011	Prdm16
1.82116	9.34299	5.18658	1.30289e-05	0.00200303	3.18749	C4b
1.8151	3.38273	6.26031	6.19792e-07	0.000204179	6.09001	Enpp2
1.75153	6.25583	6.54312	2.81013e-07	0.000115467	6.8429	Btbd11
1.66322	4.02313	5.43116	6.48834e-06	0.00122648	3.85186	Angptl7
1.63905	3.13317	6.57065	2.60284e-07	0.000115467	6.91579	Cystm1
1.63444	2.41587	5.53424	4.83769e-06	0.000983738	4.1317	Cpne8
1.60514	1.89331	7.44555	2.36968e-08	1.27214e-05	9.18957	Lysmd2
1.59661	3.08258	5.30769	9.2245e-06	0.00155543	3.51651	Acot11
1.49544	0.541854	4.53037	8.4167e-05	0.00806861	1.41312	Gm11613
1.4799	3.71891	4.54344	8.1114e-05	0.00800464	1.44818	Qprt
1.43329	1.29826	5.83662	2.04901e-06	0.000528842	4.95066	Ak8
1.39843	2.97723	5.87948	1.81469e-06	0.000477548	5.06642	Dlc1
1.3788	2.88187	4.68888	5.37226e-05	0.00600843	1.83943	Lyplal1
1.37725	2.8855	5.20058	1.25189e-05	0.00200019	3.22554	Rgl3
1.35906	9.73783	5.27821	1.00333e-05	0.00166243	3.43642	Atp1b3
1.30326	2.1707	4.82297	3.67061e-05	0.00447847	2.20151	Gm11545
1.27845	5.50566	4.99159	2.27133e-05	0.00305992	2.65822	Sdc2
1.26445	4.49046	6.09273	9.93211e-07	0.000309997	5.64081	Arhgef18
1.23524	1.61325	4.78593	4.07818e-05	0.00488689	2.10138	Eid2
1.23229	3.69367	7.83242	8.43881e-09	5.3932e-06	10.1648	Pyroxd2
1.22771	3.9268	5.07494	1.79114e-05	0.00250406	2.88435	Ryk
1.19152	2.50417	5.15013	1.44556e-05	0.00215566	3.0885	Rbfox3
1.16408	10.6484	6.07915	1.03201e-06	0.000314786	5.6043	Hmox1
1.16352	2.33359	5.38407	7.42001e-06	0.00138311	3.72397	Platr17
1.15208	2.29475	5.71616	2.88391e-06	0.000656017	4.62484	Arhgef4
1.14848	4.63374	7.7165	1.14769e-08	7.00141e-06	9.8747	Abcd4
1.14408	3.60161	6.34165	4.93347e-07	0.000183923	6.30727	Dnajb13
1.13978	5.47539	4.47195	9.92678e-05	0.00906308	1.25658	Tspan9
1.127	7.98331	6.59699	2.41893e-07	0.000111946	6.98548	Cfh
1.09131	2.74928	4.84985	3.40043e-05	0.00426515	2.27422	Plcd1
1.07168	5.61827	5.7329	2.75008e-06	0.000636358	4.67014	Scn1b
-1.00474	13.287	-4.85218	3.37793e-05	0.00426515	2.28054	Cd74
-1.11409	5.31328	-4.63396	6.27758e-05	0.00648087	1.69149	Clec4b1
-1.1431	3.75289	-5.81777	2.16149e-06	0.000537211	4.89971	Rasal3
-1.29871	11.4848	-5.10348	1.65119e-05	0.00240877	2.96183	H2-Aa
-1.30151	5.7144	-4.53096	8.40255e-05	0.00806861	1.41471	Emilin1
-1.36477	2.69204	-4.63791	6.2077e-05	0.00645841	1.70212	Nostrin
-1.39535	-0.310315	-4.76617	4.31373e-05	0.00503366	2.04799	Gm15050
-1.49443	4.13996	-6.34483	4.88974e-07	0.000183923	6.31575	Sh3d19
-1.49491	12.0665	-5.31661	8.99303e-06	0.00154738	3.54073	H2-Ab1
-1.49979	10.9391	-5.05173	1.91363e-05	0.00262069	2.82137	H2-Eb1
-1.52903	2.48518	-5.35943	7.95974e-06	0.00142601	3.65705	Esr1
-1.53663	3.00541	-4.86942	3.21629e-05	0.00411103	2.32718	Mmp2
-1.53915	2.06803	-6.43462	3.80352e-07	0.000150138	6.55488	Bvht
-1.56674	3.31491	-4.96082	2.47937e-05	0.00326231	2.5748	Slc1a5
-1.57717	3.74672	-5.35438	8.07515e-06	0.00142601	3.64333	Slfn1
-1.59085	3.47748	-5.18434	1.31124e-05	0.00200303	3.18141	Pbxip1
-1.60518	1.03778	-5.09152	1.70843e-05	0.00246546	2.92938	Mansc1
-1.7411	0.801367	-4.42862	0.000112171	0.00977564	1.14072	Efemp1
-1.76285	5.50887	-6.80983	1.3414e-07	6.66774e-05	7.54594	Ifi44
-1.80807	3.91509	-5.51678	5.08421e-06	0.00100346	4.08432	Tspan32
-1.82141	2.10406	-4.47807	9.75659e-05	0.00896871	1.27298	B3gnt8
-1.97212	-0.392804	-5.19429	1.27457e-05	0.00200303	3.20843	Hoxb4
-2.14544	3.68197	-5.93959	1.53075e-06	0.000410885	5.22859	Ccr2
-2.27304	2.10034	-4.51494	8.7918e-05	0.00830948	1.37175	Ccr3
-2.44957	2.44551	-5.53784	4.78836e-06	0.000983738	4.14147	Tnfrsf13b
-2.74477	3.47596	-4.67751	5.54846e-05	0.00605413	1.80877	Cx3cr1
-2.78176	8.47172	-8.37196	2.06188e-09	1.45645e-06	11.4904	Cd207
-3.44484	-2.72528	-5.35443	8.07395e-06	0.00142601	3.64347	Tnfsf8
-3.47444	-1.29376	-4.77027	4.26373e-05	0.00501961	2.05908	Itga2b

## Sheet: ResKCwd_vs_CLEC4F- Macs
logFC	AveExpr	t	P.Value	adj.P.Val	B	gene
8.13242	2.73609	9.55413	1.07263e-10	7.52001e-09	14.4398	En2
7.4473	1.53342	19.5985	7.09231e-19	1.3598e-15	32.7522	Ric3
7.33232	8.15579	11.8448	5.83238e-13	1.63076e-10	19.6026	Marco
7.12578	0.661514	10.4653	1.24492e-11	1.38084e-09	16.5769	Dleu7
6.98151	10.5323	26.7478	8.74259e-23	5.86672e-19	40.9352	Vsig4
6.94225	0.428875	13.3903	2.46544e-14	1.22551e-11	22.7103	Adra2c
6.79886	8.72925	25.7893	2.55062e-22	1.14106e-18	39.9927	Cd163
6.60249	7.72624	17.9834	8.03925e-18	1.19883e-14	30.4607	Timd4
6.54107	0.635374	14.4027	3.56396e-15	3.41657e-12	24.5975	Dmrt2
6.32849	2.42952	13.8236	1.06395e-14	7.93292e-12	23.5316	St6galnac2
6.27747	0.529047	12.5791	1.25499e-13	4.45408e-11	21.1146	Dscaml1
6.10788	2.59322	9.81436	5.73502e-11	4.47499e-09	15.0617	Tmem117
5.95916	0.665974	8.22664	3.00289e-09	1.1581e-07	11.1252	Sv2c
5.90515	0.560702	14.2501	4.73954e-15	3.97559e-12	24.32	Gm37736
5.83425	-0.167153	11.2118	2.30772e-12	3.9205e-10	18.245	Spire2
5.79752	9.30591	14.6715	2.16947e-15	2.23973e-12	25.0801	C6
5.63179	0.874367	13.2788	3.07062e-14	1.47182e-11	22.4954	Abhd11os
5.46617	2.90641	8.99634	4.22952e-10	2.19394e-08	13.0759	Fam84a
5.39083	2.06691	27.871	2.60534e-23	3.49663e-19	41.9891	Snrpn
5.36819	4.33532	20.5745	1.77454e-19	3.96936e-16	34.0459	C2
5.22515	0.502913	6.53951	2.83858e-07	5.10677e-06	6.59784	Pde1c
5.10957	0.706041	12.7717	8.47141e-14	3.24842e-11	21.5006	5330411J11Rik
5.0672	-0.420895	12.0792	3.54724e-13	1.05795e-10	20.0926	Chst8
5.03366	5.43853	14.9717	1.25638e-15	1.40516e-12	25.6102	Colec12
4.88018	-0.968235	5.52994	4.89735e-06	5.57957e-05	3.77321	Nos1
4.7704	6.64433	7.22897	4.25631e-08	1.03112e-06	8.48537	Cxcl13
4.76887	0.763367	7.44858	2.35045e-08	6.30907e-07	9.07649	1700006J14Rik
4.74967	0.155794	6.89776	1.05272e-07	2.16364e-06	7.58422	Pcdhac2
4.72645	-1.58298	8.87633	5.7123e-10	2.82896e-08	12.7769	Erich3
4.68915	2.87749	8.22075	3.04918e-09	1.16748e-07	11.11	Raver2
4.64071	2.82933	11.0032	3.67008e-12	5.72746e-10	17.7862	Rims4
4.59469	1.43958	10.772	6.17591e-12	8.81775e-10	17.2712	Mill2
4.54564	0.0552816	9.05868	3.6209e-10	1.9361e-08	13.2304	Gm26714
4.49586	-0.483049	9.50282	1.21483e-10	8.31848e-09	14.3161	Hyal6
4.43988	-0.869376	7.0213	7.49958e-08	1.62867e-06	7.92163	Arhgap8
4.36738	1.2522	6.16397	8.12603e-07	1.22956e-05	5.55312	Gpr55
4.3508	0.812074	5.89258	1.74857e-06	2.31208e-05	4.79299	Zfp37
4.339	-0.80527	6.28588	5.76863e-07	9.20022e-06	5.8933	Slc6a1
4.31078	-1.40393	13.4224	2.31527e-14	1.19513e-11	22.7718	Gm5802
4.29319	4.78085	9.40797	1.53063e-10	1.01696e-08	14.0865	Ptgis
4.2619	0.279078	5.90399	1.69301e-06	2.24747e-05	4.825	Sarm1
4.24706	1.10162	9.69287	7.67363e-11	5.62775e-09	14.7725	Umodl1
4.23802	2.16735	6.79598	1.39366e-07	2.77925e-06	7.30515	Nptxr
4.21974	6.91521	13.0079	5.26246e-14	2.20437e-11	21.9676	Pcolce2
4.21839	3.20305	8.26969	2.6856e-09	1.0539e-07	11.2364	Ank2
4.19335	-1.85719	4.28828	0.000166445	0.00112198	0.307302	Lrit1
4.18444	0.229871	7.03117	7.29961e-08	1.59557e-06	7.94852	Trpc1
4.17141	-1.13673	7.61075	1.52147e-08	4.37251e-07	9.50952	A930027H12Rik
4.12286	-0.467907	8.9455	4.80263e-10	2.44152e-08	12.9495	Gm9655
4.11008	0.30153	4.69086	5.34213e-05	0.000430353	1.41875	Plekhg4
4.09522	-2.16521	3.58059	0.00116839	0.00575028	-1.57854	Cnpy1
4.08224	6.25583	15.9942	2.07794e-16	2.53527e-13	27.3493	Btbd11
4.06211	0.733172	5.39229	7.24816e-06	7.83233e-05	3.38566	Mcf2
4.05058	-0.182745	7.00927	7.75068e-08	1.67408e-06	7.88886	Gm39822
4.04402	2.7555	6.22451	6.85359e-07	1.06338e-05	5.72218	Slc27a6
4.01435	-1.64962	8.21728	3.07677e-09	1.17311e-07	11.101	Gm34312
3.98682	4.14504	8.7434	7.98605e-10	3.84161e-08	12.4435	Slc1a3
3.97705	-1.67527	7.61891	1.48867e-08	4.30559e-07	9.53122	Syt5
3.95284	3.55362	10.5246	1.0861e-11	1.28996e-09	16.7121	Gpm6b
3.94419	3.85968	8.55431	1.29141e-09	5.75812e-08	11.9652	Tmc3
3.94014	9.34299	11.769	6.85912e-13	1.80502e-10	19.4428	C4b
3.93851	-0.126286	5.93386	1.55577e-06	2.11336e-05	4.90881	Neb
3.93238	5.60185	11.5196	1.17515e-12	2.71925e-10	18.9116	Ccdc148
3.92706	0.0654232	5.09432	1.69488e-05	0.000160643	2.54749	Nrap
3.91781	-1.77643	8.22524	3.0138e-09	1.15897e-07	11.1216	Gm49469
3.84214	6.69315	10.7491	6.50561e-12	9.09499e-10	17.2197	Slc45a3
3.79919	5.57623	10.836	5.34443e-12	7.79648e-10	17.4144	Gfra2
3.79119	-1.36861	7.33931	3.15616e-08	8.05302e-07	8.78305	5730507C01Rik
3.70385	0.0755096	7.35882	2.99406e-08	7.72006e-07	8.83554	Abca14
3.59272	-1.34847	6.38188	4.40789e-07	7.41332e-06	6.16052	Gm10693
3.59083	3.56406	11.275	2.00706e-12	3.49828e-10	18.3829	Kcp
3.58651	4.02313	12.2832	2.31348e-13	7.22076e-11	20.5133	Angptl7
3.58603	2.17626	7.2047	4.54655e-08	1.08769e-06	8.41971	Efr3b
3.58165	1.89508	4.48218	9.64423e-05	0.000707683	0.840163	Cd209f
3.5702	3.08274	9.29891	1.99931e-10	1.19257e-08	13.821	Slc22a17
3.56117	3.46165	10.6707	7.77415e-12	1.03304e-09	17.0434	Gstp2
3.54678	-0.716127	5.96731	1.4153e-06	1.96852e-05	5.00264	Meiob
3.54242	-1.57014	3.57839	0.00117534	0.00578021	-1.58423	Tmc7
3.53594	3.85613	17.4591	1.83884e-17	2.46791e-14	29.6734	Bmpr1a
3.47867	5.82444	13.1343	4.08908e-14	1.82932e-11	22.2149	Icos
3.44211	13.0934	10.2676	1.96844e-11	1.94253e-09	16.1227	Clec4f
3.4275	-1.568	3.9084	0.00047864	0.00272312	-0.718695	Zbtb7c
3.42429	1.21589	7.56347	1.72658e-08	4.89903e-07	9.3836	Cdkn2b
3.40347	10.7097	11.5519	1.09567e-12	2.62589e-10	18.9807	Fcna
3.39598	-1.4387	3.9461	0.000431406	0.00250428	-0.618137	Dgki
3.39012	-1.74139	5.81449	2.18166e-06	2.77273e-05	4.57369	Tcp11x2
3.38244	1.67983	6.12237	9.13615e-07	1.3504e-05	5.43684	Smim1
3.3759	2.40169	7.2949	3.55931e-08	8.91221e-07	8.66339	Phactr1
3.36573	-1.86952	11.4015	1.52056e-12	2.87428e-10	18.6571	Rimklb
3.32503	0.215682	7.13456	5.50324e-08	1.26039e-06	8.22964	Lzts1
3.3206	-0.663774	4.48836	9.47743e-05	0.00069735	0.857226	Hcn2
3.30938	6.46557	10.1806	2.41177e-11	2.31194e-09	15.9213	Kcnj16
3.29445	5.50566	13.4907	2.02588e-14	1.08757e-11	22.9024	Sdc2
3.27637	0.453267	6.40109	4.17726e-07	7.08762e-06	6.21391	Hyal4
3.2754	-0.467535	6.25119	6.35874e-07	9.99304e-06	5.79659	Hyal5
3.27073	3.62749	7.61732	1.49497e-08	4.30559e-07	9.52701	Lepr
3.26173	1.86789	4.89894	2.95704e-05	0.00025737	1.99961	Garnl3
3.25041	-1.23425	8.16853	3.49257e-09	1.30205e-07	10.9748	Gm28643
3.23948	4.80836	10.763	6.30327e-12	8.90486e-10	17.251	Fam167a
3.20388	7.04228	10.9105	4.51792e-12	6.89035e-10	17.5806	Chp2
3.19092	0.847919	8.67562	9.48249e-10	4.43253e-08	12.2726	Cplx2
3.17455	-0.0670538	6.64984	2.0887e-07	3.91356e-06	6.90279	Fam3b
3.15772	-0.359898	4.00435	0.000367263	0.00219166	-0.462173	Slc24a3
3.14036	2.6928	13.5769	1.71287e-14	1.01378e-11	23.0664	Tnk2
3.12774	3.30247	7.50031	2.04528e-08	5.64808e-07	9.21495	Tmtc1
3.11541	5.48026	9.31822	1.90672e-10	1.1439e-08	13.8681	Nid2
3.05486	-0.595569	3.99422	0.000377709	0.00224302	-0.489361	Mfsd2b
3.04048	2.1707	11.801	6.40439e-13	1.71907e-10	19.5104	Gm11545
3.02986	6.04977	10.582	9.52167e-12	1.16173e-09	16.8425	Folr2
3.01683	2.48099	9.77186	6.34869e-11	4.84123e-09	14.9607	Slc12a8
3.01649	1.17684	4.79939	3.92504e-05	0.000330062	1.7213	Fam83g
2.97677	2.50417	13.4945	2.01075e-14	1.08757e-11	22.9097	Rbfox3
2.97605	-0.517163	3.44454	0.00168089	0.00774431	-1.92666	Rasd2
2.9605	-0.328605	4.68427	5.44306e-05	0.000436127	1.40039	Nxf7
2.91851	6.57741	10.6501	8.14881e-12	1.06554e-09	16.9967	Slc16a9
2.91777	4.29598	10.2873	1.87997e-11	1.89707e-09	16.1683	Naip1
2.91614	0.161518	4.39195	0.000124377	0.000874417	0.591575	Dclk2
2.90872	3.57972	10.2823	1.90197e-11	1.90495e-09	16.1568	Ppp1r9a
2.90259	3.53277	10.0667	3.15167e-11	2.89716e-09	15.6558	Xlr
2.88724	1.45081	7.43338	2.4486e-08	6.52038e-07	9.03576	Kif5a
2.88649	2.0841	8.08257	4.37068e-09	1.56409e-07	10.7515	Ly6g6e
2.88163	-1.01982	5.76904	2.48191e-06	3.09858e-05	4.44594	Gm16537
2.87372	1.17695	6.96019	8.86755e-08	1.85665e-06	7.75491	Lrfn3
2.86307	1.89331	13.9288	8.70108e-15	6.86924e-12	23.7279	Lysmd2
2.84742	3.53696	11.4999	1.22674e-12	2.73095e-10	18.8691	Klhl13
2.81488	3.09583	10.828	5.44161e-12	7.85289e-10	17.3965	Tex14
2.81316	5.83325	10.2207	2.19599e-11	2.13568e-09	16.0142	Zfp532
2.80162	-0.730743	3.85575	0.000553169	0.0030767	-0.858611	Fmr1nb
2.79486	6.01436	9.98664	3.80746e-11	3.22791e-09	15.4683	Gprc5c
2.78915	0.900045	6.10756	9.52553e-07	1.40024e-05	5.39542	Liph
2.78827	1.79761	6.20992	7.14068e-07	1.10155e-05	5.68144	Ephb3
2.77612	7.44438	11.4869	1.2619e-12	2.7316e-10	18.8412	Pmp22
2.77451	-1.21837	3.74026	0.000758488	0.00400694	-1.16318	Dnmt3c
2.76582	9.55805	11.0613	3.22367e-12	5.15057e-10	17.9145	Apoc1
2.76213	5.1979	10.2691	1.96142e-11	1.94253e-09	16.1263	Mpzl1
2.74672	1.59789	6.76552	1.51605e-07	2.97035e-06	7.22143	Scn3b
2.73116	-0.72313	5.82305	2.12936e-06	2.71608e-05	4.59773	Gm8213
2.72126	2.67422	8.09499	4.23111e-09	1.5265e-07	10.7838	Serpinb7
2.6985	3.25586	13.6353	1.52918e-14	9.77293e-12	23.1773	Syp
2.66912	4.39406	9.79153	6.05679e-11	4.64504e-09	15.0075	Fgfr1
2.635	1.0309	6.40502	4.13162e-07	7.01904e-06	6.22483	Zfp239
2.62535	4.04247	9.98604	3.81292e-11	3.22791e-09	15.4669	Adm
2.61693	-0.304631	4.37943	0.00012884	0.000902012	0.557152	Tshz3
2.61179	-0.858757	4.06916	0.000306855	0.00188395	-0.287833	Spred3
2.60863	8.18511	7.83211	8.44568e-09	2.68601e-07	10.0956	Gbp2b
2.60828	6.86396	9.10531	3.22471e-10	1.78102e-08	13.3456	Dysf
2.60663	-0.640988	6.39324	4.26995e-07	7.21751e-06	6.19211	Atp10b
2.59161	7.83336	11.53	1.14891e-12	2.70517e-10	18.9339	Adcy4
2.59128	0.118938	8.26243	2.73665e-09	1.0708e-07	11.2176	Gm5454
2.58149	1.79419	9.37229	1.67008e-10	1.07245e-08	13.9998	Tslp
2.57521	6.32229	11.6969	8.00883e-13	2.06705e-10	19.2899	Rims3
2.55606	1.31022	3.67933	0.000895005	0.00459922	-1.32251	Tmem151a
2.54118	7.31329	12.9475	5.94033e-14	2.34486e-11	21.8488	Ptprm
2.53802	3.38273	9.18091	2.67399e-10	1.54024e-08	13.5319	Enpp2
2.53685	6.71593	9.01045	4.08318e-10	2.14903e-08	13.1109	Sh3bgrl2
2.53087	-1.07904	7.07673	6.44424e-08	1.42956e-06	8.07255	Cct6b
2.52332	2.8855	9.99323	3.74857e-11	3.22497e-09	15.4837	Rgl3
2.50886	1.22794	8.50105	1.47987e-09	6.32526e-08	11.8296	Mcts2
2.5045	5.89392	11.4532	1.35804e-12	2.76154e-10	18.7688	Pira2
2.48382	0.251842	5.71022	2.93297e-06	3.56876e-05	4.28056	Aloxe3
2.48361	-0.0643	4.58242	7.26427e-05	0.000556471	1.11751	Asb10
2.47864	2.79829	9.31928	1.90178e-10	1.1439e-08	13.8707	Stard13
2.47354	5.52631	9.3875	1.6091e-10	1.04833e-08	14.0368	Syn1
2.47223	-0.403063	5.69768	3.03935e-06	3.68817e-05	4.24528	Ly6g6d
2.46866	1.44689	9.43011	1.4501e-10	9.7309e-09	14.1402	1700003F12Rik
2.43945	2.19947	5.85796	1.92875e-06	2.51241e-05	4.69579	Lpar1
2.43365	8.023	12.5767	1.26112e-13	4.45408e-11	21.1098	Cdh5
2.42671	6.82678	9.39941	1.56294e-10	1.02323e-08	14.0657	Kcna2
2.42278	3.67129	11.9951	4.2369e-13	1.23616e-10	19.9176	Kcnq1
2.42066	3.13317	10.1776	2.42887e-11	2.31194e-09	15.9143	Cystm1
2.4028	-2.02382	3.34323	0.00219724	0.00962124	-2.18208	Tlx1
2.39537	3.25719	7.87574	7.52579e-09	2.44561e-07	10.2104	Slc4a8
2.39258	0.77028	4.54647	8.04218e-05	0.00060808	1.0179	Pla2g4c
2.37648	0.486811	6.28168	5.83699e-07	9.26524e-06	5.8816	1110046J04Rik
2.36264	5.36351	11.4041	1.51173e-12	2.87428e-10	18.6629	Arap2
2.35515	-0.726222	4.73749	4.67987e-05	0.000383681	1.54861	2810455O05Rik
2.35247	5.61827	13.1986	3.5985e-14	1.66536e-11	22.3401	Scn1b
2.35095	7.9614	9.21518	2.45699e-10	1.43997e-08	13.616	Epb41l3
2.34697	0.068265	7.66797	1.30597e-08	3.8692e-07	9.66159	Gm29787
2.34424	5.44318	13.0298	5.03682e-14	2.18062e-11	22.0106	Enpp5
2.3416	0.185801	3.5908	0.00113675	0.00561683	-1.55221	Comp
2.33997	2.17734	5.83981	2.03058e-06	2.6179e-05	4.6448	Tctn2
2.33436	2.43934	5.7984	2.28358e-06	2.88044e-05	4.52845	Fsd2
2.33298	3.60316	5.54679	4.66793e-06	5.34999e-05	3.82066	Dcbld1
2.33122	-0.90186	4.20214	0.000211841	0.00137415	0.0723702	Zfp960
2.32942	2.72198	5.44617	6.21667e-06	6.82765e-05	3.53736	Adra2b
2.3206	3.45699	11.6526	8.81032e-13	2.231e-10	19.1958	Tmem38a
2.31783	2.72746	5.93541	1.54897e-06	2.10625e-05	4.91316	Gramd1c
2.30496	0.12448	6.74654	1.59771e-07	3.1167e-06	7.16925	Stk19-ps1
2.29105	5.47323	12.9932	5.42019e-14	2.20437e-11	21.9387	Pkp4
2.27306	4.12899	9.79388	6.02287e-11	4.64504e-09	15.013	Epn2
2.26632	6.2709	11.4566	1.34795e-12	2.76154e-10	18.7761	Cttn
2.26364	2.63374	5.95691	1.45756e-06	2.01255e-05	4.97346	Gpat3
2.25912	5.6325	11.454	1.3557e-12	2.76154e-10	18.7705	Slc22a23
2.25133	-1.37583	4.49979	9.17631e-05	0.000678541	0.888808	AC133103.1
2.23279	-0.69915	4.11948	0.000266785	0.0016708	-0.151912	Il7
2.23218	4.00848	9.51238	1.18694e-10	8.21132e-09	14.3392	Tsku
2.23124	6.94673	11.3513	1.69704e-12	3.07783e-10	18.5487	Crip2
2.17655	0.272228	4.93227	2.68936e-05	0.000237772	2.09293	Srcin1
2.16915	-1.25789	3.7057	0.00083322	0.00432263	-1.25368	Smad9
2.14132	5.47539	8.81159	6.72296e-10	3.29693e-08	12.6148	Tspan9
2.13989	5.89883	10.624	8.65008e-12	1.09118e-09	16.9376	Ms4a8a
2.12795	0.774186	5.46122	5.95575e-06	6.58962e-05	3.57974	Gm19705
2.12726	-0.484587	5.62227	3.76589e-06	4.4595e-05	4.03311	5033421B08Rik
2.11064	9.73783	8.59722	1.15752e-09	5.24831e-08	12.0742	Atp1b3
2.10748	4.25277	11.2545	2.10007e-12	3.61347e-10	18.3381	Otud7b
2.10419	7.98698	10.0233	3.49172e-11	3.08305e-09	15.5542	Ephx1
2.09784	2.37864	9.32507	1.87494e-10	1.1439e-08	13.8848	Gm47815
2.09351	5.22104	9.58933	9.85033e-11	7.1076e-09	14.5244	Thrb
2.09113	1.23278	11.9657	4.50925e-13	1.28763e-10	19.8562	P3h4
2.08464	0.676625	5.85252	1.95872e-06	2.535e-05	4.68051	1700086O06Rik
2.07231	3.99824	10.5032	1.14078e-11	1.33134e-09	16.6635	Arhgef5
2.05051	3.46549	9.28844	2.05142e-10	1.21823e-08	13.7954	Tarsl2
2.03126	2.37062	6.28159	5.83844e-07	9.26524e-06	5.88136	Prdm16
2.02852	3.9268	8.79452	7.0187e-10	3.42538e-08	12.572	Ryk
2.01033	7.68901	8.06149	4.61843e-09	1.63546e-07	10.6966	Ccl24
2.00876	12.8586	8.38389	1.9995e-09	8.25703e-08	11.5301	Cd5l
2.0066	0.213036	5.72122	2.84278e-06	3.4716e-05	4.31149	Gm336
2.00299	5.87026	9.35257	1.75273e-10	1.10466e-08	13.9518	Clstn1
2.00125	2.09793	7.29595	3.54915e-08	8.9034e-07	8.66623	Gm7240
1.99639	5.73165	10.3536	1.61166e-11	1.71668e-09	16.321	Agmo
1.99395	2.33414	7.20103	4.59211e-08	1.09143e-06	8.40979	G730013B05Rik
1.99322	4.17737	7.64822	1.37662e-08	4.02519e-07	9.60913	Prkcq
1.99317	4.85041	8.08159	4.38193e-09	1.56409e-07	10.7489	Sectm1a
1.98588	3.24261	10.0321	3.41979e-11	3.08033e-09	15.5748	Large1
1.9816	1.90612	5.35752	8.00321e-06	8.49771e-05	3.28777	Zfp507
1.97269	3.60161	11.4684	1.31379e-12	2.76154e-10	18.8015	Dnajb13
1.97093	8.1562	8.39129	1.96175e-09	8.1513e-08	11.549	Tspan15
1.96616	4.30382	7.38656	2.77803e-08	7.26784e-07	8.91009	Micall2
1.96575	1.61325	7.98801	5.59961e-09	1.92698e-07	10.5048	Eid2
1.93829	-0.848886	5.37099	7.70182e-06	8.22978e-05	3.32569	C4a
1.93104	2.88187	6.88743	1.08309e-07	2.21927e-06	7.55593	Lyplal1
1.92889	6.97686	10.4827	1.19586e-11	1.35158e-09	16.6167	Ctsf
1.92543	2.26978	6.48746	3.2818e-07	5.82607e-06	6.45364	Lix1
1.92285	2.82225	5.94468	1.50886e-06	2.05418e-05	4.93917	Slc35g1
1.91984	3.38926	7.09347	6.15625e-08	1.38204e-06	8.11805	Etv1
1.91906	2.80127	3.71853	0.000804669	0.00419559	-1.22011	Napepld
1.91758	8.00907	6.7082	1.77663e-07	3.42098e-06	7.06369	Fabp7
1.91669	5.84432	10.5645	9.91006e-12	1.19822e-09	16.8029	Oplah
1.91601	2.97723	8.44874	1.69232e-09	7.16488e-08	11.6961	Dlc1
1.90832	7.86204	8.32293	2.34002e-09	9.43105e-08	11.3735	Tmem26
1.90592	2.41587	6.76848	1.5037e-07	2.95046e-06	7.22957	Cpne8
1.90009	7.78141	8.41871	1.82806e-09	7.69104e-08	11.6193	Paqr9
1.88928	-0.158616	3.66762	0.000923841	0.00471619	-1.353	Mkln1os
1.88658	8.12117	13.7272	1.28057e-14	9.04553e-12	23.3507	Hgsnat
1.88066	3.5297	9.3231	1.88402e-10	1.1439e-08	13.88	Stk39
1.88036	2.17741	7.34025	3.14819e-08	8.04796e-07	8.78557	Gm10602
1.8718	3.92905	8.81112	6.73093e-10	3.29693e-08	12.6137	Mast4
1.86877	1.86821	5.22642	1.163e-05	0.000117446	2.91883	Lefty1
1.86468	-0.0490581	3.42387	0.00177572	0.00809782	-1.97906	Phkg1
1.86379	1.5657	5.21008	1.21846e-05	0.000121946	2.87287	Jazf1
1.85487	2.88776	6.97296	8.56223e-08	1.79834e-06	7.78977	Prkca
1.84729	1.44394	3.41257	0.00182966	0.0082875	-2.00762	Apol10b
1.84219	3.82891	7.57231	1.68623e-08	4.80095e-07	9.40715	Kitl
1.84044	1.83521	5.39154	7.26371e-06	7.84281e-05	3.38354	Mrap
1.84025	3.71891	5.92552	1.59293e-06	2.15048e-05	4.88541	Qprt
1.83866	5.62474	10.4071	1.424e-11	1.55378e-09	16.4437	Dmwd
1.82882	1.45368	4.91674	2.81096e-05	0.000246736	2.04943	Armc2
1.82608	5.29394	6.34221	4.92575e-07	8.07186e-06	6.05018	Adcy3
1.82048	4.39828	11.1219	2.81667e-12	4.61006e-10	18.048	Spats2
1.81	3.66089	12.3407	2.05237e-13	6.55829e-11	20.6311	Rac3
1.80563	3.41803	7.05202	6.89468e-08	1.52193e-06	8.00531	Gpx7
1.80535	3.33273	5.61939	3.79692e-06	4.48973e-05	4.02499	Fam13a
1.80119	11.1894	10.4438	1.30813e-11	1.43905e-09	16.5278	Cfp
1.79113	0.404014	4.73579	4.70247e-05	0.000385063	1.54388	Gm18303
1.79106	4.70191	8.66646	9.70556e-10	4.46935e-08	12.2495	Ifitm6
1.78114	7.98331	10.935	4.27649e-12	6.5971e-10	17.635	Cfh
1.78096	3.25193	6.24512	6.46804e-07	1.01411e-05	5.77967	Gm13994
1.77461	1.42397	5.92186	1.60951e-06	2.16228e-05	4.87514	Spaca9
1.77216	1.00556	4.72019	4.91545e-05	0.000400791	1.50041	Rbfox2
1.76774	5.91552	12.3866	1.86614e-13	6.10865e-11	20.7247	Sult1a1
1.76279	1.74053	4.19149	0.000218241	0.00140886	0.0434039	Lrig3
1.75898	8.50152	8.05166	4.73889e-09	1.66931e-07	10.671	Fpr1
1.75857	6.17195	10.1312	2.70812e-11	2.54166e-09	15.8063	Myo10
1.75588	5.01319	8.87945	5.66771e-10	2.81727e-08	12.7847	Lbp
1.75217	3.41973	4.70925	5.07052e-05	0.000411526	1.46994	Ltc4s
1.75137	12.7514	8.94779	4.77516e-10	2.43678e-08	12.9552	Slc40a1
1.74778	3.34641	12.6951	9.90038e-14	3.69092e-11	21.3476	Mapre3
1.74616	1.70189	3.41908	0.00179837	0.00818721	-1.99116	Dcbld2
1.74541	5.58691	11.8037	6.36837e-13	1.71907e-10	19.516	Ptk2
1.73232	3.11688	6.56795	2.62245e-07	4.76263e-06	6.67656	Mid2
1.73227	6.16538	10.3845	1.50035e-11	1.62389e-09	16.3919	Pde8a
1.73161	4.62752	6.23566	6.64214e-07	1.03656e-05	5.75329	She
1.71484	3.69367	11.4315	1.42394e-12	2.84262e-10	18.722	Pyroxd2
1.71328	0.311582	3.82014	0.000609876	0.00332583	-0.952867	Gm34934
1.7019	10.6484	9.3216	1.89095e-10	1.1439e-08	13.8763	Hmox1
1.70078	4.69564	9.91726	4.48829e-11	3.63129e-09	15.305	Tgm1
1.69614	0.302842	4.35822	0.000136762	0.000948262	0.498903	Dact3
1.69581	-0.411688	3.35072	0.0021543	0.00947562	-2.16329	Folr1
1.69466	7.92604	9.8292	5.53542e-11	4.34449e-09	15.0968	Csrp1
1.69267	3.32861	6.2739	5.96592e-07	9.40876e-06	5.85991	Slc14a1
1.66436	3.18928	8.11945	3.96928e-09	1.43977e-07	10.8474	Slc5a11
1.65995	0.541854	5.2742	1.01487e-05	0.000104774	3.05327	Gm11613
1.65872	1.78886	5.58288	4.21241e-06	4.90327e-05	3.92224	Gm16675
1.65853	0.0979169	5.28147	9.9406e-06	0.000102942	3.07372	Ceacam18
1.6576	6.69426	11.3027	1.88858e-12	3.37955e-10	18.443	Vopp1
1.65164	0.81055	6.14592	8.5496e-07	1.28063e-05	5.50269	Gm13375
1.64572	4.05723	4.98272	2.32948e-05	0.000210957	2.23429	Epor
1.62002	4.36994	7.2486	4.03539e-08	9.86503e-07	8.53842	Ccdc125
1.61309	-0.330793	4.93438	2.67326e-05	0.000236817	2.09884	C130026I21Rik
1.61098	7.61986	10.8444	5.24304e-12	7.73262e-10	17.4333	2510009E07Rik
1.60566	5.25315	8.71621	8.55507e-10	4.07155e-08	12.375	Rhobtb1
1.60131	7.67755	7.51901	1.94511e-08	5.41605e-07	9.26494	Cd300e
1.59871	3.41995	6.98657	8.24833e-08	1.74938e-06	7.82694	Tcf7l1
1.59796	1.62991	4.99928	2.2221e-05	0.000203568	2.28074	Bag2
1.59729	-0.979068	3.37908	0.00199912	0.00891961	-2.09208	Gm13470
1.58711	4.82756	5.18651	1.30315e-05	0.000129265	2.80659	Acot1
1.58218	8.11042	9.31819	1.90685e-10	1.1439e-08	13.868	Stab2
1.58193	1.81421	6.71575	1.73987e-07	3.35499e-06	7.08449	Serpinb1b
1.56929	5.28863	10.0395	3.36052e-11	3.0474e-09	15.5922	Ust
1.56818	7.59623	7.70499	1.18337e-08	3.60137e-07	9.75974	Ecm1
1.56265	4.9058	11.4954	1.23863e-12	2.73095e-10	18.8596	Nck2
1.55848	4.73781	9.55291	1.07581e-10	7.52001e-09	14.4369	Meis3
1.55628	4.97392	5.8793	1.81563e-06	2.38897e-05	4.75569	Abcb4
1.55427	5.20891	7.04702	6.98971e-08	1.53785e-06	7.99169	Slc1a2
1.54267	9.40946	9.60734	9.43052e-11	6.84146e-09	14.5677	Siglec1
1.53791	8.38518	8.03899	4.89872e-09	1.7166e-07	10.6379	Siglece
1.52707	9.38421	9.55422	1.0724e-10	7.52001e-09	14.44	Dmpk
1.52573	5.71017	10.6034	9.06723e-12	1.11643e-09	16.891	Rnf128
1.52505	4.4064	6.70451	1.79487e-07	3.45113e-06	7.05354	Mcoln2
1.51946	5.91816	7.73531	1.0917e-08	3.36822e-07	9.84003	Ifi205
1.51378	4.69564	10.2545	2.02946e-11	1.98813e-09	16.0924	Slc46a1
1.5133	2.11446	6.19109	7.5289e-07	1.15217e-05	5.62888	Aplp1
1.51221	3.99809	6.65702	2.04746e-07	3.849e-06	6.92262	Rps4l
1.51185	7.69464	8.50562	1.46266e-09	6.29178e-08	11.8413	6430548M08Rik
1.51057	4.62573	7.22361	4.31872e-08	1.04247e-06	8.47088	Tanc1
1.50894	1.93148	3.44046	0.00169919	0.00780722	-1.93701	Misp
1.50846	1.29826	6.44257	3.71995e-07	6.4337e-06	6.32911	Ak8
1.50819	10.233	9.50677	1.20324e-10	8.28137e-09	14.3256	Mrc1
1.50461	9.12529	11.6387	9.0784e-13	2.25632e-10	19.1663	Ninj1
1.50336	1.82752	7.01675	7.5935e-08	1.6464e-06	7.90925	2610203C22Rik
1.50288	6.83001	8.66602	9.71637e-10	4.46935e-08	12.2484	Tspan4
1.50263	2.29475	7.81936	8.73556e-09	2.75859e-07	10.062	Arhgef4
1.50223	3.58614	4.54315	8.11796e-05	0.000612085	1.00872	Klrc1
1.4991	6.04805	9.86345	5.10123e-11	4.07507e-09	15.1779	Slc12a2
1.49887	5.67321	8.66572	9.72395e-10	4.46935e-08	12.2476	Impdh1
1.49884	8.30376	11.4255	1.4428e-12	2.84262e-10	18.709	Trpm2
1.49547	2.04273	4.0325	0.000339712	0.00206023	-0.386549	Syt3
1.49465	6.69915	9.73318	6.96543e-11	5.16481e-09	14.8686	Zdhhc14
1.49015	3.18524	7.82523	8.60075e-09	2.72886e-07	10.0775	Rnd1
1.48256	7.34101	5.99121	1.32285e-06	1.86295e-05	5.06964	Gpx3
1.48032	3.54577	6.46521	3.49197e-07	6.11926e-06	6.39195	Cers4
1.4803	4.96312	7.71634	1.14818e-08	3.51019e-07	9.7898	Grap
1.47694	-0.387301	4.03624	0.000336209	0.00204082	-0.376493	Igip
1.47637	5.33775	9.38468	1.62026e-10	1.05051e-08	14.0299	Kifc3
1.4626	4.9236	8.6709	9.59689e-10	4.45674e-08	12.2607	Trpv4
1.46025	4.15305	7.59964	1.5673e-08	4.48502e-07	9.47997	Erbb3
1.45528	6.63396	9.86098	5.13141e-11	4.07507e-09	15.1721	Smagp
1.45353	8.36126	7.03742	7.17567e-08	1.57207e-06	7.96556	Sema6d
1.45014	3.73227	6.29439	5.63248e-07	9.01045e-06	5.91702	Bend6
1.44902	1.05001	3.86532	0.000538819	0.00300936	-0.833212	Prkn
1.44528	0.813424	3.34208	0.00220385	0.00964077	-2.18494	Rtn2
1.44351	4.58124	7.57767	1.66221e-08	4.74649e-07	9.42143	Cald1
1.4424	0.573231	3.46662	0.00158503	0.00738892	-1.87056	Car11
1.43721	1.47866	3.54179	0.00129666	0.00628475	-1.67839	Pcdhgb2
1.43516	2.69576	6.13568	8.79993e-07	1.31226e-05	5.47405	Gm15448
1.43415	1.25244	3.47945	0.00153177	0.00718305	-1.83788	Dlg5
1.42757	5.62273	7.1988	4.62009e-08	1.09143e-06	8.40374	Aatk
1.42619	4.01186	5.21178	1.21256e-05	0.000121446	2.87766	P4ha2
1.42248	1.54038	5.65078	3.47271e-06	4.16136e-05	4.11333	Gm9949
1.42166	5.03492	10.2895	1.87051e-11	1.89707e-09	16.1733	Rras2
1.41887	3.24691	8.7548	7.7592e-10	3.75943e-08	12.4722	Gm15922
1.41141	6.5113	11.0512	3.29674e-12	5.20535e-10	17.8923	Rasgrp2
1.4114	2.48459	4.94313	2.60753e-05	0.000231913	2.12333	Fxyd2
1.40919	1.4655	3.48743	0.00149951	0.00706137	-1.81753	Ccdc162
1.40542	1.00327	3.5277	0.00134655	0.00646584	-1.71456	Zfp2
1.4037	1.7272	5.51805	5.06596e-06	5.73274e-05	3.73973	Gm32098
1.40209	4.46973	7.02571	7.40953e-08	1.61481e-06	7.93365	Smc1b
1.3989	2.19233	5.58592	4.17605e-06	4.86517e-05	3.93081	Zfp773
1.39659	3.69835	5.77639	2.4307e-06	3.0521e-05	4.4666	Ajuba
1.39251	7.81587	10.6289	8.55356e-12	1.09118e-09	16.9487	Dhrs1
1.39173	3.84431	6.35674	4.72933e-07	7.85755e-06	6.0906	Nphp3
1.38899	9.01217	7.55751	1.75438e-08	4.96741e-07	9.3677	Plod1
1.38723	3.67264	10.8864	4.76983e-12	7.1928e-10	17.5269	4930455G09Rik
1.38427	6.58459	8.55175	1.2999e-09	5.77682e-08	11.9587	Rras
1.38012	9.21838	11.2824	1.97494e-12	3.48758e-10	18.3988	Fcgrt
1.37641	3.11936	5.9503	1.48505e-06	2.03792e-05	4.95494	Cdr2
1.37299	4.09996	8.74154	8.02381e-10	3.84598e-08	12.4388	Pgm2l1
1.37104	3.74642	6.56207	2.66576e-07	4.82823e-06	6.66027	Dpy19l3
1.37093	4.22062	9.73644	6.91113e-11	5.15302e-09	14.8764	Ksr2
1.36774	4.98834	5.02303	2.07673e-05	0.000192617	2.34736	Hs3st3b1
1.36479	8.60235	9.12508	3.07035e-10	1.72415e-08	13.3944	Lilra5
1.3626	10.0029	8.65493	9.99397e-10	4.57778e-08	12.2203	Abcc3
1.35948	8.15399	9.75802	6.56266e-11	4.97613e-09	14.9278	Itsn1
1.34994	1.17852	3.44126	0.00169562	0.00780126	-1.935	Cabyr
1.34844	1.82423	6.30614	5.4499e-07	8.79541e-06	5.94975	Gm13431
1.34588	4.40989	7.67799	1.27156e-08	3.77557e-07	9.68818	Cenpv
1.34014	9.23022	10.513	1.11535e-11	1.31308e-09	16.6858	Tcn2
1.338	9.62865	9.35246	1.75317e-10	1.10466e-08	13.9515	Cd164
1.33562	2.05101	6.35021	4.81656e-07	7.96097e-06	6.07245	9130008F23Rik
1.32834	2.90733	4.46665	0.000100764	0.000734976	0.797297	Adgra3
1.32677	4.89956	6.29437	5.63279e-07	9.01045e-06	5.91697	Fkbp9
1.32146	1.26883	3.86375	0.000541154	0.00301949	-0.83739	Slc9a5
1.31829	7.36493	9.70787	7.40197e-11	5.45835e-09	14.8083	Actn1
1.31824	3.10773	5.50239	5.29685e-06	5.92409e-05	3.69566	Ispd
1.31821	1.61824	4.67436	5.59821e-05	0.000446427	1.37283	D7Ertd128e
1.31504	4.44047	8.33702	2.25642e-09	9.12151e-08	11.4097	Tnfrsf26
1.31481	4.49046	6.64459	2.11933e-07	3.95599e-06	6.88831	Arhgef18
1.31259	6.67711	7.46619	2.24164e-08	6.10649e-07	9.12368	Aldh18a1
1.31179	4.81325	9.4971	1.23185e-10	8.39224e-09	14.3023	Habp4
1.31141	2.25827	6.78921	1.41996e-07	2.82329e-06	7.28656	Fndc10
1.31014	1.99642	4.552	7.91735e-05	0.000599993	1.03322	Sgtb
1.31004	4.37141	8.39004	1.96807e-09	8.15232e-08	11.5458	Rdh10
1.30917	12.1907	10.4793	1.20528e-11	1.35158e-09	16.609	Sdc3
1.30488	5.1765	9.83693	5.43427e-11	4.29019e-09	15.1151	Kcng2
1.30131	3.77483	7.74385	1.06721e-08	3.30025e-07	9.86262	Acy1
1.30067	9.19051	12.3922	1.84456e-13	6.10865e-11	20.7361	St3gal5
1.29884	0.214351	3.5601	0.00123454	0.00602498	-1.63134	Tmprss4
1.29591	6.54774	9.21007	2.48819e-10	1.45089e-08	13.6035	Scamp5
1.29438	5.4634	7.98354	5.6658e-09	1.93981e-07	10.4931	Ctnnd1
1.29243	8.5894	9.11046	3.18377e-10	1.76932e-08	13.3584	Sh3bp5
1.29118	5.80144	4.35358	0.000138557	0.000958383	0.486176	Art2b
1.2883	11.3253	8.47085	1.59897e-09	6.79105e-08	11.7526	Adgre1
1.2869	5.05916	6.12851	8.97939e-07	1.3331e-05	5.45401	Dip2c
1.28505	4.39693	5.52209	5.00793e-06	5.68144e-05	3.75112	Itpr3
1.28389	5.71511	7.8204	8.71147e-09	2.75747e-07	10.0647	Fgd6
1.28235	9.99194	8.94142	4.85197e-10	2.45729e-08	12.9393	Ptgs1
1.2796	10.8746	9.45688	1.3585e-10	9.20832e-09	14.205	Hpgd
1.27702	7.81178	11.131	2.76039e-12	4.57372e-10	18.0679	Jup
1.27402	5.3287	6.85104	1.19725e-07	2.40662e-06	7.45625	Gtf2ird1
1.27333	0.874451	4.79446	3.9805e-05	0.00033389	1.70752	Lbx2
1.27133	9.12217	7.73056	1.10557e-08	3.40316e-07	9.82746	Slc29a1
1.26828	1.42669	5.82222	2.13436e-06	2.71776e-05	4.59541	Mfsd9
1.26424	5.41486	3.43637	0.00171775	0.00787408	-1.94738	Serpina3f
1.26044	3.83904	5.63803	3.6009e-06	4.28436e-05	4.07745	Kank2
1.2577	2.9763	5.14178	1.48039e-05	0.000144287	2.68085	Rab6b
1.25423	2.33716	3.80868	0.000629305	0.00341386	-0.983138	R74862
1.25041	5.35549	5.3397	8.42023e-06	8.87729e-05	3.2376	St3gal6
1.24534	4.74898	6.97867	8.429e-08	1.77962e-06	7.80538	Procr
1.2447	2.48097	4.77041	4.262e-05	0.000354334	1.64042	Ptpdc1
1.24383	8.25149	6.65752	2.04461e-07	3.849e-06	6.924	Serpinb6a
1.2399	2.19526	5.56861	4.3869e-06	5.06684e-05	3.88208	Cnrip1
1.23904	4.33875	8.29669	2.50429e-09	9.9733e-08	11.306	Castor2
1.23639	1.01844	5.06505	1.84234e-05	0.00017303	2.4653	Hist3h2ba
1.23328	5.11557	8.22022	3.05332e-09	1.16748e-07	11.1086	Aph1b
1.23298	8.66997	10.8736	4.90892e-12	7.32029e-10	17.4985	Xdh
1.23221	4.63374	8.68318	9.30226e-10	4.38055e-08	12.2917	Abcd4
1.23178	6.77517	4.7699	4.26822e-05	0.000354479	1.63899	Iigp1
1.22988	6.21311	7.6483	1.3763e-08	4.02519e-07	9.60936	B3galnt1
1.2298	5.78539	9.08484	3.39283e-10	1.84353e-08	13.2951	Pla2g16
1.22768	4.95218	5.08159	1.75748e-05	0.00016599	2.51176	Rapgef5
1.22515	4.73228	9.06797	3.53821e-10	1.90708e-08	13.2534	Rnf157
1.22506	1.32743	3.37194	0.00203717	0.00906829	-2.11005	Zfp334
1.22116	5.54808	5.76692	2.49686e-06	3.11145e-05	4.44	Kif23
1.21561	5.82298	8.3617	2.11719e-09	8.6367e-08	11.4731	Tmc8
1.2153	8.96527	10.3574	1.59746e-11	1.71516e-09	16.3298	Rxra
1.21358	4.46112	7.07774	6.42655e-08	1.42803e-06	8.07528	Pigz
1.20988	3.71293	5.91392	1.64607e-06	2.20259e-05	4.85287	Slc22a18
1.20954	4.1417	6.14247	8.63313e-07	1.29026e-05	5.49304	Prune2
1.20824	2.99302	4.05236	0.000321505	0.00195955	-0.3331	Gm33280
1.20778	6.13133	8.23782	2.91695e-09	1.13146e-07	11.1541	Tmem63a
1.20756	5.56496	10.4932	1.16749e-11	1.34943e-09	16.6405	Zfp467
1.2029	5.68347	5.8636	1.89815e-06	2.48296e-05	4.71163	Slc25a33
1.20284	4.51801	5.10757	1.63205e-05	0.000155898	2.58472	B3gnt3
1.19835	4.64206	9.33628	1.82411e-10	1.1334e-08	13.9121	2810025M15Rik
1.19785	6.38198	3.87747	0.000521138	0.00292644	-0.800961	Pdgfc
1.19728	4.62778	7.44734	2.35828e-08	6.31746e-07	9.07318	Wtip
1.19311	2.47262	4.15191	0.000243735	0.00155179	-0.0640705	Gm11707
1.19301	5.16075	8.28415	2.58689e-09	1.02415e-07	11.2737	Eva1b
1.17999	6.40782	8.22988	2.97767e-09	1.15168e-07	11.1336	Snta1
1.17999	1.13358	5.22606	1.16417e-05	0.000117476	2.91783	Krt10
1.17947	2.306	7.10576	5.95302e-08	1.34504e-06	8.15145	Abhd14a
1.17772	5.1036	5.59231	4.10086e-06	4.79004e-05	3.94879	Palm
1.17664	1.84026	3.60257	0.00110129	0.00546814	-1.52179	Ifitm10
1.17538	1.14377	4.15327	0.00024281	0.00154663	-0.0603726	Sat2
1.175	4.2838	6.65754	2.04454e-07	3.849e-06	6.92403	Slc37a1
1.17278	6.23075	5.68502	3.15068e-06	3.7924e-05	4.20967	Adrb1
1.17247	4.12919	6.00194	1.28336e-06	1.80924e-05	5.0997	Samd4
1.16928	5.53845	3.80423	0.000637006	0.00345135	-0.994877	Mmp27
1.16519	7.99567	9.94225	4.22976e-11	3.48268e-09	15.3639	Pygl
1.16445	3.83144	3.73937	0.000760321	0.00401427	-1.16551	Arg2
1.16139	3.39353	6.05903	1.09226e-06	1.57287e-05	5.25963	Cables1
1.15821	9.79472	10.0289	3.44525e-11	3.08125e-09	15.5675	Cd300ld
1.15762	4.89373	7.19823	4.62727e-08	1.09143e-06	8.4022	Palld
1.15375	5.20141	7.94049	6.34479e-09	2.13417e-07	10.3804	Optn
1.1532	2.66641	5.24065	1.11675e-05	0.000113373	2.95886	Lrp11
1.15141	6.0125	9.16707	2.7671e-10	1.58387e-08	13.4978	Stx3
1.14735	3.80108	4.59337	7.04262e-05	0.0005429	1.14787	Myo6
1.14702	2.65938	5.52343	4.98895e-06	5.66469e-05	3.75488	Cryba4
1.14268	5.73276	7.93611	6.41839e-09	2.15353e-07	10.3689	Arhgap21
1.14252	1.78969	6.07503	1.04406e-06	1.51157e-05	5.30441	Clmp
1.14107	8.79955	10.3123	1.77381e-11	1.8355e-09	16.226	Hk3
1.14004	2.33359	5.53291	4.85613e-06	5.54201e-05	3.78157	Platr17
1.13929	7.18997	5.85672	1.93552e-06	2.51241e-05	4.69231	Fam43a
1.13724	6.66914	9.35946	1.7234e-10	1.0962e-08	13.9686	Ripk3
1.13659	6.59712	11.6257	9.33735e-13	2.27848e-10	19.1385	Armc8
1.13427	3.64898	8.18601	3.33727e-09	1.25813e-07	11.0201	Cacna1f
1.13347	3.99685	7.1124	5.84619e-08	1.32761e-06	8.16948	Efemp2
1.13102	8.8856	8.17789	3.4085e-09	1.27781e-07	10.9991	Acly
1.1295	3.38063	5.26611	1.03855e-05	0.000106587	3.0305	Cpeb3
1.12914	3.7952	4.43983	0.000108683	0.000784425	0.723344	Myh10
1.12673	5.43742	9.58623	9.92424e-11	7.12263e-09	14.517	Map1lc3a
1.12639	9.98973	6.49358	3.22619e-07	5.73493e-06	6.47062	Il18bp
1.12499	5.06087	7.4532	2.3214e-08	6.2436e-07	9.08887	Nfix
1.12495	9.80603	3.49368	0.00147472	0.00697153	-1.80158	Vcam1
1.12218	1.97419	5.7463	2.64742e-06	3.25973e-05	4.382	Gm7676
1.12066	5.76296	7.18792	4.75876e-08	1.11461e-06	8.37431	Stx11
1.11915	2.03908	5.58885	4.14149e-06	4.83329e-05	3.93904	Tm4sf5
1.11887	3.40679	8.03496	4.9508e-09	1.73033e-07	10.6274	Zhx2
1.1164	0.858376	4.29567	0.000163026	0.00110059	0.327534	5730409E04Rik
1.11553	3.33661	5.64741	3.50608e-06	4.19424e-05	4.10386	Bcl9
1.11326	7.73143	7.97309	5.82347e-09	1.98367e-07	10.4658	Slc12a7
1.10926	4.06633	5.46083	5.96246e-06	6.59161e-05	3.57863	Psd3
1.10917	3.63205	4.87988	3.12196e-05	0.000268933	1.94625	6720489N17Rik
1.10724	6.69374	7.08965	6.22079e-08	1.38917e-06	8.10767	Heg1
1.10669	8.67908	10.0124	3.58256e-11	3.1088e-09	15.5287	Fam234a
1.10388	1.57243	3.63555	0.00100755	0.00506077	-1.43637	Neurl1a
1.10373	9.01262	8.5622	1.26567e-09	5.68113e-08	11.9853	Ano6
1.1033	3.18329	4.46832	0.000100291	0.00073192	0.801903	Gm44751
1.10107	0.659518	3.58807	0.00114512	0.0056461	-1.55924	Plekhg6
1.09875	3.90589	5.61261	3.87082e-06	4.56105e-05	4.00591	Rasal2
1.09684	0.0642511	4.11766	0.00026814	0.00167772	-0.156837	Smt3h1-ps
1.09587	8.90288	6.23122	6.72564e-07	1.04716e-05	5.74089	Clec1b
1.09408	5.03048	6.53583	2.86782e-07	5.15248e-06	6.58765	Hap1
1.09399	2.97908	5.20527	1.23527e-05	0.000123445	2.85935	Pou6f1
1.09259	2.66959	7.23491	4.18817e-08	1.01829e-06	8.50143	Pced1b
1.09131	10.1501	12.2208	2.63536e-13	8.03843e-11	20.3851	Aldh2
1.0905	2.80931	6.01236	1.24611e-06	1.76787e-05	5.12891	Fhod1
1.08601	5.77714	7.40852	2.61823e-08	6.93082e-07	8.96907	Zbtb20
1.08593	6.19096	7.89614	7.13139e-09	2.32872e-07	10.264	Tanc2
1.08576	5.87127	5.45353	6.08764e-06	6.71341e-05	3.55809	Gm4951
1.08527	4.85165	4.70353	5.15347e-05	0.000417158	1.45402	Dst
1.08499	3.20037	3.75313	0.00073236	0.00388191	-1.1294	Zdhhc23
1.08373	3.95328	4.92283	2.76268e-05	0.000243134	2.06647	Tbc1d32
1.08261	1.65202	4.32311	0.000150941	0.00103064	0.402645	Slc25a31
1.08104	9.05225	9.93871	4.26547e-11	3.49066e-09	15.3555	Rgl1
1.07932	11.9334	8.34836	2.19129e-09	8.88497e-08	11.4389	Grn
1.07813	2.50349	4.37846	0.000129192	0.000904007	0.554486	5033406O09Rik
1.07795	6.357	6.78107	1.45227e-07	2.87476e-06	7.26418	Ttyh2
1.0746	2.62287	3.56016	0.00123432	0.00602498	-1.63117	Src
1.07402	10.4838	7.70049	1.19762e-08	3.63342e-07	9.74783	Creg1
1.07402	10.7115	7.107	5.93301e-08	1.34504e-06	8.15481	Wfdc17
1.07147	6.36036	11.1706	2.52819e-12	4.24135e-10	18.1548	Spg20
1.07115	10.3717	10.5595	1.00248e-11	1.20128e-09	16.7915	Gns
1.06666	6.70681	4.91871	2.79523e-05	0.000245676	2.05495	Hic1
1.06591	5.29134	7.81711	8.78779e-09	2.76857e-07	10.0561	Lrp5
1.06332	2.54559	4.42579	0.000113071	0.000811076	0.684669	Ccsap
1.06134	3.31729	5.02707	2.05293e-05	0.000190806	2.3587	F830016B08Rik
1.06058	2.85545	6.05053	1.11878e-06	1.6059e-05	5.23583	Ttc8
1.06014	5.63912	6.48163	3.33555e-07	5.89809e-06	6.43749	Snx25
1.05555	5.62497	5.58127	4.23169e-06	4.91422e-05	3.91772	Rcc1
1.05272	2.79717	3.894	0.000497989	0.0028082	-0.757027	Kcnj9
1.05168	8.08206	8.17198	3.46137e-09	1.29401e-07	10.9837	Cpq
1.0514	2.37501	5.37322	7.65293e-06	8.18473e-05	3.33198	Lgalsl
1.05069	4.31935	4.61808	6.56648e-05	0.000511187	1.21645	Rnf144b
1.048	2.76311	4.93726	2.65145e-05	0.000235113	2.1069	Meis1
1.04381	1.37794	4.67325	5.61577e-05	0.000446993	1.36976	Gm10179
1.04315	9.78625	8.29893	2.48982e-09	9.9733e-08	11.3117	Irf7
1.04273	1.82683	4.56807	7.56539e-05	0.000575922	1.07774	Gm47451
1.03494	3.45633	5.70695	2.96034e-06	3.59555e-05	4.27136	Tdrkh
1.03086	1.07389	3.91155	0.000474505	0.00270417	-0.7103	E230032D23Rik
1.0307	3.64725	6.27713	5.91194e-07	9.3456e-06	5.86893	Gbgt1
1.02915	5.36137	4.94513	2.59269e-05	0.000231206	2.12894	Creb3l2
1.02104	0.0614761	3.41128	0.00183596	0.00831045	-2.0109	Galnt2
1.01895	5.47727	5.50854	5.20493e-06	5.84564e-05	3.71297	Fam102a
1.0189	3.80343	5.77068	2.47041e-06	3.0871e-05	4.45054	Epb41l1
1.01759	5.64079	6.77655	1.47053e-07	2.88959e-06	7.25175	Afdn
1.01592	6.11818	4.30654	0.000158128	0.00107346	0.357279	Hspa4l
1.01543	7.10097	5.92567	1.59222e-06	2.15048e-05	4.88585	Pecam1
1.01448	7.59945	10.0126	3.58078e-11	3.1088e-09	15.5292	Pygb
1.0133	6.81679	4.27214	0.000174146	0.00116453	0.263213	Rnf103
1.01137	8.24585	7.0797	6.39228e-08	1.4251e-06	8.08061	B430306N03Rik
1.00968	6.68532	6.02957	1.187e-06	1.69321e-05	5.17711	Oasl1
1.00884	7.04823	7.91771	6.73722e-09	2.2326e-07	10.3206	Agtrap
1.00881	5.38523	9.16616	2.77333e-10	1.58387e-08	13.4956	Pmf1
1.00803	7.33092	8.05869	4.65239e-09	1.64315e-07	10.6893	Scimp
-1.00148	4.47696	-4.11808	0.000267824	0.00167652	-0.155689	Tet2
-1.00637	2.60656	-5.69589	3.05486e-06	3.7003e-05	4.24024	Tusc1
-1.007	0.426123	-3.70078	0.000844424	0.00437399	-1.26653	Spata1
-1.00888	2.50988	-4.79215	4.0067e-05	0.000335286	1.70108	Selenom
-1.01183	0.3274	-3.4744	0.00155252	0.00725753	-1.85075	Jpx
-1.01338	2.27438	-3.72761	0.000785037	0.00411723	-1.19632	E130308A19Rik
-1.01529	2.33381	-4.25882	0.000180772	0.00120458	0.226822	4632427E13Rik
-1.016	2.23098	-3.47235	0.00156102	0.00729472	-1.85597	Mthfd1l
-1.01781	1.87212	-4.61962	6.53787e-05	0.00050926	1.22073	Trem3
-1.01942	2.27188	-4.389	0.000125415	0.000880329	0.583461	Rab27a
-1.02675	3.63266	-6.10101	9.70305e-07	1.42167e-05	5.3771	2010111I01Rik
-1.03268	4.1012	-4.07188	0.000304546	0.00187193	-0.280497	Agpat2
-1.0335	5.88348	-5.4113	6.86601e-06	7.46144e-05	3.43918	H1f0
-1.03769	4.52121	-4.30477	0.000158916	0.00107767	0.35243	Elk3
-1.04118	4.2183	-6.30022	5.54113e-07	8.89564e-06	5.93326	Clec2i
-1.04223	-0.110665	-3.94651	0.000430916	0.0025036	-0.617036	Hmgb1-ps5
-1.04353	4.41942	-5.55416	4.57105e-06	5.25691e-05	3.8414	Ralgds
-1.04762	3.00249	-5.45018	6.14613e-06	6.76679e-05	3.54864	Zfp422
-1.04811	2.62552	-5.00634	2.17784e-05	0.000200335	2.30055	Phykpl
-1.05116	4.08636	-4.67935	5.51945e-05	0.000441457	1.38672	Unc13d
-1.05337	3.75769	-7.09643	6.1066e-08	1.37511e-06	8.12611	BE692007
-1.05344	5.39507	-6.56076	2.67549e-07	4.83931e-06	6.65665	Sept11
-1.05812	1.8189	-3.55036	0.00126722	0.00617104	-1.65639	Tspyl3
-1.05891	0.597658	-3.58242	0.00116266	0.00572414	-1.57382	Sinhcaf
-1.06113	5.36212	-9.09711	3.29103e-10	1.80281e-08	13.3254	Mdfic
-1.06131	8.74081	-8.48361	1.54749e-09	6.5933e-08	11.7852	Tgfbi
-1.06468	2.88208	-4.79717	3.94994e-05	0.000331741	1.71509	Zeb1
-1.06802	2.27776	-5.23734	1.12732e-05	0.000114273	2.94957	Bri3bp
-1.07263	-0.627418	-3.54985	0.00126894	0.00617634	-1.65769	Gm13915
-1.07279	1.65886	-4.41627	0.000116143	0.000826488	0.658477	Gm20707
-1.07302	3.10342	-4.0244	0.000347428	0.00209565	-0.408333	Slc7a5
-1.08654	5.62529	-4.77596	4.19532e-05	0.000349506	1.6559	Ggta1
-1.08744	2.78367	-6.51345	3.05231e-07	5.44025e-06	6.52569	Syt11
-1.08988	2.68178	-3.50665	0.00142452	0.00677001	-1.76845	Creb5
-1.09021	4.21623	-4.44201	0.000108015	0.000780653	0.729368	Sh3pxd2b
-1.09618	3.0915	-5.82278	2.13101e-06	2.71608e-05	4.59696	Phkg2
-1.0988	5.26854	-3.41501	0.0018179	0.00824539	-2.00147	Pim3
-1.0988	9.18211	-5.30647	9.25684e-06	9.67571e-05	3.14407	Clec7a
-1.10187	2.24	-4.37134	0.000131805	0.000920373	0.534935	Rrad
-1.10212	2.05894	-4.58705	7.16978e-05	0.000550175	1.13034	Zfand1
-1.11003	8.4261	-5.81125	2.20183e-06	2.79572e-05	4.56457	H2-DMb1
-1.11032	1.84158	-3.502	0.00144233	0.00684012	-1.78034	Slc7a1
-1.11533	3.178	-7.49383	2.08116e-08	5.73536e-07	9.19763	Zfp472
-1.11934	3.69323	-3.61376	0.00106859	0.00531954	-1.49285	Fam214a
-1.12229	-0.16877	-3.44925	0.00165998	0.00767167	-1.9147	Insl6
-1.12233	3.14244	-4.89925	2.95444e-05	0.00025731	2.00048	Mthfd2
-1.12498	1.56971	-3.40683	0.0018577	0.00838901	-2.02213	Lncpint
-1.12696	4.07926	-5.89185	1.7522e-06	2.31232e-05	4.79093	Tpm1
-1.12711	4.47988	-6.16185	8.1747e-07	1.23465e-05	5.5472	Sgms1
-1.14263	0.828562	-3.39307	0.00192659	0.0086391	-2.05686	Layn
-1.14611	2.8699	-4.17943	0.000225713	0.00144942	0.0106495	Adamts10
-1.14894	1.63594	-4.57026	7.5187e-05	0.000573018	1.0838	Tnfrsf12a
-1.15115	1.03778	-3.82958	0.000594313	0.00325429	-0.927908	Mansc1
-1.15164	1.73799	-4.2138	0.000205049	0.00133503	0.104093	A130071D04Rik
-1.15206	5.28783	-4.93324	2.68199e-05	0.000237434	2.09563	Prdm1
-1.15349	4.42726	-5.83427	2.06268e-06	2.64912e-05	4.62925	Cyp51
-1.16435	1.762	-4.23224	0.000194737	0.00128367	0.154339	Fam189b
-1.17202	5.14699	-4.38965	0.000125187	0.000879194	0.585232	Blnk
-1.17564	3.70495	-7.25867	3.92661e-08	9.65183e-07	8.56563	Stat5a
-1.17738	2.09005	-3.73371	0.000772126	0.0040654	-1.18035	Tuba1a
-1.17746	5.34871	-6.46645	3.47999e-07	6.11321e-06	6.39537	Pparg
-1.18301	4.40699	-6.58828	2.47829e-07	4.53149e-06	6.73276	Endod1
-1.18688	6.51217	-8.43903	1.73505e-09	7.32266e-08	11.6713	Tpm4
-1.18705	4.76956	-5.95791	1.45343e-06	2.00891e-05	4.97628	Zmynd15
-1.19284	-0.189503	-3.96216	0.000412701	0.00241988	-0.575208	Vcpkmt
-1.1934	2.06803	-5.23267	1.14243e-05	0.000115718	2.93643	Bvht
-1.19384	2.28936	-5.01414	2.12997e-05	0.000196335	2.32243	Kctd17
-1.19388	4.41149	-6.38566	4.36147e-07	7.34446e-06	6.17104	Parp8
-1.19462	0.610637	-4.81889	3.71342e-05	0.000314038	1.77574	Gm42856
-1.19474	4.51681	-7.69601	1.21199e-08	3.66353e-07	9.73595	Ethe1
-1.20313	0.731177	-4.01231	0.000359258	0.00215346	-0.440804	B430010I23Rik
-1.20717	1.77664	-3.88081	0.000516383	0.00290339	-0.7921	D030028A08Rik
-1.20833	1.43362	-3.37565	0.00201728	0.00899168	-2.1007	Arpin
-1.20876	4.10715	-6.12871	8.97439e-07	1.3331e-05	5.45457	Tmx4
-1.20991	1.41957	-3.942	0.000436322	0.00252083	-0.629107	1600020E01Rik
-1.21182	3.02963	-4.0923	0.000287746	0.00178703	-0.225395	Traf3ip3
-1.21597	6.56363	-7.8467	8.12608e-09	2.60287e-07	10.134	Pid1
-1.21889	1.96512	-3.85298	0.000557389	0.00308865	-0.865954	Trim59
-1.21911	3.82149	-5.97828	1.37207e-06	1.92038e-05	5.0334	Kcnj2
-1.2241	5.62192	-10.2985	1.83191e-11	1.8768e-09	16.194	Osbpl8
-1.22635	2.53144	-3.35598	0.00212471	0.009374	-2.15013	H2-K2
-1.22764	4.40296	-8.51613	1.42385e-09	6.16435e-08	11.868	Arl11
-1.23142	3.54578	-5.19946	1.2559e-05	0.000125226	2.84302	H2-DMb2
-1.23669	5.44092	-6.86851	1.141e-07	2.31225e-06	7.50411	Mapkapk3
-1.23924	1.00685	-3.72397	0.000792857	0.00415034	-1.20587	Gm5547
-1.23924	2.95048	-5.34361	8.32692e-06	8.79966e-05	3.24861	Taf1d
-1.24127	4.00788	-6.24578	6.4561e-07	1.01342e-05	5.7815	Hivep3
-1.24132	0.497304	-4.27655	0.000172008	0.00115195	0.275256	Gm17655
-1.24639	5.52262	-6.5759	2.56506e-07	4.66472e-06	6.69855	Fmnl3
-1.24746	4.06088	-4.94356	2.60432e-05	0.000231913	2.12454	Tmem38b
-1.25794	3.60401	-3.50107	0.00144592	0.00685231	-1.78272	Nav1
-1.26252	2.45374	-4.1821	0.00022404	0.00144075	0.0178864	Bach2
-1.26758	5.53532	-5.71239	2.91501e-06	3.55335e-05	4.28664	Lpar6
-1.27315	5.49318	-7.17801	4.88892e-08	1.13913e-06	8.34745	Cnn2
-1.27371	0.28363	-3.50868	0.00141683	0.00674064	-1.76327	Ssh3
-1.27875	3.0314	-6.78267	1.44588e-07	2.86634e-06	7.26856	Acot7
-1.28074	1.76797	-5.09853	1.67463e-05	0.000159512	2.55933	Zfp691
-1.28182	4.00389	-6.09852	9.77123e-07	1.42854e-05	5.37015	Malt1
-1.28356	0.801367	-3.42419	0.0017742	0.00809369	-1.97825	Efemp1
-1.28727	4.06392	-6.42288	3.93037e-07	6.74052e-06	6.27444	Mical1
-1.29057	2.68863	-5.13232	1.52088e-05	0.000147697	2.65425	Zfas1
-1.29215	4.25785	-5.83696	2.047e-06	2.63402e-05	4.63681	Bcl2a1b
-1.29407	3.56954	-5.34897	8.20072e-06	8.68681e-05	3.26369	Arid5a
-1.29599	3.62349	-6.13077	8.92248e-07	1.32759e-05	5.46032	AI506816
-1.30291	3.68639	-6.00198	1.28319e-06	1.80924e-05	5.09983	Glipr1
-1.30654	5.1471	-5.48636	5.54424e-06	6.18531e-05	3.65052	Ifrd1
-1.3099	1.37267	-3.82373	0.000603907	0.00330009	-0.943371	Frmd6
-1.31274	3.8263	-5.29194	9.64832e-06	0.000100225	3.10318	Plec
-1.31324	1.45202	-3.32881	0.00228208	0.00993441	-2.21813	Asrgl1
-1.31521	1.46285	-3.50396	0.00143479	0.00680774	-1.77532	Arhgap24
-1.31782	4.67337	-8.71724	8.53277e-10	4.07155e-08	12.3776	Vav3
-1.31958	7.99714	-9.9848	3.82414e-11	3.22791e-09	15.4639	Tgfbr1
-1.32308	4.43689	-5.59556	4.06319e-06	4.75432e-05	3.95792	Fam129b
-1.32379	8.7223	-5.15922	1.40858e-05	0.000138191	2.72987	Tmem176b
-1.32522	3.43571	-4.92711	2.72918e-05	0.00024066	2.07847	Rnd3
-1.32967	1.39723	-3.48215	0.00152079	0.00714152	-1.831	4632404H12Rik
-1.33953	0.122785	-3.39288	0.00192752	0.00864036	-2.05732	Gm16973
-1.34641	0.0506295	-4.20218	0.000211817	0.00137415	0.0724832	Gm17944
-1.34743	1.8905	-5.42217	6.65653e-06	7.23965e-05	3.4698	Gm15931
-1.35303	2.23182	-3.59747	0.00111653	0.00553562	-1.53498	Dtx3
-1.36206	5.30621	-6.60369	2.37433e-07	4.37117e-06	6.77536	Pfkfb4
-1.36254	4.94257	-6.915	1.00398e-07	2.07618e-06	7.63139	Sdc4
-1.36331	2.2104	-3.51229	0.00140321	0.00668529	-1.75402	Nlrp1c-ps
-1.36464	4.234	-5.81715	2.1653e-06	2.75455e-05	4.58114	Matk
-1.36496	3.8316	-5.12649	1.54637e-05	0.000149847	2.63787	Icosl
-1.37734	3.09913	-7.33762	3.17068e-08	8.07469e-07	8.77848	Abhd15
-1.37782	2.55298	-5.26466	1.04287e-05	0.000106924	3.02641	Maml3
-1.37894	0.474683	-4.51462	8.79975e-05	0.000654664	0.929801	Haus5
-1.3824	1.9042	-4.07512	0.000301813	0.00185913	-0.271745	Hrh2
-1.38836	3.95723	-3.67916	0.000895412	0.00459922	-1.32294	F10
-1.39063	1.227	-4.61099	6.69973e-05	0.000520052	1.19676	Gm43362
-1.39239	2.03097	-4.69388	5.29654e-05	0.000427192	1.42716	H2-Q5
-1.39304	6.17399	-7.64407	1.39192e-08	4.06108e-07	9.59812	Arhgap45
-1.39817	5.66481	-3.84362	0.000571875	0.0031546	-0.89074	Plk2
-1.40044	2.40108	-7.40128	2.66984e-08	7.03967e-07	8.94964	Gm45606
-1.41061	5.27712	-7.90787	6.91421e-09	2.2744e-07	10.2948	Etv3
-1.41155	0.103537	-3.93155	0.000449076	0.0025845	-0.656998	BC037032
-1.413	2.93142	-4.33351	0.000146595	0.0010038	0.431148	Hdac7
-1.41989	3.40045	-3.33405	0.00225089	0.00981716	-2.20504	Ldlrad3
-1.42226	4.81719	-3.95075	0.000425905	0.00247982	-0.605709	Gdf15
-1.42462	6.58545	-3.86289	0.000542422	0.00302445	-0.839653	Ly6a
-1.43406	-0.588999	-4.47152	9.93884e-05	0.00072573	0.810738	Xlr4b
-1.4419	4.63531	-3.75682	0.000725023	0.00385215	-1.1197	Ptger4
-1.44505	4.17255	-4.3662	0.000133726	0.000928956	0.520809	Cxcl14
-1.44977	8.47172	-4.57617	7.39387e-05	0.000564466	1.1002	Cd207
-1.45939	3.40263	-4.63155	6.32064e-05	0.00049492	1.25384	Pde3b
-1.46188	2.55126	-5.1535	1.43176e-05	0.000139954	2.71378	Bambi
-1.4706	1.92277	-3.8426	0.000573484	0.00316217	-0.893454	Clec1a
-1.47138	1.15888	-3.9049	0.000483271	0.00274344	-0.728009	Clcf1
-1.47298	2.97673	-6.25863	6.22718e-07	9.79778e-06	5.81735	Agpat4
-1.48035	-0.701153	-3.78389	0.000673404	0.00361077	-1.04848	Gm22107
-1.48824	5.7144	-5.43391	6.43762e-06	7.04151e-05	3.50284	Emilin1
-1.48864	2.04267	-4.15993	0.000238338	0.00152176	-0.0422945	Maff
-1.49191	4.68985	-6.34286	4.91687e-07	8.07186e-06	6.05197	Tent5c
-1.4946	6.08467	-4.25577	0.000182323	0.00121197	0.218498	Gm6377
-1.49634	2.81188	-7.15256	5.23972e-08	1.20829e-06	8.27848	Tctex1d2
-1.49954	1.87585	-5.51819	5.06387e-06	5.73274e-05	3.74014	Pam
-1.50202	-0.902069	-3.41331	0.00182609	0.00827414	-2.00576	4930589L23Rik
-1.5094	6.10281	-9.34243	1.79678e-10	1.12685e-08	13.9271	F11r
-1.51089	2.82469	-5.33909	8.43491e-06	8.88579e-05	3.23588	BC064078
-1.51397	-0.157745	-3.70426	0.000836464	0.00433778	-1.25742	Gm32633
-1.51617	4.17344	-4.69651	5.25717e-05	0.000424528	1.43447	Nrp2
-1.52032	2.49879	-5.80235	2.25808e-06	2.85284e-05	4.53957	F630028O10Rik
-1.52814	3.35294	-6.71607	1.73831e-07	3.35499e-06	7.08538	Zc3h12d
-1.52888	0.25764	-3.39414	0.00192111	0.00861741	-2.05414	Gm13684
-1.53364	4.75968	-4.36657	0.000133584	0.000928446	0.521849	Gdap10
-1.53687	0.415339	-4.79336	3.99294e-05	0.000334724	1.70446	Uprt
-1.53698	-0.392804	-4.24579	0.000187492	0.00124141	0.191263	Hoxb4
-1.5381	2.15303	-4.12419	0.000263307	0.0016552	-0.139161	Cbfa2t3
-1.54655	13.287	-7.8333	8.41905e-09	2.6839e-07	10.0987	Cd74
-1.55047	7.77148	-8.55944	1.27461e-09	5.70216e-08	11.9783	Coro1a
-1.55106	1.17258	-3.67158	0.000913988	0.00467333	-1.34269	Gm45222
-1.57365	1.78072	-4.41986	0.000114974	0.000820776	0.668364	Ptgr1
-1.57579	3.52895	-5.3869	7.36039e-06	7.92804e-05	3.37048	Prkd3
-1.57597	1.51913	-5.42394	6.62305e-06	7.21493e-05	3.47478	Gm48065
-1.57905	1.21458	-4.92542	2.74235e-05	0.000241503	2.07374	Eml2
-1.58698	6.5995	-9.36515	1.69953e-10	1.08616e-08	13.9824	Ms4a6b
-1.58762	1.39836	-3.84652	0.00056735	0.00313608	-0.883067	P3h3
-1.58864	1.5827	-5.01831	2.10481e-05	0.00019455	2.33413	Cdc42ep3
-1.60133	1.84669	-3.40931	0.00184557	0.00834266	-2.01588	Grasp
-1.60458	0.964127	-5.57707	4.28257e-06	4.96771e-05	3.90589	Snhg1
-1.60464	1.49896	-4.9547	2.52295e-05	0.000226341	2.15577	Foxp4
-1.60842	2.41675	-7.54748	1.80217e-08	5.09199e-07	9.34094	Bex3
-1.61969	1.37657	-3.75899	0.000720757	0.003831	-1.11401	Lum
-1.6256	4.91857	-4.99993	2.21797e-05	0.000203568	2.28257	Fam20c
-1.62716	2.19228	-6.22536	6.83738e-07	1.06209e-05	5.72453	Psat1
-1.6276	6.26997	-4.71337	5.01161e-05	0.000407641	1.4814	Trem2
-1.62911	0.465016	-4.74193	4.62117e-05	0.000379631	1.56099	Ydjc
-1.63108	3.1517	-3.99388	0.000378061	0.00224313	-0.490265	Anpep
-1.63192	5.00402	-5.17147	1.36024e-05	0.00013384	2.76431	Cytip
-1.632	4.01416	-9.86387	5.09616e-11	4.07507e-09	15.1789	Eid1
-1.63292	1.54675	-3.56546	0.00121689	0.00595424	-1.61754	Pcyox1l
-1.63348	2.20199	-5.94684	1.49967e-06	2.04977e-05	4.94522	Bmyc
-1.63445	2.40438	-4.3884	0.000125628	0.000881364	0.581803	Ang
-1.64016	3.50267	-4.31691	0.000153593	0.00104532	0.385657	Col3a1
-1.64236	4.76269	-9.44335	1.40403e-10	9.46907e-09	14.1723	Rap2a
-1.65229	0.473941	-3.33691	0.00223403	0.00975055	-2.19789	Sigirr
-1.65728	0.831896	-4.98429	2.31905e-05	0.000210582	2.23871	A930007I19Rik
-1.65796	4.94967	-3.65216	0.000963317	0.00488982	-1.39323	Plxnc1
-1.66023	2.35519	-4.44026	0.000108551	0.000784101	0.724536	Rhbdf1
-1.66204	4.6017	-4.10143	0.000280528	0.00174465	-0.200717	Neat1
-1.66361	1.15608	-3.41557	0.00181517	0.00823857	-2.00004	Snhg17
-1.66534	1.95907	-4.93715	2.65227e-05	0.000235113	2.10659	Prkag2
-1.66843	4.74588	-5.11715	1.5881e-05	0.000152897	2.61162	Cd79b
-1.66935	5.18359	-7.81385	8.86387e-09	2.786e-07	10.0475	Dtx4
-1.66952	4.43121	-3.53316	0.001327	0.00639721	-1.70055	Lhfpl2
-1.6726	3.3791	-8.39322	1.95201e-09	8.13598e-08	11.554	Sirpb1b
-1.67266	4.24139	-5.44074	6.31363e-06	6.91716e-05	3.52206	Cav2
-1.6749	1.7911	-6.20833	7.17249e-07	1.10519e-05	5.67703	Avpi1
-1.68133	5.77217	-5.12092	1.57111e-05	0.000151762	2.62222	Cd9
-1.68437	1.48578	-5.92521	1.59432e-06	2.15048e-05	4.88455	March3
-1.68816	1.40181	-3.3945	0.00191929	0.008615	-2.05324	Angptl2
-1.69211	-0.014872	-4.5292	8.4445e-05	0.000632796	0.970124	Gm43775
-1.69291	1.60651	-5.3623	7.89485e-06	8.4026e-05	3.30123	Tesk2
-1.69858	1.60019	-4.89244	3.01233e-05	0.000261335	1.98139	Slc7a6
-1.69973	2.3893	-5.11118	1.61535e-05	0.000154744	2.59485	Ccl5
-1.70408	2.71629	-7.20326	4.5644e-08	1.09001e-06	8.41581	Zfyve9
-1.73286	0.7542	-4.58198	7.2734e-05	0.000556853	1.11628	Rsad1
-1.7337	6.97423	-6.05289	1.11136e-06	1.59696e-05	5.24243	Tmem176a
-1.73901	0.372478	-3.65813	0.000947878	0.00482239	-1.3777	Ptprcap
-1.7434	3.04816	-4.99939	2.2214e-05	0.000203568	2.28105	Sh2d3c
-1.74394	2.42746	-5.15775	1.4145e-05	0.00013857	2.72574	H2-Ob
-1.74601	3.52256	-8.5104	1.44487e-09	6.23524e-08	11.8535	AU020206
-1.75481	2.48518	-6.45102	3.63314e-07	6.31611e-06	6.35257	Esr1
-1.7558	-0.615109	-3.48276	0.00151833	0.00713249	-1.82946	Cd9-ps
-1.75636	3.08417	-4.85263	3.37361e-05	0.000286928	1.87005	Gm37352
-1.75765	3.77273	-5.97236	1.39526e-06	1.94857e-05	5.01679	S100a10
-1.77775	2.24845	-5.51323	5.13592e-06	5.79237e-05	3.72617	Dgkh
-1.7913	2.7814	-5.75541	2.57982e-06	3.20135e-05	4.40762	Bcl2a1d
-1.79213	0.214668	-3.6583	0.000947436	0.00482197	-1.37725	Lonrf3
-1.79771	2.01725	-4.87449	3.17018e-05	0.000271866	1.93118	E2f2
-1.79779	1.0926	-4.94328	2.60638e-05	0.000231913	2.12376	Gm37940
-1.80403	1.54058	-4.41093	0.000117904	0.000837769	0.643778	Gm10382
-1.80486	2.10034	-3.75997	0.000718837	0.00382231	-1.11144	Ccr3
-1.8066	4.84896	-5.86668	1.8817e-06	2.46623e-05	4.72026	Tspan13
-1.8083	0.0757332	-5.96452	1.42651e-06	1.97782e-05	4.99482	Gm20056
-1.81121	0.145187	-3.9442	0.000433677	0.00251095	-0.62322	Gm13657
-1.81411	1.07101	-6.30144	5.52225e-07	8.87594e-06	5.93665	Snhg15
-1.81971	1.81164	-5.22361	1.17236e-05	0.000118125	2.91092	Clec4d
-1.82257	1.37084	-6.47198	3.42661e-07	6.03637e-06	6.41073	Tpcn1
-1.82618	0.897248	-3.52265	0.00136488	0.0065375	-1.72751	1700071M16Rik
-1.83319	-0.246461	-4.85387	3.36176e-05	0.000286283	1.8735	Prrt1
-1.8335	2.98705	-4.80732	3.83761e-05	0.000323725	1.74343	Mpp7
-1.84358	3.70599	-10.6475	8.19677e-12	1.06554e-09	16.9909	Ophn1
-1.84489	0.912821	-4.13542	0.000255195	0.00161251	-0.108742	Ipcef1
-1.84668	6.43949	-6.9428	9.30133e-08	1.9354e-06	7.7074	Ciita
-1.84735	4.40941	-7.33278	3.21241e-08	8.15004e-07	8.76547	Havcr2
-1.85181	1.83379	-3.81982	0.000610408	0.00332614	-0.953708	Ripor2
-1.85863	3.14408	-3.72124	0.000798772	0.00417458	-1.21303	Itga6
-1.85892	1.61136	-4.4339	0.000110515	0.000794019	0.707007	Cbr2
-1.86039	5.22866	-5.38962	7.3036e-06	7.87322e-05	3.37813	Pf4
-1.86951	2.32509	-7.39626	2.70622e-08	7.10768e-07	8.93616	Sqle
-1.87552	2.2577	-6.19545	7.43722e-07	1.13944e-05	5.64105	Plau
-1.87771	1.06057	-4.60788	6.75913e-05	0.000523754	1.18811	Ldlrad4
-1.89061	11.4848	-7.79207	9.39026e-09	2.92405e-07	9.99003	H2-Aa
-1.89275	3.75289	-10.1032	2.89218e-11	2.69556e-09	15.7411	Rasal3
-1.89343	6.5366	-5.94921	1.48963e-06	2.04212e-05	4.95188	Ms4a7
-1.89605	3.57489	-6.99844	7.98429e-08	1.71451e-06	7.85931	Nek6
-1.90242	5.31328	-8.29922	2.48796e-09	9.9733e-08	11.3125	Clec4b1
-1.90421	0.830926	-3.97435	0.000399038	0.00235199	-0.542594	Nat8l
-1.90472	1.94441	-3.76083	0.000717136	0.00381478	-1.10916	Mical2
-1.92484	6.65196	-3.93098	0.000449774	0.0025863	-0.658502	Ccl4
-1.92587	0.105593	-3.92556	0.00045655	0.00261406	-0.672974	Gm26816
-1.92927	8.34745	-4.26138	0.000179478	0.0011972	0.233827	Rgs1
-1.93635	1.20175	-4.04213	0.000330766	0.00201142	-0.360657	Gem
-1.93891	2.69204	-6.91064	1.01607e-07	2.09473e-06	7.61948	Nostrin
-1.94154	3.94895	-6.45768	3.56622e-07	6.21588e-06	6.37105	Ccnd2
-1.95335	4.6411	-5.69258	3.08376e-06	3.72857e-05	4.23092	Rnase4
-1.96604	3.00541	-6.53429	2.88013e-07	5.16767e-06	6.58339	Mmp2
-1.96611	1.41317	-3.48545	0.00150745	0.00709627	-1.82258	Dppa3
-1.96733	5.64066	-3.40039	0.00188965	0.008499	-2.0384	Egr2
-1.9687	0.163583	-3.34606	0.00218091	0.00955598	-2.17498	Ms4a4b
-1.9713	0.790952	-3.54734	0.00127752	0.00620552	-1.66415	AC160637.1
-1.97179	1.42824	-6.03313	1.17512e-06	1.68138e-05	5.18709	4930430E12Rik
-1.97426	0.0594015	-3.6157	0.00106301	0.0052957	-1.48783	Slc22a15
-1.97632	-0.61949	-4.90959	2.86875e-05	0.000250988	2.02942	A930006K02Rik
-1.98816	3.91509	-6.36233	4.65584e-07	7.76224e-06	6.10616	Tspan32
-1.99097	3.68653	-7.98199	5.68896e-09	1.94279e-07	10.489	Tagap
-1.99825	2.42161	-4.34622	0.000141454	0.000973568	0.465977	Tjp2
-2.00351	6.80591	-3.67643	0.000902063	0.0046279	-1.33006	Ccrl2
-2.00987	3.01695	-4.01931	0.000352358	0.00211683	-0.421998	Slco2b1
-2.01776	3.7153	-5.68581	3.14362e-06	3.7873e-05	4.21189	Gm45223
-2.01851	1.80907	-7.2802	3.70389e-08	9.18852e-07	8.62375	Strbp
-2.01964	0.746517	-5.42345	6.63241e-06	7.21927e-05	3.47338	9430034N14Rik
-2.02251	3.74672	-7.20142	4.5873e-08	1.09143e-06	8.41083	Slfn1
-2.02997	7.01714	-4.173	0.000229806	0.00147359	-0.00683803	Atf3
-2.03467	0.068059	-4.06283	0.000312296	0.0019121	-0.304895	Gm44428
-2.03715	3.61136	-3.75537	0.000727899	0.00386437	-1.12351	Krt80
-2.03739	3.85385	-9.95437	4.10992e-11	3.44746e-09	15.3924	Arl5c
-2.04208	-0.0618197	-4.3947	0.000123417	0.000869035	0.59914	Mir5107
-2.0447	-0.212221	-4.24938	0.000185614	0.0012314	0.201069	Gm38399
-2.04517	4.17786	-10.0404	3.35319e-11	3.0474e-09	15.5943	Tmsb10
-2.04782	3.46967	-6.34867	4.83744e-07	7.98564e-06	6.06815	Tec
-2.04966	-0.0969705	-3.51245	0.00140263	0.00668488	-1.75362	Frs3
-2.05431	-0.394365	-3.80551	0.000634777	0.00344077	-0.991493	Celf4
-2.05573	2.15949	-4.64672	6.05458e-05	0.000476869	1.29599	Smo
-2.06735	-0.445293	-3.51668	0.00138683	0.00662374	-1.74278	Dcstamp
-2.07687	0.577427	-3.39104	0.00193693	0.00867386	-2.06196	Peli2
-2.08876	4.75355	-6.32727	5.13632e-07	8.3557e-06	6.0086	Irs2
-2.09091	3.27843	-3.83106	0.000591896	0.00324339	-0.923974	Ahnak
-2.09366	4.50082	-10.3113	1.77792e-11	1.8355e-09	16.2237	Fmnl1
-2.09431	1.99042	-4.17342	0.000229537	0.00147257	-0.00569505	Prag1
-2.09887	3.14326	-8.85291	6.0586e-10	2.98943e-08	12.7184	Sirpb1c
-2.10131	-1.29983	-3.48798	0.00149734	0.00705363	-1.81614	Gm43963
-2.10201	-0.769875	-3.33395	0.00225149	0.00981716	-2.20529	Gm44686
-2.1087	1.89024	-4.87703	3.14736e-05	0.000270427	1.93828	Arhgap26
-2.12091	12.0665	-7.91113	6.85503e-09	2.26048e-07	10.3034	H2-Ab1
-2.12244	2.03193	-7.46004	2.27904e-08	6.16673e-07	9.1072	1700025G04Rik
-2.13708	4.07819	-5.13904	1.49201e-05	0.000144999	2.67314	Pim1
-2.14637	1.13453	-4.19873	0.000213867	0.00138529	0.0631063	Rnf217
-2.14834	2.31397	-6.0782	1.03477e-06	1.50299e-05	5.31328	Ugt1a7c
-2.1553	-0.149327	-4.64563	6.07334e-05	0.000478066	1.29296	C1qtnf12
-2.16282	6.04614	-13.5696	1.73735e-14	1.01378e-11	23.0526	Gsn
-2.17952	3.43711	-6.06704	1.06785e-06	1.543e-05	5.28205	Stap1
-2.19281	1.44441	-6.58544	2.49793e-07	4.55499e-06	6.72491	Best1
-2.20593	2.87927	-5.74	2.69519e-06	3.31247e-05	4.36429	Ank
-2.20731	1.42029	-4.4887	9.46812e-05	0.000697047	0.858187	Skint3
-2.21196	1.86177	-7.65499	1.35198e-08	3.99669e-07	9.62711	Plscr1
-2.21318	4.97562	-7.31488	3.37184e-08	8.53839e-07	8.71725	Olfml3
-2.21433	4.53525	-9.13427	3.00126e-10	1.69957e-08	13.4171	Sulf2
-2.21635	-1.87566	-3.94614	0.000431365	0.00250428	-0.618043	Cd7
-2.21862	6.41148	-5.14789	1.45483e-05	0.000142105	2.69802	Fcgr2b
-2.22003	1.6032	-3.38646	0.00196053	0.00876202	-2.07351	Arhgap22
-2.22963	10.9391	-7.87662	7.5083e-09	2.44561e-07	10.2127	H2-Eb1
-2.238	0.0253003	-4.14046	0.000251641	0.00159682	-0.0951073	Tiam1
-2.2441	2.77145	-5.74861	2.63005e-06	3.24929e-05	4.38852	Nfil3
-2.24875	1.8829	-6.36608	4.60721e-07	7.7003e-06	6.11659	Pmepa1
-2.26223	-0.91029	-3.61481	0.00106555	0.00530638	-1.49012	4933433G15Rik
-2.27088	2.54892	-6.60776	2.34759e-07	4.32789e-06	6.78662	Tnip3
-2.29029	-1.09395	-3.82288	0.000605308	0.0033064	-0.945608	Klri1
-2.29034	0.377005	-4.27906	0.0001708	0.00114558	0.282122	Gm43672
-2.32291	5.54583	-13.7004	1.34856e-14	9.04951e-12	23.3001	Cyp4f18
-2.32816	0.992627	-4.00148	0.000370192	0.00220522	-0.469875	Tnfsf13b
-2.3448	2.872	-10.4899	1.17639e-11	1.34943e-09	16.633	Gm5086
-2.35789	2.70422	-7.50071	2.04307e-08	5.64808e-07	9.21602	BC147527
-2.36921	3.97537	-7.98429	5.65464e-09	1.93981e-07	10.4951	Sema4a
-2.40195	1.81593	-4.69587	5.26671e-05	0.000425043	1.43269	F7
-2.40381	4.38767	-8.63524	1.05071e-09	4.7802e-08	12.1705	St8sia4
-2.406	-1.08938	-3.92624	0.00045569	0.00261133	-0.671149	Kcne3
-2.40606	-0.3676	-3.39824	0.0019004	0.00853588	-2.0438	Gm26532
-2.42959	2.63542	-6.88391	1.09361e-07	2.2306e-06	7.54631	Ldhb
-2.43183	-0.642201	-3.79885	0.000646435	0.00348986	-1.00905	Rab38
-2.43372	0.757398	-3.48521	0.00150841	0.00709833	-1.82319	Cd244a
-2.44245	5.93271	-6.67964	1.92296e-07	3.66072e-06	6.98499	Ccl9
-2.45626	-2.6463	-4.27066	0.000174871	0.0011688	0.259165	Klrb1b
-2.45772	2.34495	-6.85073	1.19828e-07	2.40662e-06	7.45539	Atp8b2
-2.46287	4.93853	-5.33416	8.55411e-06	8.99723e-05	3.22203	Cd63
-2.47539	2.65185	-4.99176	2.2702e-05	0.000206846	2.25966	Cd63-ps
-2.48692	2.9562	-4.45152	0.000105157	0.000762045	0.755584	Atp8b4
-2.49589	-1.13247	-3.35189	0.00214768	0.00945359	-2.16036	Tnfrsf8
-2.51018	3.45989	-8.52078	1.40698e-09	6.13086e-08	11.8799	Acss1
-2.51262	1.94301	-4.22633	0.000197987	0.00130065	0.13822	Inpp4b
-2.51779	1.34388	-3.41925	0.00179756	0.00818631	-1.99073	Eps8
-2.51956	6.36587	-5.19993	1.25423e-05	0.000125153	2.84432	Ccl3
-2.53348	1.20908	-3.62105	0.00104775	0.00523027	-1.47395	Dpep2
-2.54683	0.68702	-5.18066	1.32506e-05	0.000131245	2.79014	Igf1r
-2.55153	2.56727	-6.77831	1.46337e-07	2.88823e-06	7.2566	Map4k1
-2.55586	-0.855215	-3.59927	0.00111112	0.00551084	-1.53032	Prr5
-2.56725	1.41505	-5.80676	2.23003e-06	2.82618e-05	4.55196	AC163635.1
-2.57253	3.31491	-8.54303	1.32916e-09	5.88737e-08	11.9365	Slc1a5
-2.57408	-0.349553	-4.09532	0.000285333	0.0017729	-0.217216	Gm17971
-2.59231	-2.07089	-4.37282	0.000131258	0.000917032	0.538994	Gm6166
-2.59564	1.83356	-5.34804	8.22245e-06	8.70296e-05	3.26108	Nr4a2
-2.63637	-1.29376	-3.79631	0.000650946	0.00350857	-1.01576	Itga2b
-2.63769	2.93497	-4.98321	2.32619e-05	0.000210819	2.23568	Sik1
-2.6383	4.73099	-10.6215	8.69953e-12	1.09118e-09	16.932	Ms4a4c
-2.6403	0.508744	-5.19892	1.25784e-05	0.000125326	2.84149	Ltb4r1
-2.64275	-0.728792	-3.47528	0.00154888	0.00724302	-1.8485	Bbs12
-2.64905	4.59916	-8.24482	2.86449e-09	1.11433e-07	11.1722	Sorl1
-2.65683	-0.676255	-4.20492	0.000210204	0.00136551	0.079925	Spn
-2.65801	1.63226	-8.02541	5.07628e-09	1.76499e-07	10.6025	Rai14
-2.67097	3.64374	-9.62363	9.06686e-11	6.61339e-09	14.6068	Adam15
-2.68518	-0.454995	-4.70834	5.08359e-05	0.000411998	1.46741	Matn2
-2.68564	-1.48222	-5.09717	1.68115e-05	0.000159906	2.55551	D830025C05Rik
-2.7062	0.452674	-3.784	0.000673211	0.00361077	-1.04821	Ms4a14
-2.71026	5.9707	-8.29732	2.50022e-09	9.9733e-08	11.3076	Mmp14
-2.71933	1.5925	-3.63783	0.00100136	0.00503909	-1.43045	Nup210
-2.74646	2.34596	-4.90899	2.87372e-05	0.000251259	2.02772	Gm35853
-2.75138	3.47748	-9.40396	1.54569e-10	1.0219e-08	14.0767	Pbxip1
-2.75773	1.79288	-6.05937	1.09122e-06	1.57287e-05	5.26057	Tspan5
-2.76289	1.50971	-5.30776	9.22268e-06	9.65504e-05	3.14772	Retreg1
-2.79928	-1.06796	-4.17845	0.000226336	0.00145273	0.00796684	B230217C12Rik
-2.81273	0.909695	-3.97646	0.000396716	0.00233934	-0.536941	Gm43361
-2.82039	0.68139	-4.66802	5.69972e-05	0.000452298	1.35521	4930523C07Rik
-2.8248	0.339595	-4.97675	2.3694e-05	0.000213996	2.21756	Cercam
-2.83225	-0.613224	-3.44486	0.00167948	0.00774048	-1.92586	Gm26742
-2.83342	2.44938	-8.8862	5.57239e-10	2.79056e-08	12.8016	S100a11
-2.83417	-1.88059	-5.12024	1.57413e-05	0.00015188	2.62033	Gm13998
-2.83769	-1.62277	-3.50785	0.00141995	0.00675305	-1.76537	Gm26546
-2.85323	1.13155	-9.0722	3.50119e-10	1.89474e-08	13.2638	Gm34084
-2.85819	0.256563	-4.32005	0.000152243	0.00103771	0.394271	Slc30a4
-2.85847	2.61584	-8.17821	3.40566e-09	1.27781e-07	10.9999	Trerf1
-2.88273	3.51539	-4.73494	4.71384e-05	0.000385759	1.54151	Gdf3
-2.88509	-1.87812	-3.89148	0.00050145	0.00282297	-0.763726	Ch25h
-2.9173	-1.01477	-4.10491	0.000277822	0.00173023	-0.191301	B130021K23Rik
-2.93078	1.00893	-4.52549	8.53362e-05	0.000638048	0.959851	AI467606
-2.93084	3.50059	-6.41177	4.05438e-07	6.91535e-06	6.24358	Ptafr
-2.9309	-0.976774	-3.71473	0.000813015	0.00423254	-1.23004	Tspyl4
-2.93111	0.65577	-4.25671	0.000181844	0.00120938	0.221066	Cd69
-2.94865	-2.64986	-4.97361	2.39066e-05	0.00021577	2.20877	Timp1
-2.95375	-1.99105	-3.84603	0.000568115	0.00313772	-0.884368	Klra3
-2.95391	0.117638	-3.61971	0.00105157	0.00524652	-1.47744	Osbpl3
-2.95879	0.636338	-5.45892	5.99501e-06	6.6167e-05	3.57325	Gapt
-2.9683	3.1419	-7.41709	2.55845e-08	6.78597e-07	8.99206	Mef2c
-2.97528	2.9143	-5.87346	1.84589e-06	2.42404e-05	4.7393	Sort1
-2.98436	-1.14357	-4.7744	4.214e-05	0.000350645	1.65154	Gm26884
-2.99641	3.11622	-6.35975	4.68966e-07	7.80893e-06	6.09897	Hpse
-2.99701	4.72409	-8.57427	1.22728e-09	5.52897e-08	12.0159	Itgax
-3.01253	3.52073	-8.09011	4.28533e-09	1.54192e-07	10.7711	Slamf7
-3.01317	4.16139	-9.00017	4.18923e-10	2.19394e-08	13.0854	Lgals1
-3.01827	-2.4847	-3.34792	0.00217023	0.00953099	-2.17031	Gm38248
-3.01984	-1.33155	-4.02205	0.000349696	0.00210565	-0.414646	Gm43088
-3.02423	3.41676	-6.57825	2.54834e-07	4.6406e-06	6.70505	Cxcr4
-3.04357	0.999476	-3.47005	0.00157064	0.00733201	-1.86184	Cd276
-3.07883	1.15319	-7.71	1.1677e-08	3.56175e-07	9.77302	Qpct
-3.09111	-1.98819	-3.76789	0.000703469	0.00374886	-1.09061	Creg2
-3.10047	-2.91156	-4.17259	0.000230066	0.00147455	-0.00793599	Pdcd1
-3.10247	-1.96605	-3.64664	0.000977798	0.0049409	-1.40757	Gm13391
-3.10526	5.33631	-3.86809	0.000534745	0.00298909	-0.825876	Gpnmb
-3.10928	0.079476	-4.25083	0.000184862	0.00122763	0.205028	Sept6
-3.11825	-1.04959	-3.47603	0.0015458	0.00723115	-1.8466	Bhlhb9
-3.1365	1.78354	-7.04851	6.96119e-08	1.53409e-06	7.99576	Dgkg
-3.14513	-2.22944	-4.13615	0.00025468	0.00161077	-0.106779	Klrb1c
-3.1464	-1.06713	-4.29781	0.000162052	0.00109567	0.333377	Ccl17
-3.15884	-0.789573	-3.52288	0.00136404	0.0065358	-1.72692	Cyp39a1
-3.16391	2.44364	-7.27571	3.74926e-08	9.23281e-07	8.61163	Clec5a
-3.17029	3.86698	-10.7194	6.95952e-12	9.43472e-10	17.153	Fabp5
-3.17102	2.5499	-8.68583	9.23987e-10	4.36649e-08	12.2984	B4galnt1
-3.17578	0.955351	-4.22779	0.000197176	0.00129721	0.142214	Tes
-3.17768	1.24023	-4.33289	0.000146851	0.00100485	0.429447	Dna2
-3.187	1.6436	-7.22417	4.31214e-08	1.04247e-06	8.4724	Pqlc3
-3.19145	-0.606932	-4.18739	0.000220751	0.00142164	0.0322773	Zc3h12c
-3.21932	0.276973	-5.25581	1.06951e-05	0.000109404	3.00152	Adam19
-3.22699	-0.820972	-4.52386	8.57296e-05	0.000640276	0.95535	Gm19951
-3.23683	-1.38084	-6.43826	3.765e-07	6.49487e-06	6.31715	Plp2
-3.24619	-1.05841	-3.4065	0.00185933	0.00839359	-2.02297	Tmem154
-3.2526	2.77165	-11.0618	3.22e-12	5.15057e-10	17.9156	Sirpb1a
-3.25377	-1.23516	-4.57757	7.36463e-05	0.000562554	1.10408	Gm12708
-3.27025	-2.75652	-4.7965	3.95747e-05	0.000332165	1.71322	Olfr111
-3.27406	2.83267	-5.80416	2.24654e-06	2.84441e-05	4.54465	Dusp5
-3.28552	2.08091	-9.0906	3.34464e-10	1.82473e-08	13.3093	Hvcn1
-3.28871	-2.6037	-6.39817	4.21148e-07	7.12765e-06	6.20581	Cxcl3
-3.30205	-1.56662	-3.86369	0.000541241	0.00301949	-0.837545	Gm45191
-3.30538	-0.778827	-3.77431	0.00069126	0.0036947	-1.07372	Nr4a3
-3.33607	-1.3752	-4.58051	7.30361e-05	0.000558847	1.11222	Fam78b
-3.35275	0.414519	-3.44502	0.00167874	0.00773972	-1.92544	Ccl22
-3.36542	1.82218	-4.67158	5.64248e-05	0.000448359	1.3651	Il21r
-3.36621	-1.73396	-4.46086	0.000102422	0.000744234	0.781347	Tmem171
-3.38894	-0.998094	-3.81192	0.000623749	0.0033892	-0.974579	Il12rb1
-3.39138	-0.626241	-4.6592	5.84421e-05	0.000461655	1.33066	A330009N23Rik
-3.3992	1.4271	-4.85325	3.36765e-05	0.000286603	1.87178	Emp1
-3.41009	0.40148	-5.64723	3.50791e-06	4.19424e-05	4.10335	Def6
-3.41909	-1.62156	-3.52808	0.00134518	0.00646156	-1.71358	Stk26
-3.42826	1.34219	-6.34151	4.93547e-07	8.07793e-06	6.04822	Traf1
-3.43642	-1.93959	-3.72564	0.000789262	0.00413454	-1.20149	Ddr1
-3.46662	1.36586	-5.20299	1.24334e-05	0.000124158	2.85293	Alcam
-3.49739	2.99285	-11.4945	1.24125e-12	2.73095e-10	18.8575	Card11
-3.49808	2.09585	-4.67988	5.51118e-05	0.000441059	1.38819	Arhgef10l
-3.51099	1.88264	-4.81541	3.75027e-05	0.000316755	1.76604	Antxr2
-3.5158	1.60611	-8.99432	4.25092e-10	2.19429e-08	13.0709	Ramp1
-3.53836	0.602076	-7.21288	4.44649e-08	1.06947e-06	8.44186	Gpr18
-3.54789	-0.774387	-4.04075	0.000332027	0.00201818	-0.36435	Btla
-3.55156	-1.67111	-4.88706	3.05881e-05	0.000264553	1.96634	S100a4
-3.5756	-1.88948	-4.3019	0.000160204	0.00108481	0.344561	4930555A03Rik
-3.57566	-1.50451	-4.08202	0.000296083	0.00183037	-0.253133	Spns3
-3.5763	-2.65918	-3.71936	0.000802851	0.00418937	-1.21793	Aldh1a2
-3.58339	1.41913	-7.92947	6.53171e-09	2.17524e-07	10.3515	Ace
-3.58966	-1.25771	-3.52966	0.00133951	0.00643667	-1.70954	St8sia6
-3.59885	-2.50557	-5.12243	1.56434e-05	0.000151479	2.62648	Mboat1
-3.60481	-0.506876	-4.76123	4.37473e-05	0.000362646	1.61479	H2-Oa
-3.60657	-1.1266	-5.34261	8.35068e-06	8.81782e-05	3.2458	Dnmt3aos
-3.60743	0.791973	-5.42654	6.57421e-06	7.17337e-05	3.48209	6530402F18Rik
-3.61545	0.0350278	-3.67664	0.000901553	0.00462705	-1.32952	Galnt12
-3.62874	-0.0210874	-7.06541	6.64688e-08	1.47208e-06	8.04174	Rhof
-3.63504	-3.17716	-6.05753	1.09691e-06	1.57788e-05	5.25542	Dlg2
-3.63731	-1.4335	-3.36629	0.00206771	0.0091647	-2.12423	Bcl11a
-3.64382	-0.619465	-3.87775	0.000520742	0.00292544	-0.800226	Gpr171
-3.66787	-1.35362	-5.85527	1.94352e-06	2.51776e-05	4.68822	Kazald1
-3.67031	0.122573	-4.95326	2.53335e-05	0.000227121	2.15173	Ssbp2
-3.67391	-0.976127	-4.52196	8.61911e-05	0.000643007	0.950097	Olr1
-3.68136	-1.37758	-3.42998	0.00174717	0.00798662	-1.96359	Rab11fip4
-3.68922	0.826574	-3.41458	0.00181998	0.0082492	-2.00256	Atp1a3
-3.69355	0.42261	-5.22141	1.1797e-05	0.000118687	2.90476	Gm21188
-3.7003	-1.36393	-4.23262	0.00019453	0.00128294	0.155374	Fhad1
-3.70705	-2.50421	-4.2794	0.000170637	0.00114506	0.283052	Nim1k
-3.71974	-2.53655	-3.75567	0.000727294	0.00386269	-1.12271	Dhrs9
-3.72722	-1.1306	-5.17525	1.34566e-05	0.000132795	2.77493	Abcb1b
-3.73718	-2.65036	-5.14522	1.46596e-05	0.000142984	2.69051	Cst7
-3.77731	-1.20317	-4.08294	0.000295328	0.00182823	-0.250655	Cacna1d
-3.77839	2.44593	-11.353	1.69097e-12	3.07783e-10	18.5522	Mcub
-3.77864	-1.51376	-3.45306	0.00164324	0.00761109	-1.90503	Pxylp1
-3.79386	-1.04433	-4.2921	0.000164666	0.00111111	0.317773	Spint1
-3.80016	-1.51089	-5.24702	1.09666e-05	0.000111926	2.97678	Col15a1
-3.82086	-1.45092	-4.99812	2.22943e-05	0.000203962	2.2775	Fcrlb
-3.82173	-1.25316	-4.63916	6.18578e-05	0.000485777	1.27498	Itgae
-3.82878	-2.06166	-3.77095	0.000697616	0.00372127	-1.08255	Mpzl3
-3.85616	-1.72504	-3.64806	0.000974045	0.00492564	-1.40387	Flt3
-3.91164	1.68762	-5.02164	2.08496e-05	0.000192981	2.34346	F13a1
-3.91763	1.19849	-4.91553	2.82071e-05	0.000247268	2.04603	Clec4e
-3.93208	-1.64592	-5.09778	1.67823e-05	0.000159741	2.55722	Gm37168
-3.96839	2.44551	-9.4094	1.52526e-10	1.01696e-08	14.09	Tnfrsf13b
-3.98888	-2.35967	-5.95806	1.45282e-06	2.00891e-05	4.9767	Hmgn3
-4.00383	2.10406	-10.3242	1.72565e-11	1.80938e-09	16.2532	B3gnt8
-4.01302	1.63177	-5.43955	6.33511e-06	6.93503e-05	3.51871	Mbp
-4.01909	0.41805	-5.03415	2.01195e-05	0.000187516	2.37856	Slc9a7
-4.02722	2.08641	-7.16816	5.02181e-08	1.16605e-06	8.32076	Cyfip2
-4.04111	-1.58888	-4.12827	0.000260333	0.00163803	-0.128119	Stxbp6
-4.04449	-3.07823	-5.9313	1.56708e-06	2.12657e-05	4.90163	Slc36a3os
-4.04586	-1.9745	-4.88273	3.09667e-05	0.000267269	1.95425	Nr1h5
-4.0802	-2.81133	-5.56057	4.48843e-06	5.17519e-05	3.85945	Lox
-4.10623	0.330614	-6.39971	4.1934e-07	7.10601e-06	6.21008	Tspan33
-4.12394	-1.99482	-3.52035	0.00137329	0.00656462	-1.73339	Hepacam2
-4.12933	-2.86108	-4.79808	3.93972e-05	0.000331089	1.71763	Eno2
-4.13947	-2.9897	-6.90427	1.03404e-07	2.12851e-06	7.60203	Gm17749
-4.14335	-2.09512	-4.87767	3.14164e-05	0.000270282	1.94007	Tm4sf19
-4.17096	3.18808	-10.7087	7.13003e-12	9.56922e-10	17.129	Anxa1
-4.21483	-1.19944	-4.29825	0.000161851	0.00109494	0.334585	Padi2
-4.21955	2.4931	-6.70232	1.8058e-07	3.46719e-06	7.0475	H2-M2
-4.22358	-0.0995161	-4.22601	0.000198161	0.00130114	0.137361	Cd209a
-4.24098	1.55838	-10.0115	3.59037e-11	3.1088e-09	15.5265	Susd3
-4.28187	2.1	-5.19303	1.27914e-05	0.000127259	2.82493	Ccr1
-4.29188	-2.26788	-4.83452	3.552e-05	0.000301527	1.81941	Nrg2
-4.29751	-0.106004	-4.19088	0.000218613	0.00141058	0.041745	Osm
-4.30111	3.96684	-11.3654	1.64564e-12	3.06752e-10	18.579	Cd93
-4.3079	1.04188	-6.83963	1.23551e-07	2.4712e-06	7.42496	Cd34
-4.41298	1.71673	-4.24415	0.000188354	0.0012465	0.186794	Ptgs2
-4.41551	-0.730353	-4.40743	0.000119074	0.00084555	0.634132	Xylt1
-4.42782	-2.87838	-5.77208	2.46057e-06	3.07767e-05	4.4545	Ahnak2
-4.43528	-2.96214	-6.7866	1.43024e-07	2.83954e-06	7.27938	Lgi4
-4.44462	-1.68577	-5.03868	1.98611e-05	0.000185237	2.39129	Cd200
-4.47706	2.08425	-9.40068	1.55809e-10	1.02323e-08	14.0688	Ms4a4a
-4.48297	-1.68337	-4.67794	5.54157e-05	0.000442895	1.3828	Ptgir
-4.48955	-1.70189	-4.39441	0.000123518	0.000869289	0.598342	Siglecg
-4.50636	-2.31778	-5.26308	1.04755e-05	0.000107322	3.02199	9930022D16Rik
-4.50693	-0.329211	-6.64948	2.09077e-07	3.91356e-06	6.9018	Sh2d1b1
-4.50946	-1.64242	-5.50548	5.25051e-06	5.88698e-05	3.70435	Bhlhe41
-4.51763	-2.33133	-5.38345	7.43302e-06	7.98707e-05	3.36078	Adgrg5
-4.51775	1.40875	-10.4782	1.20848e-11	1.35158e-09	16.6063	S100a6
-4.53623	-2.89143	-4.46207	0.000102075	0.000742114	0.784664	Fcrl5
-4.5772	-1.15166	-7.00299	7.88529e-08	1.69869e-06	7.87173	Syngr1
-4.59739	1.41537	-4.92573	2.73997e-05	0.000241452	2.07459	Myo5a
-4.60603	-1.9315	-5.64283	3.55202e-06	4.24125e-05	4.09098	AC166110.3
-4.61031	-1.56579	-6.24333	6.50056e-07	1.01802e-05	5.77469	5430437J10Rik
-4.61143	-3.27275	-6.21775	6.98521e-07	1.08005e-05	5.70329	Gm37795
-4.61771	-1.62628	-4.49481	9.30619e-05	0.000687388	0.87506	Fcho1
-4.61905	1.3907	-7.48036	2.15786e-08	5.92242e-07	9.1616	Napsa
-4.62111	-0.975799	-4.88916	3.04053e-05	0.00026344	1.97223	Mctp1
-4.62237	-2.54727	-5.90971	1.66582e-06	2.21795e-05	4.84105	Ermap
-4.66996	-2.43218	-5.86056	1.91461e-06	2.49961e-05	4.70308	Itgad
-4.67178	-2.34649	-6.29589	5.6089e-07	8.99368e-06	5.92119	Rfx3
-4.677	-3.14746	-7.46519	2.24767e-08	6.10649e-07	9.121	Galnt9
-4.69528	-2.43459	-5.5401	4.75764e-06	5.44351e-05	3.80183	Gpr68
-4.71536	-2.91353	-7.21687	4.39858e-08	1.05985e-06	8.45264	Gpr176
-4.71924	-1.60096	-5.68934	3.11227e-06	3.75628e-05	4.22181	Ctsk
-4.72395	-2.29097	-5.90712	1.67804e-06	2.2298e-05	4.8338	Runx2
-4.72715	-2.36285	-7.6181	1.49188e-08	4.30559e-07	9.52907	Lag3
-4.73652	-1.52022	-4.04732	0.000326038	0.00198537	-0.346687	Carmil1
-4.73942	-3.82147	-23.3373	4.69913e-21	1.57667e-17	37.3821	Rapsn
-4.7641	1.06726	-7.41983	2.53966e-08	6.74946e-07	8.9994	Gpr183
-4.7714	-2.79293	-6.99978	7.95491e-08	1.71094e-06	7.86298	Il12rb2
-4.77654	-1.38566	-5.94698	1.49906e-06	2.04977e-05	4.94563	Ly6i
-4.78308	-0.858156	-6.15757	8.27368e-07	1.24625e-05	5.53525	Uck2
-4.80549	3.18467	-10.0809	3.04804e-11	2.82122e-09	15.689	Sema4d
-4.80661	-3.03545	-6.45919	3.55122e-07	6.19778e-06	6.37523	Cd177
-4.89152	-1.56006	-7.19756	4.63569e-08	1.0915e-06	8.40038	Klra17
-4.89809	0.135819	-4.33165	0.000147362	0.00100751	0.426054	Gramd4
-4.89976	-1.24485	-5.62207	3.76803e-06	4.4595e-05	4.03255	Il7r
-4.93617	-0.644668	-6.16396	8.12619e-07	1.22956e-05	5.5531	Runx3
-4.95037	1.09817	-8.94788	4.77415e-10	2.43678e-08	12.9554	Pstpip1
-4.9776	0.264036	-8.99745	4.21784e-10	2.19394e-08	13.0786	Lat2
-4.97991	-2.45034	-7.11273	5.84091e-08	1.32761e-06	8.17038	2900005J15Rik
-4.98766	0.210357	-7.5262	1.90796e-08	5.34587e-07	9.28414	Gm36161
-5.01289	-3.51863	-6.16938	8.00326e-07	1.21369e-05	5.56823	Gm37199
-5.01557	-0.42699	-6.34714	4.85827e-07	8.01018e-06	6.06388	Smim3
-5.0518	2.74308	-4.99815	2.22926e-05	0.000203962	2.27758	Spp1
-5.2143	0.752456	-8.70612	8.77667e-10	4.16225e-08	12.3496	Nfatc2
-5.29678	-1.29306	-6.00379	1.27665e-06	1.80357e-05	5.10489	Gpr132
-5.29901	0.522346	-7.29609	3.54782e-08	8.9034e-07	8.6666	Kcnn4
-5.30645	-3.2558	-7.93138	6.49887e-09	2.1751e-07	10.3565	Ptchd1
-5.32178	-3.39127	-10.3438	1.64887e-11	1.74248e-09	16.2984	Gpr162
-5.34586	-1.41816	-7.63181	1.43824e-08	4.18713e-07	9.56553	Slc7a11
-5.3767	-1.7026	-6.71961	1.72136e-07	3.33849e-06	7.09512	Ly6c2
-5.40031	-3.18627	-6.54371	2.80554e-07	5.05412e-06	6.60947	Lrp8
-5.42608	-3.12031	-9.06521	3.56259e-10	1.91254e-08	13.2465	Ctse
-5.45267	1.39068	-12.4061	1.79234e-13	6.10865e-11	20.7643	Emb
-5.48264	-2.14612	-7.35625	3.01492e-08	7.74948e-07	8.82863	Cd101
-5.69963	-1.75926	-6.13128	8.90962e-07	1.32715e-05	5.46176	Spon1
-5.70407	-1.48125	-5.38969	7.30214e-06	7.87322e-05	3.37833	Mgl2
-5.75826	-2.38105	-7.80758	9.01225e-09	2.81954e-07	10.0309	Gm9733
-5.78565	-2.80039	-7.99474	5.50159e-09	1.90301e-07	10.5224	Gm45153
-5.79484	1.31956	-7.85795	7.888e-09	2.55096e-07	10.1636	Tmem119
-5.89772	-2.44199	-7.43766	2.42053e-08	6.47131e-07	9.04723	AI504432
-5.92303	-3.39531	-14.2742	4.53003e-15	3.97559e-12	24.364	Ehf
-5.95543	3.47596	-10.6443	8.25689e-12	1.06554e-09	16.9837	Cx3cr1
-5.95644	-2.67549	-5.75526	2.58092e-06	3.20135e-05	4.4072	Foxred2
-6.10189	-2.72528	-9.94729	4.17953e-11	3.46256e-09	15.3757	Tnfsf8
-6.10766	-2.80555	-8.67441	9.51174e-10	4.43253e-08	12.2696	Fam83f
-6.2238	-0.820585	-6.98831	8.20907e-08	1.74938e-06	7.83169	Kcna3
-6.67203	-2.34059	-9.94776	4.17484e-11	3.46256e-09	15.3769	B3gnt7
-6.71584	3.68197	-19.5001	8.18322e-19	1.37284e-15	32.618	Ccr2
-6.71994	-2.19977	-8.92419	5.06591e-10	2.54643e-08	12.8964	Chil3
-7.03042	-0.366787	-8.12679	3.89399e-09	1.42401e-07	10.8665	Gpr34
-7.1623	-2.28579	-9.37292	1.66752e-10	1.07245e-08	14.0013	Fcrls
-7.25817	-3.32334	-20.8823	1.1601e-19	3.11395e-16	34.4407	Mcf2l
-9.41143	-1.98302	-10.729	6.80966e-12	9.32576e-10	17.1745	Gpr141
