# Supplementary material for: Osteopontin Expression Identifies a Subset of Recruited Macrophages Distinct from Kupffer Cells in the Fatty Liver
Source: Immunity. Author manuscript; Available in PMC 2021 Jun 14. (PMC7501731; doi:10.1016/j.immuni.2020.08.004)
Supplement: Table S7 [file EMS94913-supplement-Table_S7.xlsx]

## Sheet: AT LAM Signature
Gpnmb
Mmp12
Atp6v0d2
Adam8
Fabp5
Fabp4
Cd9
Akr1b8
Anxa1
Rnf128
Ctsl
Itgax
Lgals3
Trem2
Actn1
Slc37a2
Fam129b
Igf2r
Cstb
Lpl
Ctsd
Arhgap25
Nceh1
Aprt
Plin2
Myo1e
Tnip3
Evl
Capg
Kcnn4
Pld3
Anxa2
Prdx1
Cadm1
Lmna
Atp6v1a
Rnh1
Atp6v0a1
Plp2
Glipr1
Atp6v1b2
Clic4
Rhoc
Lilr4b
Abcg1
Pkm
Cd63
Atp6v1c1
Lgals1
Mfsd12
Naa50
Lasp1
Vat1
Lipa
Rgs1
Gpr137b
Gsn
Daglb
Mir467f
Lat2
Ldha
Emp1
Gusb
Pold4
Vdac2
Cd300c2
Cd63-ps
Blvra
Psmb6
Adssl1
Txn1
Atf3
Rasa1
Pcna
Por
Basp1
Lilrb4a
Eif4a1
Stap1
Cd68
Cd36
Degs1
Ctsz
Blnk
Anxa5
Itgav
Soat1
Myo1f
Asph
Akr1a1
Aldoa
Alcam
Anpep
Creg1
Gpr137b-ps
Slc27a1
Esd
Osbpl8
Pgam1
Anxa4
Ran
Cd84
Tpm1
Eif5a
Pgk1
Cd300lb
Itgb2
Ctss
Slc25a5
Hpgds
Slc11a1
Rab7b
Tuba1c
Cmpk1
Psma1
Ywhah
Nme1
Hmgn1
Tmem189
Vim
Spcs1
Myl12a
Abhd12
Atp6v0e
Uap1l1
Flna
Mdh2
Napa
Cox7a2
Rtn4
Slc48a1
Myof
Tpi1
Dpep2
Gm5559
Actn4
Rala
Gm15487
Tmem165
Lpxn
Rps27l
Anxa7
Serpinb6a
Cd180
Bola2
Ndufb6
Oxct1
Calm2
Taldo1
Hspe1
Vma21
Sdcbp
Gm22801
Cd44
Psap
Hnrnpab
Eef1g
Apobec1
Dbi
Plekho2
Litaf
Wdr1
Card19
Cct2
Cops9
Mdfic
Gm8399
S100a11
Txndc17
Atp5g1
Usmg5
Ywhag
Nptn
Ppp1r14b
Tpm4
1810058I24Rik
Tubb5
Mir692-1
Rtfdc1
Cotl1
Lrp1
Atpif1
Hexb
Axl
Csnk2b
Chchd2
Ranbp1
Atp5g3
Gm20390
Cox5a
Fth-ps2
Mtpn
Lcp1
Idh1
Pgd
Slc25a3
Ckb
Atp5b
Vdac1
Eif4g2
Sdhb
Tmem106a
Atp5f1
Tlr13
Tmsb10
Atp5k
Sdhc
Cox6b1
Rps2
Gm3788
Ube2d3
Abracl
Coro1c
Ifi27
Psma2
Mdh1
Cyba
Phb2
Atp6v1e1
Cyb5r3
Uqcr10
Hpcal1
Snora20
Gm10180
Colgalt1
Rpl22l1
Ywhaq
Dad1
Prkar1a
Smdt1
Cnih4
Dnase1l1
Tpp1
Smpdl3a
2010107E04Rik
Mpeg1
Ifi30
Cers2
Nap1l1
Mt1
AC117232.5
Efhd2
Ech1
M6pr
Cox7b
Arpc5
Cox5b
Snora69
Sptssa
Psmb7
Gm10076
Rbx1
Evi2b
Sh3bgrl3
Dynlt3
Rab8b
Npm1
Atp6v1f
Atp5d
Pomp
S100a6
Ftl1-ps1
Clec12a
Atp5e
Mir3076
Tbca
Atox1
Uqcrb
Oaz1
Rps26
H2afz
Metrnl
Psmb4
Prdx2
Cct6a
Rgs2
Slc25a4
Dynll1
Atp6ap2
Rab7
Rab1a
Gabarap
Ppp2r1a
Atp5a1
Capns1
C3ar1
Oaz1-ps
BC005537
Tmed5
Cndp2
Gnas
Ywhae
Ndufb8
Psmd8
Cox6c
Tuba1b
Tmem256
Hint1
Uqcrq
Csf2ra
Iqgap1
Sec61b
Cct5
Ostf1
Actg1
Ndufv2
Tomm6
Ndufa2
Eif3k
Cox4i1
Arhgdia
Pmp22
Gm11836
Rpl10a-ps1
Psmb1
Cmtm3
Skap2
Cct4
Mapre1
Tmem14c
Sh3bgrl
Eif3i
S100a4
Ssr4
Eif2s2
Tpd52
Gnb1
Minos1
Rpl39-ps
Sem1
Tma7
Rpl31-ps8
Ms4a7
Ndufa6
Slc6a6
Vps35
Sirpa
Atp5j
Psma6
Npc2
Atp5o
Dync1i2
AC126687.1
Cd300a
Hnrnpk
Nedd8
S100a10
Dynlrb1
Ppp1ca
Ost4
Uqcr11
Rab11a
Lgmn
Rhoa
Ctsa
Actr2
Rpl10a
Atp5j2
Arf1
AC121965.1
Rpl12
Sh3kbp1
Rpl13
Clic1
Sod1
Elob
Gm13493
Atp5c1
Atp6v0b
Emp3
Mrpl33
Pabpc1
Apbb1ip
Prelid1
Ndufa7
Ttll3
Gm2a
Jpt1
Grb2
Gm10288
Snord72
Rpl31
Mir703
Rac1
P2rx4
Gm20430
Ywhaz
Gm45660
Rpl9-ps6
Snord55
Cox6a1
Gm15459
Ptma
Rpl37
P4hb
Arpc3
Gm12630
Gm27390
Rpl22
Clec4a2
Adgre1
Gm5835
Hprt
Capza2
Ndufa13
Hexa
Gm11263
Arpc1b
Naca
Hnrnpa2b1
Rpl38
Gm5239
Pcbp2
Cd53
Cd52

## Sheet: Hepatic vs Adipose
p_val	avg_logFC	pct.1	pct.2	p_val_adj	gene	score
0	3.43008	0.997	0	0	Rps8	341.979
0	3.20417	0.994	0.035	0	Rpl19	70.7766
0	3.15853	0.999	0.21	0	Rps29	14.3426
0	3.11896	0.996	0.02	0	Rps3a1	103.549
0	3.10694	0.994	0	0	Rpl41	308.83
0	3.08467	0.999	0.325	0	Malat1	9.19876
0	3.00941	0.989	0.002	0	Rpl17	248.025
0	2.97585	0.996	0.064	0	Rpl27a	40.0533
0	2.9524	0.999	0.441	0	mt-Co3	6.53979
0	2.92208	0.987	0.017	0	Rps13	106.818
0	2.90907	0.994	0.054	0	Rps12	45.1815
0	2.83441	0.969	0.018	0	Gapdh	98.0909
0	2.81305	0.987	0.02	0	Ppia	92.5495
0	2.72675	0.981	0	0	Rpl3	267.494
0	2.64403	0.993	0.136	0	Rps23	17.983
0	2.62349	0.985	0.079	0	Rpl28	29.0353
0	2.61307	0.982	0.109	0	Rps27	21.5633
0	2.59957	0.986	0.119	0	Rpl39	19.8696
0	2.44361	0.997	0.325	0	Rps27a	7.27246
0	2.44128	0.997	0.388	0	Fau	6.11547
0	2.39496	0.999	0.59	0	mt-Atp6	3.98761
0	2.38634	0.966	0.002	0	Rpl23a	192.1
0	2.37278	0.965	0.093	0	Rpl15	22.2304
0	2.34714	0.983	0.141	0	Rpl9	15.2797
0	2.27029	0.978	0.22	0	Rpl11	9.65369
0	2.20771	0.97	0.115	0	Rps6	17.1319
0	2.20131	0.994	0.376	0	Actg1	5.66866
0	2.20036	0.956	0.074	0	Rpl7a	25.0422
0	2.16724	0.969	0.188	0	Rps7	10.6064
0	2.15221	1	0.64	0	mt-Co2	3.31109
0	2.14911	0.999	0.672	0	Tpt1	3.14804
0	1.8253	0.993	0.514	0	Rps16	3.45902
0	1.78008	0.99	0.438	0	Rps11	3.93366
0	1.77454	0.856	0.075	0	mt-Nd3	17.8706
0	1.71973	0.871	0.08	0	Eef1b2	16.6432
0	1.71718	0.983	0.425	0	Rpl18	3.88043
0	1.7138	0.989	0.31	0	Pfn1	5.29673
0	1.68855	0.965	0.253	0	Serf2	6.19565
0	1.67108	0.921	0.145	0	Rps17	9.92943
0	1.63093	0.988	0.481	0	Rpl6	3.2818
0	1.62768	0.972	0.319	0	Rpl24	4.80882
0	1.62501	0.96	0.304	0	Rpl36	4.96819
0	1.61693	0.982	0.325	0	Myl6	4.73977
0	1.61583	0.977	0.313	0	Rpl5	4.88751
0	1.60231	0.727	0.016	0	Neat1	44.803
0	1.60073	0.875	0.117	0	Rpl36a	11.0287
1.61429e-111	1.55344	0.474	0.141	2.70054e-107	Spp1	4.87636
0	1.54811	0.928	0.197	0	Ly6e	6.94032
0	1.53159	0.988	0.49	0	Rpl18a	3.02643
0	1.51537	0.789	0.028	0	Atp5g2	31.4639
0	1.50993	0.81	0.07	0	Tkt	15.288
2.8593e-175	1.50941	0.469	0.069	4.78333e-171	Plac8	8.96091
0	1.49895	0.973	0.41	0	Rpl10a	3.47256
0	1.48199	0.838	0.11	0	Sec61g	10.3492
0	1.47382	0.927	0.202	0	Gngt2	6.44447
0	1.47117	0.943	0.278	0	Hsp90b1	4.81706
0	1.45649	0.84	0.177	0	Cebpb	6.5425
0	1.44852	0.999	0.686	0	Rpl13	2.07913
8.11951e-273	1.43622	0.487	0.004	1.35831e-268	Id3	49.9598
0	1.42496	0.937	0.334	0	Sat1	3.88136
5.43921e-96	1.42486	0.68	0.399	9.09926e-92	Fabp5	2.36895
0	1.4173	0.97	0.442	0	Rpl12	3.04155
1.89995e-150	1.41013	0.389	0.045	3.17842e-146	Ccl4	9.97344
0	1.39264	0.98	0.517	0	Rps3	2.58973
0	1.38069	0.879	0.192	0	Cox7c	6.00807
0	1.35875	0.984	0.563	0	Hspa8	2.33336
0	1.35307	0.903	0.204	0	Btf3	5.70945
0	1.35232	0.97	0.454	0	Rpl21	2.82704
0	1.34336	0.749	0.082	0	Rbm3	10.9367
0	1.3338	0.703	0.013	0	Sumo2	40.768
0	1.3206	0.609	0.014	0	Mmp14	33.5102
4.31263e-255	1.31416	0.872	0.343	7.21459e-251	Ifitm3	3.2463
2.64114e-260	1.31254	0.879	0.356	4.41837e-256	Prdx5	3.15226
6.02587e-281	1.30477	0.72	0.134	1.00807e-276	Acp5	6.52384
2.85067e-178	1.2863	0.391	0.024	4.76888e-174	Chil3	14.7924
0	1.28051	0.992	0.571	0	Rpl30	2.18634
7.5729e-131	1.27001	0.352	0.044	1.26687e-126	Il1b	8.2786
0	1.26576	0.887	0.212	0	Atp5l	5.05733
4.10354e-284	1.24957	0.826	0.243	6.86481e-280	Mif	4.07964
3.64727e-165	1.22205	0.478	0.085	6.10153e-161	AY036118	6.14883
3.56823e-266	1.22048	0.879	0.32	5.96929e-262	Wfdc17	3.25091
3.00481e-205	1.21679	0.507	0.061	5.02675e-201	F10	8.68893
6.0889e-302	1.2042	0.799	0.183	1.01861e-297	Msrb1	4.98527
0	1.20207	0.891	0.281	0	Bri3	3.68057
3.8301e-122	1.19133	0.261	0.009	6.40737e-118	Cd5l	16.3651
8.71868e-307	1.18958	0.55	0.009	1.45855e-302	Adgre5	34.4351
9.727e-264	1.18425	0.693	0.132	1.62723e-259	Zfp36l2	5.77945
0	1.17018	0.696	0.068	0	Psma3	10.4416
4.34846e-248	1.1683	0.65	0.112	7.27455e-244	Jun	6.22454
0	1.16187	0.61	0.013	0	Taf10	30.8148
2.52153e-232	1.16021	0.499	0.034	4.21826e-228	C3	13.1579
6.67547e-305	1.15703	0.808	0.179	1.11674e-300	Rsrp1	4.94646
4.06408e-203	1.13928	0.49	0.052	6.79881e-199	AW112010	9.00401
1.07382e-194	1.12992	0.432	0.03	1.79639e-190	Ccrl2	12.2032
2.77471e-203	1.12589	0.717	0.219	4.64182e-199	Junb	3.52517
0	1.11779	0.995	0.643	0	Rpl37	1.70322
5.76675e-290	1.10672	0.891	0.285	9.6472e-286	Atp2b1	3.34266
6.78995e-254	1.10619	0.492	0.018	1.13589e-249	Itgal	19.4374
0	1.09844	0.985	0.594	0	Ptma	1.79132
1.89192e-224	1.09414	0.77	0.246	3.16499e-220	Btg1	3.29098
8.94475e-263	1.07333	0.875	0.324	1.49637e-258	H2afz	2.81188
1.99152e-228	1.07138	0.485	0.029	3.33161e-224	Ms4a4c	13.3236
0	1.07042	0.978	0.634	0	H3f3a	1.62558
5.08846e-299	1.06845	0.803	0.186	8.51248e-295	Hnrnpa3	4.37736
9.21298e-138	1.06437	0.304	0.014	1.54124e-133	Clec4e	13.482
3.16756e-195	1.06319	0.405	0.017	5.29901e-191	Clec4n	15.9479
1.33885e-278	1.04789	0.848	0.237	2.23976e-274	Lst1	3.59761
1.97429e-289	1.03015	0.962	0.405	3.30279e-285	Zeb2	2.38797
3.04679e-189	1.01882	0.42	0.028	5.09697e-185	Isg15	11.2606
4.0804e-126	1.01029	0.414	0.078	6.82609e-122	Ccl3	4.75294
6.14565e-180	0.993911	0.681	0.208	1.02811e-175	Id2	3.10483
8.81528e-308	0.979785	0.995	0.679	1.47471e-303	H2-K1	1.41493
8.27145e-277	0.95596	0.928	0.408	1.38373e-272	Gng5	2.12232
3.06566e-117	0.932281	0.294	0.026	5.12854e-113	Hp	7.61362
1.88695e-240	0.919654	0.861	0.288	3.15667e-236	Ms4a6c	2.65712
3.66065e-185	0.908973	0.76	0.284	6.1239e-181	Pgk1	2.34973
1.66421e-247	0.885368	0.572	0.062	2.78405e-243	Rpl27	7.03375
1.65166e-211	0.885358	0.603	0.105	2.76306e-207	Ifi204	4.64236
8.11339e-124	0.878778	0.428	0.093	1.35729e-119	Sgk1	3.65162
5.19989e-181	0.866851	0.501	0.077	8.6989e-177	Pim1	4.99187
1.00558e-205	0.858041	0.502	0.056	1.68223e-201	Rnf213	6.52631
2.22414e-76	0.854913	0.208	0.022	3.72077e-72	Gdf15	5.55693
3.49839e-187	0.854191	0.627	0.151	5.85245e-183	Nr1h3	3.32657
1.26791e-239	0.849948	0.428	0	2.12108e-235	Grina	36.3778
2.6936e-196	0.825867	0.421	0.024	4.50612e-192	Ncoa4	10.2262
1.44948e-235	0.821947	0.488	0.026	2.42484e-231	Mrpl23	11.1419
8.82098e-140	0.819263	0.374	0.043	1.47566e-135	Cx3cr1	5.78122
9.94096e-108	0.819012	0.295	0.034	1.66302e-103	Ly6c2	5.4911
7.67804e-214	0.813967	0.852	0.346	1.28446e-209	Hnrnpf	1.94803
3.03901e-241	0.811061	0.99	0.689	5.08397e-237	Rps21	1.14871
1.20775e-174	0.804941	0.704	0.221	2.02044e-170	Slfn2	2.45315
5.17758e-179	0.801353	0.44	0.047	8.66158e-175	Mpc1	6.18588
6.0469e-199	0.801319	0.696	0.189	1.01159e-194	Bst2	2.8026
8.29503e-220	0.800825	0.687	0.144	1.38768e-215	Srrm2	3.57251
8.36517e-150	0.796256	0.432	0.066	1.39941e-145	Tgm2	4.52608
2.60726e-181	0.795218	0.5	0.075	4.36169e-177	Cyp4f18	4.67775
3.11842e-206	0.794233	0.546	0.08	5.21681e-202	Hnrnpa1	4.81835
4.87167e-201	0.792309	0.88	0.374	8.14982e-197	Aif1	1.81571
1.66859e-209	0.79228	0.474	0.036	2.79139e-205	Abi3	8.16393
1.33105e-208	0.792173	0.524	0.066	2.22671e-204	Ube2i	5.46182
1.86417e-253	0.791754	0.994	0.729	3.11857e-249	Rpsa	1.06496
1.01708e-112	0.79129	0.28	0.024	1.70147e-108	Ier3	6.5165
3.4754e-142	0.784098	0.781	0.361	5.814e-138	Zfp36	1.65062
1.39927e-201	0.780952	0.541	0.08	2.34084e-197	Psenen	4.69439
3.33452e-170	0.780727	0.544	0.114	5.57833e-166	Sema4d	3.42512
5.31126e-219	0.777003	0.525	0.057	8.88521e-215	Ube2n	6.08846
4.45661e-184	0.775339	0.526	0.084	7.45546e-180	Mycbp2	4.3386
2.46503e-190	0.770685	0.506	0.068	4.12375e-186	Nktr	4.99957
3.04799e-182	0.766788	0.49	0.066	5.09898e-178	Arl4c	4.94376
1.00008e-141	0.763666	0.364	0.039	1.67303e-137	Fam26f	5.67295
1.0405e-137	0.762644	0.598	0.194	1.74065e-133	Jund	2.23559
1.08521e-198	0.76033	0.597	0.116	1.81545e-194	Tomm20	3.60252
1.6433e-176	0.751338	0.968	0.684	2.74908e-172	Rpl38	1.04798
9.7083e-77	0.750644	0.178	0.009	1.6241e-72	Thbs1	7.03235
6.96182e-233	0.744575	0.986	0.76	1.16464e-228	Cyba	0.953443
1.70906e-189	0.742782	0.709	0.204	2.85908e-185	Atp1a1	2.4609
9.16911e-114	0.737166	0.402	0.083	1.5339e-109	Tnfaip2	3.18646
4.64458e-113	0.736404	0.548	0.185	7.76991e-109	Sod2	2.06948
3.03595e-180	0.73595	0.443	0.044	5.07885e-176	mt-Nd4l	6.03751
5.34598e-78	0.733621	0.175	0.007	8.94329e-74	Slpi	7.55198
8.70259e-198	0.731625	0.523	0.067	1.45586e-193	Cmtm7	4.96935
2.55125e-158	0.723283	0.817	0.353	4.26799e-154	Hsp90aa1	1.62788
2.21609e-223	0.722046	0.982	0.69	3.7073e-219	Rpl7	1.01293
3.47213e-190	0.721918	0.387	0.014	5.80852e-186	Fbl	11.6409
2.15425e-135	0.721266	0.292	0.012	3.60384e-131	Fam46c	9.57316
2.31927e-124	0.715225	0.841	0.449	3.87991e-120	Tgfbi	1.31047
8.28308e-178	0.711903	0.688	0.206	1.38568e-173	Bax	2.26754
7.49605e-144	0.709241	0.689	0.246	1.25401e-139	Irf8	1.90886
2.47274e-174	0.705243	0.555	0.111	4.13665e-170	Hmgb1	3.23479
1.0156e-136	0.701319	0.529	0.133	1.699e-132	Slfn5	2.59439
1.24379e-169	0.699707	0.799	0.326	2.08073e-165	Atp6v1g1	1.66389
4.2886e-160	0.695702	0.601	0.159	7.1744e-156	Fus	2.47406
1.93842e-173	0.69507	0.447	0.053	3.24278e-169	Tcp1	4.93168
6.66322e-145	0.69492	0.865	0.454	1.11469e-140	Ifi27l2a	1.29549
1.1296e-145	0.693196	0.376	0.039	1.88971e-141	H2-Q7	5.31922
4.68447e-122	0.691504	0.651	0.257	7.83665e-118	Bcl2a1b	1.68603
1.25276e-31	0.687091	0.268	0.116	2.09574e-27	Cxcl2	1.46143
9.81097e-200	0.684572	0.983	0.708	1.64128e-195	Npc2	0.937234
1.33363e-171	0.683967	0.464	0.065	2.23102e-167	Rpl13a	4.23148
1.20965e-173	0.681749	0.43	0.041	2.02363e-169	Clec2d	5.74808
3.2129e-161	0.678673	0.37	0.027	5.37487e-157	2900097C17Rik	6.78673
2.36602e-131	0.676026	0.486	0.117	3.95811e-127	Sdf2l1	2.587
3.87957e-163	0.674937	0.399	0.038	6.49013e-159	Trmt112	5.61041
9.09751e-143	0.672631	0.368	0.037	1.52192e-138	Arl5c	5.26656
5.51945e-135	0.67135	0.277	0.007	9.23349e-131	Ass1	10.9391
3.1598e-172	0.669256	0.603	0.14	5.28602e-168	Fam105a	2.69041
2.10069e-156	0.662985	0.457	0.068	3.51425e-152	Rtp4	3.88441
2.3122e-105	0.661224	0.428	0.107	3.86807e-101	Btg2	2.41884
1.75508e-148	0.657484	0.5	0.1	2.93608e-144	Dock10	2.98857
3.38828e-106	0.657333	0.286	0.03	5.66826e-102	Fosb	4.69993
1.93617e-136	0.654801	0.696	0.27	3.23902e-132	Tgfb1	1.62765
5.19139e-235	0.654662	0.996	0.821	8.68467e-231	Rpl35a	0.784649
2.68661e-78	0.654062	0.487	0.184	4.49443e-74	Il1rn	1.6419
2.91898e-136	0.65264	0.283	0.008	4.88317e-132	Kcnq1ot1	10.2609
7.34494e-65	0.650211	0.211	0.034	1.22874e-60	Vcam1	3.11806
4.99203e-97	0.64974	0.305	0.049	8.35116e-93	Malt1	3.35882
5.03424e-182	0.648647	0.937	0.491	8.42177e-178	Ctsh	1.21314
8.23799e-130	0.64682	0.531	0.143	1.37813e-125	Stat1	2.24484
2.17165e-153	0.645977	0.43	0.06	3.63295e-149	Ogt	3.96815
3.52295e-158	0.645922	0.893	0.436	5.89354e-154	Ptprc	1.29329
8.91467e-59	0.64379	0.56	0.286	1.49134e-54	Hmox1	1.21798
1.62816e-137	0.642197	0.359	0.037	2.72376e-133	Zbp1	4.90529
3.28141e-137	0.641633	0.295	0.012	5.48947e-133	Cd38	8.60372
1.06406e-129	0.641224	0.353	0.041	1.78006e-125	Irf7	4.43827
1.10133e-167	0.641077	0.329	0.006	1.84241e-163	Esyt1	13.1822
7.64974e-178	0.639901	0.988	0.713	1.27972e-173	H3f3b	0.874443
2.8884e-160	0.639541	0.68	0.209	4.83201e-156	Ptpn1	1.98579
1.12669e-113	0.638741	0.452	0.111	1.88485e-109	Slamf8	2.38604
3.23993e-128	0.637012	0.337	0.036	5.42007e-124	Rab20	4.6668
1.82517e-148	0.636118	0.412	0.054	3.05333e-144	Lnpep	4.09501
5.61113e-148	0.632588	0.955	0.579	9.38686e-144	Cybb	1.02567
2.83127e-114	0.631589	0.496	0.136	4.73643e-110	Abca1	2.14567
1.65659e-149	0.630574	0.414	0.054	2.77131e-145	Mrps33	4.07903
6.13585e-127	0.630325	0.419	0.077	1.02647e-122	Napsa	3.0357
9.11064e-135	0.627832	0.362	0.041	1.52412e-130	Abcg3	4.45637
9.27164e-153	0.627545	0.548	0.126	1.55105e-148	Snrnp70	2.52864
2.12288e-154	0.627387	0.841	0.371	3.55137e-150	Fyb	1.38486
4.29896e-136	0.626413	0.564	0.156	7.19173e-132	Nampt	2.12829
9.71362e-159	0.624921	0.939	0.544	1.62499e-154	Oaz1	1.05921
3.59019e-150	0.622274	0.818	0.363	6.00603e-146	Psmb8	1.36466
1.02272e-146	0.621891	0.368	0.036	1.71091e-142	Polr2k	4.97513
3.34747e-140	0.620478	0.364	0.037	5.59998e-136	Trps1	4.8054
1.3433e-130	0.617603	0.339	0.035	2.24721e-126	Grk3	4.65261
2.55333e-148	0.615944	0.369	0.035	4.27146e-144	Ppp1cc	5.05074
1.73417e-115	0.614892	0.71	0.317	2.90109e-111	Pgam1	1.33509
1.30157e-156	0.613652	0.32	0.009	2.1774e-152	Ube2s	10.3352
1.04683e-91	0.610263	0.575	0.228	1.75123e-87	Nfkbia	1.47437
8.34822e-103	0.603128	0.211	0.004	1.39657e-98	Il18bp	9.09
1.98544e-120	0.603027	0.699	0.29	3.32144e-116	Eno1	1.40505
2.89764e-127	0.598607	0.714	0.293	4.84746e-123	Psme2	1.41058
2.34824e-100	0.59841	0.824	0.47	3.92837e-96	Tmsb10	1.02727
2.20752e-152	0.59632	0.329	0.015	3.69296e-148	Rbm42	7.84757
3.47092e-142	0.592043	0.333	0.024	5.8065e-138	Usp12	5.79854
2.47153e-120	0.590569	0.407	0.078	4.13463e-116	Ptprj	2.73138
2.25337e-128	0.590509	0.467	0.103	3.76967e-124	Csf2rb	2.44042
1.21644e-138	0.589397	0.531	0.13	2.03498e-134	Vmp1	2.2355
3.25051e-116	0.586697	0.255	0.011	5.43778e-112	Cd274	7.12418
3.59712e-132	0.585823	0.736	0.298	6.01762e-128	Slc3a2	1.39989
1.16008e-138	0.582631	0.344	0.031	1.9407e-134	Ttc14	4.88842
1.57611e-147	0.57825	0.5	0.1	2.63667e-143	Ankrd11	2.62841
5.87891e-128	0.577868	0.593	0.195	9.83482e-124	Gpx4	1.67159
6.74788e-121	0.57758	0.41	0.079	1.12885e-116	Ifi203	2.66076
4.79255e-128	0.57754	0.354	0.044	8.01746e-124	Arid5b	3.7861
1.35475e-158	0.577209	0.928	0.524	2.26637e-154	Naca	1.00309
4.81828e-182	0.573672	0.986	0.784	8.06049e-178	Rps15a	0.712394
1.35558e-105	0.573498	0.277	0.027	2.26775e-101	Ddhd1	4.29349
1.7184e-111	0.571022	0.412	0.092	2.87471e-107	Slc7a8	2.30648
6.16862e-135	0.569964	0.417	0.071	1.03195e-130	Ndufs5	2.93426
1.70672e-149	0.567409	0.984	0.714	2.85517e-145	Ctsz	0.771174
1.18141e-138	0.566807	0.394	0.053	1.97639e-134	Skil	3.54479
1.93729e-111	0.565364	0.283	0.025	3.2409e-107	Gm6377	4.57137
1.2206e-120	0.564757	0.364	0.055	2.04195e-116	Gsr	3.16264
2.64126e-84	0.56372	0.467	0.165	4.41857e-80	Rilpl2	1.50433
1.49529e-174	0.56047	0.762	0.266	2.50147e-170	Ndufa4	1.54738
1.54274e-119	0.554628	0.362	0.057	2.58084e-115	U2af1	2.99665
9.07652e-113	0.554218	0.622	0.235	1.51841e-108	Selenow	1.40703
4.8021e-118	0.55258	0.563	0.181	8.03343e-114	Dnaja1	1.62881
1.04822e-123	0.5524	0.472	0.112	1.75357e-119	Trim30a	2.13715
3.41088e-113	0.551916	0.441	0.108	5.70606e-109	Abr	2.06267
4.27044e-88	0.550548	0.68	0.33	7.14402e-84	Tpi1	1.1011
2.25722e-131	0.550322	0.595	0.183	3.7761e-127	Macf1	1.69659
6.92874e-149	0.550056	0.975	0.675	1.15911e-144	Eif1	0.782926
8.45273e-75	0.549372	0.25	0.043	1.41406e-70	Gbp2	2.59138
1.07152e-125	0.547433	0.797	0.36	1.79255e-121	Pdia6	1.1792
2.94694e-62	0.546218	0.369	0.128	4.92993e-58	Gadd45b	1.46054
8.80784e-105	0.545488	0.722	0.322	1.47346e-100	Prkcd	1.18627
1.46992e-108	0.544612	0.361	0.064	2.45903e-104	Oasl2	2.65682
5.01203e-130	0.537797	0.428	0.075	8.38462e-126	Ly9	2.70796
1.44653e-173	0.533443	0.993	0.828	2.4199e-169	Rps10	0.632111
6.77661e-98	0.533082	0.295	0.042	1.13366e-93	Bhlhe40	3.02422
2.36916e-121	0.533043	0.452	0.1	3.96337e-117	Ccnl1	2.19032
1.63742e-122	0.532682	0.858	0.436	2.73923e-118	Pdia3	1.02476
4.13249e-155	0.532441	0.796	0.298	6.91325e-151	Rbm39	1.37605
1.02549e-79	0.532126	0.161	0.001	1.71555e-75	Id1	7.78839
1.22155e-118	0.531949	0.452	0.104	2.04353e-114	Rasgef1b	2.10913
4.58256e-68	0.530308	0.759	0.473	7.66617e-64	Rgs1	0.83334
1.68202e-123	0.528418	0.445	0.094	2.81386e-119	Cycs	2.26102
7.62039e-106	0.525002	0.559	0.19	1.27481e-101	Tgfbr1	1.46738
3.99609e-74	0.52376	0.155	0.003	6.68506e-70	Slc7a11	6.24484
2.17444e-119	0.523144	0.403	0.075	3.63761e-115	Eif4a2	2.48032
4.11303e-126	0.522	0.394	0.062	6.88069e-122	Pnisr	2.8565
1.31647e-112	0.519609	0.591	0.209	2.20233e-108	Pebp1	1.40223
7.5423e-104	0.519363	0.286	0.033	1.26175e-99	Pfkl	3.45437
6.51202e-103	0.517846	0.577	0.211	1.0894e-98	Psmb5	1.35202
5.10622e-117	0.517406	0.521	0.14	8.5422e-113	Ms4a6b	1.79712
5.81487e-118	0.516634	0.633	0.23	9.72769e-114	Pnp	1.36262
7.51275e-82	0.515385	0.392	0.115	1.25681e-77	Map4k4	1.61625
4.93602e-119	0.515214	0.521	0.147	8.25747e-115	Luc7l2	1.70972
1.66583e-114	0.512754	0.224	0.001	2.78677e-110	Gdap10	10.4415
2.74912e-101	0.511704	0.406	0.096	4.59901e-97	Parp14	1.95992
1.45305e-100	0.510992	0.276	0.031	2.4308e-96	Itga9	3.43985
3.79512e-131	0.507975	0.984	0.721	6.34886e-127	Hsp90ab1	0.683786
7.00274e-90	0.5059	0.5	0.174	1.17149e-85	Nfkb1	1.37473
8.40636e-107	0.505628	0.627	0.243	1.4063e-102	Tmed2	1.25308
1.16712e-80	0.503347	0.849	0.534	1.95247e-76	Srgn	0.785554
1.06583e-152	0.501825	0.643	0.18	1.78303e-148	Rbm25	1.69828
3.56676e-111	0.500987	0.278	0.022	5.96684e-107	Krit1	4.35232
3.59966e-104	0.500768	0.675	0.282	6.02187e-100	Cxcl16	1.1576
8.01788e-158	0.500101	0.993	0.829	1.34131e-153	Rps19	0.591895
5.93313e-108	0.499636	0.316	0.043	9.92553e-104	Madd	2.97896
6.87439e-89	0.498645	0.312	0.06	1.15002e-84	Arl5a	2.22253
2.18907e-109	0.497596	0.29	0.029	3.6621e-105	Csf3r	3.70007
5.53153e-114	0.497248	0.432	0.095	9.25369e-110	Tap1	2.04582
3.56289e-131	0.493832	0.388	0.053	5.96035e-127	Tmem51	3.04138
2.93e-107	0.492556	0.564	0.191	4.9016e-103	Slc43a2	1.3821
1.7048e-79	0.489709	0.247	0.035	2.85197e-75	Nr4a1	2.68796
1.38447e-93	0.488004	0.266	0.032	2.31608e-89	Tcf7l2	3.09069
8.50015e-103	0.487043	0.673	0.276	1.42199e-98	Irf2bp2	1.14608
1.72257e-106	0.485234	0.403	0.089	2.88168e-102	Smchd1	1.97525
3.00322e-86	0.483583	0.206	0.013	5.02409e-82	Apoc1	4.33122
2.97946e-91	0.483412	0.256	0.029	4.98433e-87	Scd2	3.17317
6.98603e-114	0.483327	0.308	0.034	1.16869e-109	Prrc2a	3.38329
6.8391e-87	0.48294	0.219	0.018	1.14411e-82	Slc16a3	3.77728
6.86542e-103	0.482078	0.476	0.137	1.14852e-98	Ier5	1.56101
5.71005e-101	0.48065	0.92	0.572	9.55235e-97	Eif4a1	0.759791
6.5419e-65	0.479036	0.173	0.015	1.09439e-60	Rsad2	3.31493
2.73196e-115	0.478038	0.235	0.004	4.5703e-111	mt-Atp8	8.0242
1.86762e-111	0.477283	0.3	0.033	3.12433e-107	Mrps36	3.32988
5.68471e-97	0.476376	0.549	0.198	9.50996e-93	Hck	1.25736
8.66487e-94	0.475233	0.438	0.124	1.44955e-89	Ifnar1	1.55337
3.25705e-68	0.473841	0.198	0.024	5.44872e-64	Dusp2	2.75943
1.1923e-101	0.473753	0.382	0.082	1.9946e-97	Dstn	1.9671
8.06379e-61	0.473233	0.331	0.105	1.34899e-56	Sdc4	1.36209
8.52446e-120	0.47275	0.412	0.078	1.42606e-115	Acin1	2.21333
6.82185e-109	0.472258	0.503	0.148	1.14123e-104	Ccdc12	1.50345
6.40476e-94	0.472146	0.364	0.084	1.07145e-89	Hnrnph2	1.82831
1.89279e-118	0.471874	0.824	0.399	3.16644e-114	Atp6v0b	0.95067
5.78058e-66	0.471742	0.23	0.041	9.67032e-62	Bcl2a1a	2.12747
1.61299e-109	0.471378	0.576	0.191	2.69836e-105	Top1	1.35081
5.82815e-109	0.470686	0.801	0.387	9.74992e-105	Psme1	0.949671
2.64641e-106	0.469189	0.347	0.058	4.42719e-102	Ash1l	2.39424
7.0182e-89	0.468155	0.368	0.087	1.17407e-84	Bcl2l11	1.77609
6.18111e-110	0.466851	0.722	0.301	1.03404e-105	Nfe2l2	1.08382
1.86584e-94	0.466422	0.78	0.386	3.12137e-90	Samhd1	0.91871
3.1305e-112	0.465993	0.789	0.395	5.23701e-108	Cox5b	0.907823
1.26068e-83	0.465942	0.492	0.174	2.10898e-79	Vasp	1.24589
1.29108e-98	0.465634	0.458	0.131	2.15984e-94	Wdr83os	1.51248
2.64152e-73	0.465316	0.266	0.051	4.41899e-69	Irf1	2.02908
2.36148e-107	0.464784	0.308	0.039	3.95053e-103	Bak1	2.9215
1.52318e-107	0.463625	0.72	0.315	2.54813e-103	Atp5g1	1.02711
1.11076e-98	0.462747	0.237	0.015	1.85819e-94	Hpse	4.38685
3.07707e-117	0.462506	0.903	0.542	5.14763e-113	Cox8a	0.7566
2.74094e-90	0.46204	0.409	0.11	4.58532e-86	Cxcr4	1.57479
6.22762e-95	0.46192	0.385	0.094	1.04182e-90	Snrpc	1.70999
3.41675e-114	0.461646	0.222	0	5.71588e-110	Slc25a39	10.2485
5.73757e-103	0.461032	0.374	0.075	9.59837e-99	Birc6	2.02854
5.36406e-103	0.461005	0.482	0.143	8.97354e-99	Dgkz	1.45232
6.25168e-99	0.460754	0.374	0.081	1.04584e-94	Safb2	1.89365
6.82493e-123	0.460262	0.572	0.167	1.14174e-118	Prrc2c	1.4874
9.1293e-97	0.460031	0.951	0.709	1.52724e-92	Ubb	0.60847
4.03377e-100	0.457768	0.278	0.032	6.74809e-96	Pin4	3.02999
7.27773e-92	0.457372	0.414	0.114	1.21749e-87	Dnajb6	1.52703
2.02233e-112	0.456098	0.759	0.346	3.38316e-108	Hspe1	0.972412
2.14419e-106	0.453996	0.499	0.149	3.58702e-102	Psmb9	1.4248
6.17944e-97	0.453909	0.451	0.128	1.03376e-92	Camk2d	1.48343
3.4842e-102	0.450705	0.438	0.11	5.82871e-98	Ankrd12	1.64507
5.24795e-102	0.449875	0.276	0.029	8.77929e-98	Gpr35	3.18373
3.27194e-73	0.449452	0.365	0.109	5.47362e-69	Rap2a	1.37857
7.66437e-104	0.448122	0.414	0.093	1.28217e-99	Cd86	1.80119
2.35699e-117	0.447726	0.226	0	3.943e-113	Elof1	10.1186
1.00163e-101	0.447098	0.279	0.029	1.67562e-97	Lpcat2	3.19847
1.86579e-132	0.446562	0.992	0.823	3.12127e-128	Rps4x	0.5318
1.2901e-88	0.446155	0.825	0.469	2.1582e-84	Spi1	0.76843
8.72056e-87	0.446142	0.278	0.043	1.45886e-82	Gsap	2.34014
6.22654e-72	0.445137	0.402	0.135	1.04164e-67	Ppp4r2	1.2341
6.47049e-105	0.445088	0.562	0.195	1.08245e-100	Srp9	1.22019
4.44814e-96	0.445064	0.264	0.029	7.4413e-92	Ccnt2	3.01274
8.02419e-104	0.444678	0.28	0.03	1.34237e-99	Aph1a	3.11274
4.00303e-85	0.443526	0.331	0.073	6.69667e-81	N4bp1	1.76876
3.59932e-104	0.441863	0.363	0.068	6.0213e-100	9930111J21Rik2	2.05636
4.64036e-98	0.441143	0.323	0.057	7.76286e-94	Snx18	2.12671
3.94515e-92	0.440777	0.414	0.109	6.59984e-88	Ciita	1.53346
2.01013e-100	0.44037	0.695	0.295	3.36275e-96	Rnf149	1.00347
4.05346e-116	0.440364	0.425	0.089	6.78104e-112	Baz1a	1.89045
1.04098e-105	0.439522	0.604	0.227	1.74145e-101	Psmb3	1.12013
1.97054e-98	0.438875	0.827	0.442	3.29651e-94	Erp29	0.802986
1.90381e-75	0.437807	0.357	0.101	3.18488e-71	Cflar	1.40808
3.1821e-88	0.437334	0.242	0.026	5.32333e-84	Tet2	2.93985
1.96129e-87	0.437277	0.551	0.212	3.28104e-83	Mef2a	1.08531
3.32436e-64	0.436615	0.186	0.022	5.56132e-60	Socs3	2.53783
2.3246e-101	0.43661	0.554	0.19	3.88883e-97	Tcirg1	1.20941
2.10439e-89	0.435607	0.316	0.058	3.52043e-85	Usp9x	2.02429
3.25915e-84	0.434565	0.914	0.576	5.45223e-80	Pkm	0.677802
4.40132e-94	0.4337	0.245	0.022	7.36297e-90	Zufsp	3.32052
2.60664e-95	0.430737	0.253	0.024	4.36065e-91	Srrt	3.20519
1.60339e-78	0.430233	0.381	0.11	2.68231e-74	Fam49a	1.36599
4.07977e-96	0.430182	0.452	0.124	6.82505e-92	Mndal	1.45106
6.32999e-90	0.427346	0.287	0.045	1.05894e-85	Ptp4a1	2.22997
1.47766e-97	0.42676	0.452	0.125	2.47198e-93	Ifnar2	1.42886
3.60874e-86	0.425449	0.279	0.044	6.03707e-82	Zfp292	2.19816
1.93573e-119	0.424522	0.919	0.54	3.23829e-115	Arpc3	0.709337
2.70105e-77	0.423685	0.28	0.054	4.51858e-73	Mafg	1.85362
1.71211e-79	0.419828	0.308	0.067	2.86419e-75	Gnpda1	1.67931
2.82945e-65	0.41909	0.268	0.062	4.73339e-61	Ifi47	1.55994
1.83274e-82	0.418477	0.349	0.086	3.06599e-78	Mkln1	1.52134
3.07026e-89	0.418377	0.556	0.215	5.13624e-85	Adam17	1.03386
2.27336e-50	0.417511	0.253	0.071	3.80311e-46	Marcksl1	1.30408
1.14973e-95	0.414593	0.723	0.332	1.92338e-91	Rbx1	0.876464
1.74041e-80	0.414509	0.229	0.027	2.91154e-76	Hk2	2.56547
7.02135e-86	0.412517	0.28	0.046	1.1746e-81	Sbno2	2.06259
3.80496e-86	0.411887	0.192	0.008	6.36532e-82	Runx3	4.39346
1.18213e-89	0.411697	0.215	0.014	1.97758e-85	Impdh2	3.68812
9.85966e-88	0.411022	0.332	0.069	1.64942e-83	Tet3	1.72733
1.72334e-99	0.41099	0.199	0.002	2.88297e-95	Zeb2os	6.81559
3.60068e-110	0.409925	0.386	0.071	6.02358e-106	Fgr	1.95347
5.47327e-118	0.409475	0.624	0.21	9.15624e-114	Rab5c	1.16142
1.18854e-76	0.409305	0.429	0.143	1.98831e-72	Bach1	1.14766
1.35899e-83	0.409059	0.297	0.056	2.27345e-79	P4ha1	1.84076
4.1988e-83	0.40868	0.166	0.001	7.02416e-79	Alb	6.16736
7.70735e-88	0.407184	0.289	0.047	1.28936e-83	Tap2	2.06449
7.31784e-78	0.406814	0.274	0.05	1.2242e-73	Pbxip1	1.85778
7.66911e-99	0.405414	0.206	0.004	1.28297e-94	Rab35	5.96537
3.90926e-89	0.40492	0.323	0.064	6.53979e-85	Higd1a	1.76742
4.60554e-92	0.402458	0.438	0.125	7.70461e-88	Plgrkt	1.30575
4.20626e-79	0.402298	0.242	0.033	7.03665e-75	Il17ra	2.2641
9.96871e-81	0.399742	0.358	0.092	1.66767e-76	Clk1	1.40302
4.17358e-61	0.399458	0.735	0.426	6.98199e-57	Ifitm2	0.673399
5.59917e-69	0.397439	0.159	0.007	9.36684e-65	Spic	3.71722
1.88423e-102	0.396491	0.226	0.009	3.15212e-98	Pigt	4.71615
4.77065e-76	0.39484	0.348	0.095	7.98082e-72	Celf1	1.30861
3.14125e-59	0.393775	0.247	0.057	5.25499e-55	Cyth3	1.45168
2.44291e-86	0.392915	0.175	0.002	4.08675e-82	Cd300lf	5.73
1.22407e-87	0.392818	0.782	0.393	2.04775e-83	Grb2	0.762243
7.99271e-69	0.390837	0.494	0.206	1.3371e-64	Cebpa	0.89386
1.57453e-74	0.390136	0.167	0.007	2.63403e-70	Slfn1	3.83252
1.0279e-38	0.390006	0.958	0.752	1.71958e-34	Prdx1	0.490323
1.28953e-76	0.389467	0.266	0.046	2.15725e-72	Tmcc1	1.84997
6.39919e-67	0.387531	0.357	0.11	1.07052e-62	Hif1a	1.15291
2.80459e-67	0.387265	0.215	0.033	4.6918e-63	Stat2	1.93633
9.68084e-78	0.387212	0.167	0.005	1.61951e-73	Pira2	4.31096
4.45287e-76	0.386912	0.249	0.04	7.44921e-72	Mylip	1.92682
2.5321e-73	0.386791	0.296	0.067	4.23595e-69	Rel	1.48689
1.89004e-87	0.386528	0.374	0.093	3.16185e-83	Fuca2	1.40351
5.16439e-77	0.386034	0.278	0.052	8.6395e-73	Ethe1	1.73093
9.16859e-67	0.385363	0.219	0.035	1.53381e-62	Sowahc	1.87543
2.97086e-77	0.385293	0.185	0.011	4.96995e-73	Treml4	3.39424
6.35736e-109	0.384984	0.617	0.221	1.06352e-104	H2afj	1.02829
1.41214e-84	0.384148	0.467	0.152	2.36237e-80	Ddx24	1.10739
6.8804e-59	0.383592	0.23	0.048	1.15102e-54	St3gal5	1.52114
2.6338e-83	0.383496	0.703	0.34	4.40608e-79	Morf4l1	0.770279
6.72446e-97	0.383313	0.982	0.83	1.12493e-92	Rpl10	0.448112
1.2527e-78	0.383227	0.41	0.124	2.09565e-74	Sp100	1.17256
1.86688e-57	0.382777	0.56	0.273	3.1231e-53	Maf	0.757439
8.54714e-67	0.380902	0.433	0.162	1.42985e-62	Fam20c	0.958898
2.18247e-73	0.379971	0.495	0.196	3.65106e-69	Hspd1	0.913037
2.11207e-66	0.379409	0.181	0.018	3.53328e-62	Kdm6b	2.45261
1.06654e-89	0.379007	0.407	0.112	1.78421e-85	Trafd1	1.26439
1.4231e-61	0.378385	0.302	0.085	2.38071e-57	Rnf19b	1.20286
1.37724e-80	0.37797	0.231	0.028	2.30399e-76	Uggt1	2.29766
2.99295e-77	0.377424	0.405	0.126	5.00691e-73	2810474O19Rik	1.12395
8.65566e-111	0.377002	0.888	0.485	1.44801e-106	Atox1	0.676319
4.01813e-81	0.376892	0.264	0.041	6.72192e-77	Gnl3	1.95097
1.51014e-84	0.37682	0.181	0.005	2.52631e-80	Mefv	4.54696
1.99523e-59	0.376162	0.311	0.094	3.33783e-55	Rbm47	1.12487
1.1374e-97	0.375763	0.977	0.795	1.90275e-93	Rps2	0.45605
7.30941e-55	0.373734	0.27	0.075	1.22279e-50	Pou2f2	1.18715
2.1476e-86	0.373313	0.599	0.234	3.59272e-82	Slc15a3	0.916454
7.24623e-72	0.373227	0.418	0.143	1.21222e-67	Amdhd2	1.01966
1.66922e-74	0.372993	0.422	0.136	2.79243e-70	Fam46a	1.0781
1.7187e-74	0.372942	0.462	0.168	2.87522e-70	Cbl	0.967972
5.57221e-97	0.371472	0.371	0.08	9.32175e-93	Raly	1.53129
2.76602e-64	0.371405	0.325	0.094	4.62727e-60	Peli1	1.16064
6.74632e-58	0.371351	0.295	0.087	1.12859e-53	Fnip2	1.12937
6.87914e-85	0.370858	0.461	0.15	1.15081e-80	Fubp1	1.06854
1.8294e-78	0.369792	0.45	0.153	3.0604e-74	Frmd4b	1.0209
4.94986e-54	0.368703	0.323	0.109	8.28063e-50	Tlr2	1.00076
6.80157e-76	0.368579	0.258	0.043	1.13783e-71	Phf20l1	1.79421
5.60728e-99	0.368538	0.743	0.32	9.38042e-95	Ncl	0.82977
5.33541e-69	0.367642	0.528	0.218	8.92561e-65	Itgav	0.851381
3.42786e-64	0.367584	0.309	0.086	5.73446e-60	Ubtf	1.18316
5.42001e-75	0.366706	0.447	0.152	9.06713e-71	Fcgr4	1.01184
2.74797e-74	0.366587	0.649	0.307	4.59708e-70	Pla2g7	0.75052
3.88258e-89	0.366445	0.666	0.29	6.49516e-85	Ptms	0.813509
4.28597e-79	0.366266	0.973	0.752	7.17001e-75	Cd52	0.467686
6.22485e-101	0.365342	0.674	0.273	1.04136e-96	Scand1	0.870107
2.73213e-76	0.364676	0.24	0.035	4.57058e-72	Lpar6	1.94494
4.86182e-65	0.364636	0.311	0.086	8.13333e-61	Dennd1a	1.18127
6.6267e-72	0.364112	0.383	0.12	1.10858e-67	Pik3cd	1.07273
1.92463e-60	0.36393	0.319	0.099	3.21972e-56	Man2a1	1.06508
2.14123e-87	0.363745	0.865	0.458	3.58206e-83	Rrbp1	0.672306
8.09445e-58	0.362726	0.293	0.086	1.35412e-53	Tcea1	1.10707
1.89108e-78	0.362241	0.234	0.03	3.16359e-74	Ep400	2.11911
1.2461e-74	0.361044	0.464	0.165	2.0846e-70	Inpp5d	0.957283
7.13983e-62	0.360164	0.415	0.16	1.19442e-57	Ddx39b	0.879225
1.06526e-69	0.359552	0.584	0.262	1.78208e-65	Manf	0.771979
3.40387e-68	0.35926	0.299	0.073	5.69433e-64	Pik3r1	1.2942
7.10151e-64	0.358997	0.501	0.216	1.18801e-59	C5ar1	0.79583
4.80801e-79	0.358629	0.397	0.116	8.04332e-75	Rwdd1	1.12996
9.23882e-74	0.357744	0.431	0.146	1.54556e-69	Supt4a	0.988383
9.02615e-86	0.357715	0.587	0.236	1.50998e-81	Psmb10	0.853573
1.91666e-72	0.354869	0.259	0.048	3.20638e-68	Slc8b1	1.58467
6.32395e-66	0.354455	0.268	0.06	1.05793e-61	Haus8	1.35706
4.32658e-80	0.354382	0.276	0.049	7.23793e-76	Stx16	1.65779
1.39636e-59	0.353681	0.901	0.611	2.33597e-55	Hspa5	0.513151
1.29241e-89	0.353259	0.758	0.359	2.16207e-85	Eif3a	0.725665
1.01142e-69	0.352411	0.199	0.023	1.692e-65	Ric1	2.12514
8.01884e-84	0.352301	0.349	0.08	1.34147e-79	Pnn	1.36615
1.27959e-80	0.351129	0.407	0.121	2.14062e-76	Kdm7a	1.09091
1.64356e-78	0.351037	0.756	0.39	2.74952e-74	Fam49b	0.66346
1.9259e-70	0.350572	0.212	0.027	3.22183e-66	Trim30d	2.00868
3.01413e-74	0.35057	0.192	0.016	5.04234e-70	Dock4	2.58882
5.09815e-73	0.350079	0.402	0.125	8.5287e-69	Sbno1	1.04246
2.63082e-67	0.349165	0.303	0.078	4.40109e-63	Fam213b	1.20224
2.44284e-87	0.348771	0.49	0.163	4.08662e-83	Rab32	0.987849
5.46273e-84	0.348088	0.653	0.28	9.1386e-80	Abcg1	0.783798
1.41972e-76	0.347568	0.507	0.192	2.37505e-72	Arpc4	0.872361
3.29723e-76	0.346772	0.448	0.148	5.51594e-72	Epsti1	0.983254
1.06235e-80	0.346557	0.65	0.289	1.7772e-76	H2-T23	0.753384
3.70379e-65	0.346184	0.381	0.129	6.19607e-61	Rasa4	0.948892
4.42191e-58	0.345994	0.187	0.028	7.39742e-54	Fmnl2	1.70266
8.0771e-72	0.345582	0.22	0.03	1.35122e-67	Marf1	1.9007
2.79087e-69	0.345042	0.476	0.181	4.66885e-65	Ewsr1	0.859896
1.83059e-62	0.34242	0.412	0.153	3.06239e-58	Akr1b3	0.865503
4.07368e-44	0.342308	0.376	0.161	6.81486e-40	F13a1	0.752678
4.62664e-63	0.34157	0.192	0.026	7.7399e-59	Paox	1.82171
9.7538e-68	0.341254	0.194	0.022	1.63171e-63	Slbp	2.06885
8.31432e-78	0.341084	0.239	0.032	1.3909e-73	Setd5	1.94093
6.09557e-78	0.340765	0.256	0.041	1.01973e-73	Mrpl15	1.71051
9.48053e-67	0.339534	0.317	0.086	1.586e-62	Itch	1.12117
2.28895e-70	0.33941	0.278	0.058	3.82919e-66	Sorl1	1.38759
3.06007e-60	0.339072	0.284	0.075	5.11919e-56	Pds5a	1.1329
3.47927e-65	0.338383	0.167	0.013	5.82046e-61	Oas3	2.45696
7.64096e-71	0.338269	0.888	0.565	1.27826e-66	Aldoa	0.522405
1.50971e-73	0.337848	0.851	0.482	2.52559e-69	Mcl1	0.584366
1.71381e-80	0.336247	0.397	0.113	2.86704e-76	Hmgb2	1.08529
4.03356e-64	0.33618	0.334	0.098	6.74775e-60	Ep300	1.03967
1.85377e-80	0.336156	0.163	0.001	3.10117e-76	Farsa	4.98122
3.05022e-58	0.335858	0.353	0.121	5.10271e-54	Lrrc58	0.905023
7.79312e-84	0.335194	0.72	0.338	1.30371e-79	Tapbp	0.693506
9.22937e-98	0.335017	0.872	0.474	1.54398e-93	Cox5a	0.603584
1.18928e-63	0.334757	0.45	0.175	1.98955e-59	Smarca5	0.814273
2.67389e-59	0.334456	0.581	0.28	4.47315e-55	Tnfrsf1b	0.670066
3.3419e-64	0.333798	0.349	0.109	5.59067e-60	Ndufs3	0.978954
8.15125e-77	0.333289	0.412	0.127	1.36362e-72	AB124611	1.0023
4.62027e-84	0.331543	0.851	0.466	7.72925e-80	Taldo1	0.592738
7.78375e-67	0.330474	0.246	0.046	1.30214e-62	Xaf1	1.45172
1.46702e-86	0.330324	0.801	0.422	2.45418e-82	Gnb2	0.612476
2.03654e-83	0.329903	0.275	0.043	3.40692e-79	Ifi209	1.71176
2.48205e-80	0.328793	0.93	0.599	4.15222e-76	Clta	0.502098
1.8776e-57	0.328396	0.206	0.038	3.14103e-53	Nrip1	1.40937
7.44116e-65	0.328124	0.333	0.099	1.24483e-60	Cdk9	1.00244
4.77337e-63	0.328044	0.259	0.058	7.98537e-59	Ccnl2	1.24946
6.69166e-68	0.327553	0.204	0.026	1.11945e-63	Chd7	1.85613
2.40579e-84	0.327441	0.683	0.306	4.02465e-80	Sf3b1	0.707729
5.83319e-57	0.327268	0.315	0.099	9.75834e-53	Tifab	0.945776
2.26423e-59	0.327187	0.683	0.363	3.78783e-55	Ptafr	0.599112
4.42487e-68	0.327129	0.209	0.027	7.40237e-64	Gbp3	1.84784
4.4733e-62	0.326966	0.374	0.125	7.48339e-58	Usp25	0.905817
3.22851e-71	0.326619	0.269	0.054	5.40098e-67	Lpin2	1.37282
1.71934e-73	0.324653	0.593	0.26	2.87628e-69	Acp2	0.713034
5.50558e-80	0.323572	0.87	0.508	9.21029e-76	Atp5h	0.543452
1.35827e-73	0.323427	0.165	0.007	2.27224e-69	Trim12c	3.13914
1.92348e-72	0.322717	0.364	0.104	3.21778e-68	Phip	1.03043
2.43939e-60	0.322439	0.223	0.043	4.08085e-56	Fam208a	1.35668
2.22368e-67	0.322078	0.211	0.03	3.71999e-63	Npm3	1.69896
6.11155e-59	0.321831	0.548	0.257	1.0224e-54	Ifngr1	0.660538
3.49807e-68	0.321414	0.327	0.089	5.85193e-64	Phf3	1.06164
3.80016e-64	0.320872	0.182	0.02	6.35729e-60	Nod1	1.94662
3.46553e-70	0.320709	0.292	0.065	5.79748e-66	Filip1l	1.24863
1.80409e-58	0.320397	0.244	0.055	3.01806e-54	Ccr1	1.20272
1.07039e-70	0.319515	0.191	0.019	1.79066e-66	Taf15	2.10439
8.86786e-83	0.31941	0.678	0.303	1.4835e-78	Snrpe	0.691886
1.57096e-64	0.31831	0.388	0.133	2.62806e-60	Ptk2b	0.863665
1.77558e-54	0.318283	0.866	0.562	2.97037e-50	Mafb	0.481876
8.41661e-61	0.31776	0.187	0.025	1.40801e-56	Hyou1	1.69775
2.35333e-57	0.317255	0.206	0.038	3.93689e-53	Zcchc7	1.36155
3.74507e-59	0.317219	0.204	0.035	6.26513e-55	Zfp800	1.43806
8.911e-47	0.31687	0.312	0.111	1.49072e-42	Rgl1	0.817053
1.2822e-87	0.316716	0.708	0.317	2.14499e-83	Son	0.685734
1.04403e-68	0.316027	0.543	0.235	1.74656e-64	Hnrnpm	0.70042
1.34323e-67	0.315769	0.24	0.043	2.24709e-63	Tnrc6c	1.4299
1.51807e-77	0.315364	0.154	0	2.53958e-73	Fbxo6	4.85661
7.38908e-61	0.315259	0.267	0.065	1.23612e-56	BC005624	1.12232
3.72961e-72	0.314966	0.247	0.041	6.23927e-68	Ubn2	1.52542
3.29689e-74	0.314227	0.443	0.151	5.51537e-70	Scaf11	0.864613
8.23817e-64	0.313965	0.26	0.057	1.37816e-59	Zc3h7a	1.21837
5.14579e-65	0.3135	0.256	0.055	8.60839e-61	Cdc40	1.23471
3.91773e-62	0.313426	0.359	0.117	6.55396e-58	Git2	0.885985
1.29414e-64	0.313369	0.179	0.019	2.16497e-60	Hax1	1.93425
1.90953e-91	0.311682	0.719	0.321	3.19446e-87	Arf5	0.677038
2.95397e-52	0.311652	0.195	0.037	4.9417e-48	Nfkbiz	1.29302
1.2511e-68	0.311542	0.453	0.166	2.09297e-64	Dync1h1	0.801867
1.25124e-67	0.311287	0.507	0.212	2.09321e-63	Snrpf	0.710913
4.63313e-76	0.309886	0.323	0.075	7.75076e-72	Pdia4	1.17757
3.28737e-59	0.309799	0.191	0.029	5.49944e-55	Maz	1.51722
7.14441e-65	0.309661	0.264	0.058	1.19519e-60	Mark2	1.20221
4.50729e-67	0.309257	0.45	0.172	7.54024e-63	Snu13	0.764646
3.39976e-75	0.308756	0.161	0.004	5.68746e-71	Mrps18b	3.5507
5.4122e-61	0.308621	0.956	0.68	9.05407e-57	Calr	0.427597
2.86551e-70	0.308493	0.433	0.149	4.7937e-66	Slc29a3	0.840111
1.72348e-86	0.307451	0.553	0.207	2.88321e-82	Lamtor2	0.783504
8.67624e-64	0.307367	0.505	0.216	1.45145e-59	Sf3b5	0.686817
2.55572e-64	0.306387	0.253	0.054	4.27546e-60	Ociad1	1.21119
5.30757e-66	0.306168	0.246	0.048	8.87903e-62	Ifih1	1.29857
3.87112e-58	0.305897	0.352	0.118	6.47599e-54	Ranbp2	0.841217
1.63688e-70	0.305306	0.7	0.346	2.73833e-66	Ptpn6	0.60032
2.99616e-58	0.304787	0.232	0.049	5.01227e-54	Eml4	1.19848
2.33261e-61	0.302374	0.284	0.075	3.90222e-57	Sap30	1.01028
5.46591e-60	0.3023	0.433	0.167	9.14393e-56	Itga4	0.739525
3.06083e-54	0.302107	0.361	0.132	5.12046e-50	Arid1a	0.768031
1.23613e-48	0.302002	0.245	0.068	2.06793e-44	Mertk	0.948597
3.85038e-72	0.301307	0.186	0.015	6.4413e-68	Lsm7	2.24173
7.62913e-60	0.301179	0.169	0.018	1.27628e-55	Gbp9	1.81783
5.41829e-63	0.300107	0.279	0.068	9.06425e-59	Smg1	1.07346
2.3004e-55	0.299102	0.243	0.06	3.84834e-51	Cdc26	1.03831
1.76385e-64	0.29894	0.163	0.012	2.95074e-60	Nrbf2	2.21488
9.56903e-57	0.298871	0.283	0.079	1.6008e-52	Fnip1	0.950341
2.33764e-67	0.298565	0.171	0.013	3.91065e-63	Dohh	2.21977
8.84425e-55	0.297576	0.354	0.124	1.47955e-50	Mindy2	0.786135
2.23352e-63	0.297241	0.357	0.113	3.73646e-59	Rsrc2	0.862724
7.37095e-70	0.296703	0.561	0.236	1.23309e-65	Gmfg	0.676628
1.09746e-73	0.296376	0.698	0.341	1.83593e-69	Rap1a	0.589375
1.30215e-59	0.296339	0.18	0.022	2.17837e-55	Sema4a	1.66691
1.05743e-54	0.296004	0.192	0.034	1.76898e-50	Tbc1d9	1.29166
1.32545e-77	0.295929	0.91	0.551	2.21734e-73	Capza2	0.480027
5.2301e-52	0.295061	0.23	0.056	8.74943e-48	Ascc3	1.02824
1.71767e-58	0.295006	0.377	0.136	2.87349e-54	Iscu	0.761763
6.34557e-57	0.294128	0.3	0.089	1.06155e-52	H2-M3	0.891297
2.50676e-86	0.294116	0.81	0.426	4.19356e-82	Sec61b	0.546408
8.89757e-59	0.294085	0.201	0.033	1.48848e-54	Pla2g4a	1.37467
7.20076e-68	0.29398	0.717	0.372	1.20461e-63	Clec4a3	0.55179
1.04333e-59	0.293933	0.321	0.097	1.74538e-55	Tor3a	0.881798
1.96414e-68	0.293466	0.602	0.269	3.28581e-64	Srsf5	0.633214
1.99053e-61	0.293004	0.419	0.159	3.32996e-57	Nisch	0.726442
1.02271e-70	0.292855	0.3	0.071	1.71089e-66	Morc3	1.08465
2.13771e-57	0.291653	0.268	0.07	3.57618e-53	Trp53	0.977037
2.45711e-55	0.291159	0.607	0.313	4.1105e-51	Plek	0.547163
4.2122e-65	0.291129	0.237	0.044	7.04658e-61	Pgap2	1.27773
1.54972e-66	0.291035	0.333	0.092	2.59253e-62	Prpf4b	0.950145
8.80707e-58	0.290967	0.48	0.209	1.47333e-53	Adam10	0.637735
6.65833e-61	0.290772	0.187	0.025	1.11387e-56	Bcl7c	1.55355
1.47063e-42	0.290551	0.267	0.092	2.46021e-38	AU020206	0.760561
3.34634e-59	0.290387	0.52	0.231	5.59809e-55	Dnmt3a	0.626562
6.39444e-70	0.29006	0.5	0.199	1.06973e-65	Zmiz1	0.693923
1.67718e-59	0.289959	0.476	0.201	2.80576e-55	Llph	0.654126
2.19156e-53	0.289312	0.219	0.048	3.66626e-49	Sp140	1.0924
4.08268e-53	0.289127	0.254	0.067	6.82991e-49	Cep350	0.953743
1.48382e-58	0.288534	0.336	0.107	2.48229e-54	Rbm5	0.828612
4.06428e-61	0.288485	0.579	0.277	6.79913e-57	Ninj1	0.581995
9.9372e-64	0.288222	0.256	0.056	1.66239e-59	Adap1	1.11795
7.422e-47	0.287749	0.303	0.107	1.24163e-42	U2af2	0.745195
1.0571e-71	0.287642	0.452	0.158	1.76842e-67	Eif4g1	0.773893
5.51586e-58	0.287378	0.339	0.111	9.22748e-54	Prex1	0.805135
2.1153e-64	0.28669	0.426	0.156	3.53868e-60	Lcp2	0.735724
3.29624e-55	0.284917	0.195	0.034	5.51427e-51	2310035C23Rik	1.2627
2.77874e-61	0.284518	0.274	0.068	4.64856e-57	Atf7ip	0.999462
1.26979e-81	0.284039	0.616	0.258	2.12424e-77	Calm3	0.652865
2.26582e-45	0.283907	0.202	0.048	3.79049e-41	Cbfa2t3	0.988778
2.66601e-64	0.283676	0.302	0.079	4.45997e-60	Znrd1	0.962585
7.7936e-72	0.283634	0.633	0.293	1.30379e-67	Ms4a6d	0.592542
4.17693e-62	0.282547	0.602	0.291	6.98759e-58	Itgb5	0.565094
2.33815e-52	0.280422	0.374	0.143	3.91149e-48	Pfdn2	0.685476
3.40538e-43	0.278277	0.274	0.095	5.69687e-39	Furin	0.726171
1.11889e-53	0.277954	0.278	0.08	1.87179e-49	Kdm2a	0.85857
1.34545e-57	0.276992	0.273	0.072	2.25081e-53	Pilra	0.922181
3.37294e-47	0.275371	0.301	0.105	5.64259e-43	Slc38a1	0.720754
9.12762e-55	0.275353	0.224	0.05	1.52696e-50	Atp8a1	1.02798
1.22246e-57	0.275272	0.236	0.051	2.04506e-53	Rsbn1l	1.06499
4.06828e-41	0.275166	0.226	0.068	6.80582e-37	Hebp1	0.797275
3.88168e-40	0.274875	0.966	0.766	6.49366e-36	Lgmn	0.342177
2.69249e-53	0.274046	0.427	0.18	4.50427e-49	Ndufab1	0.615883
6.36156e-53	0.273517	0.398	0.158	1.06422e-48	Ap3s1	0.647974
2.11155e-68	0.273258	0.768	0.412	3.53241e-64	Tma7	0.497304
1.0426e-64	0.273238	0.624	0.301	1.74417e-60	Bsg	0.548233
1.1549e-62	0.273083	0.772	0.431	1.93203e-58	Arf1	0.47805
4.84472e-62	0.272701	0.455	0.175	8.10474e-58	Brd2	0.670697
3.97428e-67	0.272574	0.531	0.227	6.64857e-63	Sppl2a	0.610703
4.82853e-35	0.272441	0.366	0.173	8.07766e-31	Txnrd1	0.544882
4.20928e-63	0.271895	0.365	0.117	7.04171e-59	Kpna4	0.78143
6.049e-51	0.271888	0.257	0.071	1.01194e-46	AC149090.1	0.862658
2.31632e-49	0.271821	0.309	0.106	3.87497e-45	Cmklr1	0.724074
4.59401e-55	0.271807	0.221	0.047	7.68532e-51	Lsm5	1.05385
4.94943e-58	0.271573	0.281	0.076	8.2799e-54	Ubn1	0.887348
1.40656e-53	0.27145	0.204	0.04	2.35304e-49	Dhx58	1.10752
8.04346e-66	0.27133	0.351	0.104	1.34559e-61	Bod1l	0.835412
1.0648e-55	0.271261	0.372	0.135	1.7813e-51	U2surp	0.695924
8.69676e-68	0.270058	0.468	0.174	1.45488e-63	Prpf38b	0.686886
1.74431e-62	0.269816	0.188	0.023	2.91806e-58	Adgre4	1.53713
1.87209e-57	0.26979	0.815	0.488	3.13181e-53	Dynll1	0.441524
7.75109e-52	0.267852	0.397	0.159	1.29668e-47	Hip1	0.629214
1.84654e-48	0.267675	0.324	0.12	3.08908e-44	Plekhm2	0.66713
2.47632e-58	0.266383	0.634	0.321	4.14264e-54	Spcs2	0.510233
3.19744e-49	0.266357	0.252	0.072	5.349e-45	Gatad2b	0.81856
1.01592e-49	0.266099	0.264	0.077	1.69953e-45	Rreb1	0.807472
1.69787e-44	0.265703	0.267	0.088	2.84037e-40	Icam1	0.723904
4.69324e-52	0.264857	0.248	0.064	7.85132e-48	Vapb	0.88763
6.76465e-48	0.264794	0.201	0.045	1.13166e-43	Setd1b	0.967701
6.58955e-47	0.263879	0.2	0.045	1.10237e-42	Rsf1	0.959561
7.63198e-68	0.263656	0.589	0.261	1.27675e-63	Chmp4b	0.573038
1.59434e-59	0.263258	0.35	0.115	2.66717e-55	Bptf	0.737121
3.69685e-53	0.262816	0.214	0.045	6.18446e-49	Hipk2	1.02259
1.05882e-70	0.26109	0.743	0.393	1.77129e-66	Ssr4	0.481365
7.69921e-60	0.260921	0.958	0.695	1.288e-55	Gabarap	0.354556
3.97805e-52	0.260578	0.911	0.645	6.65487e-48	Rpl35	0.362422
9.95269e-55	0.260465	0.285	0.084	1.66498e-50	Jarid2	0.789706
7.9059e-49	0.259593	0.467	0.214	1.32258e-44	Psmd2	0.541205
4.00481e-64	0.258614	0.615	0.282	6.69965e-60	Mtdh	0.544683
1.34227e-71	0.258422	0.637	0.295	2.24549e-67	Selenok	0.539722
8.88845e-49	0.258365	0.348	0.133	1.48695e-44	Larp1	0.628747
1.6273e-42	0.258322	0.326	0.131	2.72231e-38	Kmt5a	0.597256
3.76038e-52	0.258169	0.47	0.21	6.29074e-48	Cap1	0.551543
6.97013e-47	0.257822	0.243	0.069	1.16603e-42	Kmt2c	0.793046
1.46365e-45	0.257362	0.29	0.1	2.44853e-41	H2-T22	0.6785
4.27269e-60	0.256414	0.205	0.034	7.14779e-56	Nupr1	1.19466
3.05853e-66	0.256311	0.446	0.161	5.11662e-62	Luc7l3	0.668507
5.43466e-45	0.256285	0.425	0.196	9.09164e-41	Ndufb4	0.528743
1.72567e-45	0.256175	0.261	0.082	2.88687e-41	Dok1	0.726757
3.44799e-42	0.256092	0.326	0.129	5.76814e-38	Bcl2a1d	0.600618
8.21063e-44	0.256046	0.249	0.078	1.37356e-39	Stip1	0.724495
4.94434e-41	0.255813	0.29	0.108	8.27139e-37	Slc30a1	0.628694
3.94518e-50	0.25491	0.289	0.093	6.59989e-46	Mrpl21	0.715233
2.35821e-57	0.25483	0.634	0.315	3.94506e-53	Smpdl3a	0.497115
2.97493e-57	0.254708	0.309	0.093	4.97677e-53	Golga4	0.764124
2.65842e-45	0.254548	0.256	0.078	4.44727e-41	Dtx3l	0.740502
2.24585e-42	0.254541	0.71	0.415	3.75708e-38	Sdc3	0.425233
4.55046e-52	0.254424	0.378	0.144	7.61246e-48	Snx20	0.624494
4.25484e-48	0.253989	0.241	0.066	7.11792e-44	Rab5a	0.805411
1.14996e-48	0.253086	0.471	0.219	1.92378e-44	Epb41l2	0.52054
4.86475e-49	0.252938	0.431	0.185	8.13824e-45	Ccdc88a	0.559059
2.96058e-47	0.25251	0.28	0.093	4.95276e-43	Ogfr	0.686434
5.96017e-40	0.252322	0.235	0.075	9.97077e-36	Tnfaip3	0.697595
1.33479e-65	0.252304	0.404	0.133	2.23297e-61	Tra2a	0.712802
7.85263e-51	0.252077	0.738	0.43	1.31367e-46	Tspo	0.422802
6.64072e-46	0.251801	0.564	0.292	1.11093e-41	Zfand5	0.470251
2.29354e-48	0.251494	0.394	0.164	3.83687e-44	Emg1	0.569476
2.6309e-62	0.250893	0.206	0.032	4.40123e-58	Ccdc88b	1.23057
4.60404e-58	0.250679	0.221	0.043	7.70209e-54	Prmt1	1.04528
8.66914e-35	0.250356	0.631	0.387	1.45026e-30	Gpnmb	0.39792
1.05319e-55	0.248959	0.397	0.15	1.76188e-51	Gm21188	0.617729
9.61544e-48	0.248939	0.474	0.222	1.60857e-43	Slamf7	0.508608
3.14359e-51	0.248519	0.212	0.047	5.25891e-47	Mga	0.924316
5.54195e-45	0.248194	0.247	0.076	9.27112e-41	Rest	0.712837
7.44102e-45	0.247655	0.421	0.187	1.24481e-40	Tns3	0.529252
1.64499e-36	0.247583	0.966	0.777	2.7519e-32	Cstb	0.303894
1.15003e-49	0.246066	0.462	0.207	1.92389e-45	Grk2	0.523882
2.36318e-61	0.246053	0.364	0.118	3.95336e-57	Il10ra	0.699713
5.44169e-51	0.245623	0.312	0.104	9.1034e-47	Fndc3a	0.672232
9.05721e-64	0.245181	0.402	0.136	1.51518e-59	Plbd1	0.675089
9.66126e-35	0.245113	0.233	0.083	1.61623e-30	Tbc1d1	0.6141
1.24917e-45	0.244998	0.199	0.046	2.08974e-41	Ddx58	0.870619
9.6588e-52	0.243965	0.31	0.1	1.61582e-47	Fcho2	0.687537
1.31074e-66	0.243844	0.478	0.189	2.19274e-62	Tmem160	0.585716
2.87562e-56	0.243765	0.35	0.119	4.81062e-52	Rufy3	0.661378
2.08015e-54	0.243695	0.461	0.197	3.47988e-50	Pdcd5	0.542722
8.63381e-44	0.243466	0.239	0.071	1.44435e-39	Dennd1b	0.718376
2.02559e-56	0.243376	0.202	0.036	3.38861e-52	Prdm1	1.06874
2.64897e-46	0.24286	0.249	0.074	4.43146e-42	Herc1	0.719905
2.59664e-55	0.242767	0.624	0.312	4.34391e-51	Fcgr1	0.470455
4.48069e-29	0.240743	0.28	0.126	7.49575e-25	Gas2l3	0.495647
6.16105e-44	0.239887	0.24	0.071	1.03068e-39	Med13l	0.710777
1.61308e-49	0.239881	0.199	0.042	2.69853e-45	Zfp644	0.918005
3.17126e-51	0.238899	0.218	0.05	5.30519e-47	Akap9	0.867998
8.85496e-79	0.238528	0.568	0.224	1.48135e-74	Lamtor4	0.578992
1.21906e-55	0.238509	0.319	0.1	2.03937e-51	Clec4d	0.691677
3.49475e-61	0.238497	0.432	0.16	5.84637e-57	Nipbl	0.606063
1.65957e-57	0.23773	0.467	0.194	2.77629e-53	Arhgap17	0.544214
2.18519e-50	0.23748	0.186	0.034	3.6556e-46	Lrrk1	1.00389
7.16504e-56	0.237079	0.424	0.165	1.19864e-51	Myo9b	0.574408
7.75687e-57	0.235483	0.171	0.021	1.29765e-52	Pilrb2	1.29895
2.35559e-41	0.235247	0.248	0.081	3.94067e-37	Sh3bp1	0.641114
1.00522e-38	0.234969	0.268	0.1	1.68164e-34	Got1	0.57247
3.65469e-46	0.234493	0.379	0.156	6.11393e-42	Spag9	0.535378
1.02777e-68	0.234079	0.832	0.448	1.71935e-64	Cd300c2	0.425227
1.56088e-59	0.233764	0.185	0.025	2.61119e-55	Ube2v2	1.23561
1.89196e-65	0.233736	0.335	0.097	3.16506e-61	Glyr1	0.731789
7.15255e-50	0.233705	0.346	0.126	1.19655e-45	Nsd1	0.594574
8.2041e-69	0.233411	0.968	0.724	1.37246e-64	Arpc1b	0.307823
7.89879e-40	0.232162	0.237	0.077	1.32139e-35	Tor1a	0.632441
1.32233e-52	0.231631	0.669	0.363	2.21212e-48	Ccr2	0.415446
6.63669e-52	0.231577	0.37	0.137	1.11025e-47	Ezr	0.582881
3.96473e-44	0.231232	0.24	0.071	6.6326e-40	Rhoh	0.685131
4.31126e-50	0.23112	0.395	0.163	7.21231e-46	Rcbtb2	0.527701
1.21155e-48	0.230953	0.22	0.053	2.0268e-44	Slfn8	0.806501
6.10048e-25	0.230949	0.731	0.532	1.02055e-20	Fos	0.311483
1.80544e-54	0.229847	0.58	0.291	3.02033e-50	Blvrb	0.442894
9.83678e-42	0.229196	0.221	0.064	1.64559e-37	Tnrc18	0.684492
4.51229e-70	0.229096	0.661	0.303	7.54861e-66	Tpr	0.483809
1.32079e-37	0.228965	0.264	0.097	2.20955e-33	Sh3bp2	0.564923
9.62326e-48	0.228865	0.247	0.07	1.60988e-43	Ubald2	0.70662
3.48355e-47	0.228823	0.383	0.159	5.82762e-43	Gls	0.518575
1.0409e-39	0.228644	0.225	0.07	1.74131e-35	Acly	0.64306
6.59717e-45	0.2279	0.242	0.071	1.10364e-40	Slc38a2	0.680886
8.29906e-42	0.227774	0.256	0.086	1.38835e-37	St6galnac4	0.607398
1.27154e-36	0.227463	0.401	0.196	2.12715e-32	Sept9	0.442781
6.39863e-53	0.227265	0.474	0.209	1.07043e-48	Selenos	0.491889
6.70321e-60	0.226129	0.354	0.115	1.12138e-55	Sltm	0.640398
4.78898e-44	0.22489	0.374	0.156	8.01148e-40	Cisd2	0.506679
7.52085e-55	0.224697	0.28	0.078	1.25816e-50	Ifi35	0.714944
4.0435e-54	0.223745	0.555	0.263	6.76437e-50	Psmb2	0.454866
7.65484e-46	0.223701	0.217	0.056	1.28058e-41	Rbm6	0.7355
4.42038e-58	0.222265	0.906	0.601	7.39485e-54	Gm2a	0.329578
1.8012e-51	0.221459	0.359	0.134	3.01322e-47	Lrrfip1	0.55211
1.17006e-38	0.221142	0.278	0.104	1.95739e-34	Dhx9	0.539275
7.90023e-46	0.220728	0.2	0.047	1.32163e-41	Ccnt1	0.774483
3.28607e-61	0.220114	0.727	0.39	5.49727e-57	Nedd8	0.400057
7.55407e-49	0.219425	0.266	0.079	1.26372e-44	Tgs1	0.65581
7.62995e-49	0.219226	0.358	0.136	1.27641e-44	Frrs1	0.537554
3.32095e-40	0.21922	0.235	0.074	5.55562e-36	Kat6a	0.613293
1.31556e-66	0.219184	0.54	0.223	2.2008e-62	Fis1	0.507981
1.29082e-47	0.218729	0.362	0.142	2.15941e-43	Psmd11	0.52092
3.19321e-55	0.218239	0.442	0.177	5.34192e-51	Ptpre	0.515838
3.25265e-40	0.218099	0.221	0.065	5.44136e-36	Idnk	0.642666
3.08331e-66	0.218067	0.434	0.153	5.15806e-62	Anp32a	0.58062
4.93241e-37	0.217991	0.236	0.08	8.25143e-33	Adrm1	0.571621
4.80556e-38	0.216673	0.288	0.109	8.03922e-34	Ythdc1	0.524384
8.5796e-46	0.216517	0.259	0.08	1.43528e-41	Ppdpf	0.623089
4.55488e-46	0.216142	0.555	0.284	7.61986e-42	Soat1	0.408024
5.06436e-49	0.215791	0.351	0.133	8.47217e-45	Nipa2	0.529669
2.00054e-44	0.215774	0.4	0.175	3.3467e-40	G3bp2	0.466539
1.29931e-59	0.215688	0.665	0.334	2.17361e-55	Skap2	0.416956
5.63042e-59	0.215352	0.324	0.098	9.41913e-55	Lsm12	0.646056
2.87358e-48	0.214441	0.313	0.109	4.80721e-44	Tgif1	0.564033
5.23174e-39	0.21417	0.402	0.188	8.75217e-35	Ppp2r5a	0.434831
9.52027e-47	0.214139	0.338	0.126	1.59265e-42	Tomm5	0.5322
5.68267e-50	0.214019	0.305	0.1	9.50654e-46	Zmynd8	0.593417
5.96302e-47	0.213854	0.631	0.342	9.97554e-43	Vcp	0.383358
1.7125e-58	0.213715	0.92	0.606	2.86484e-54	Rhoa	0.319184
9.20679e-52	0.2131	0.19	0.035	1.5402e-47	Acads	0.899756
4.39993e-41	0.213071	0.319	0.125	7.36063e-37	Map3k1	0.503479
4.04254e-46	0.212976	0.267	0.083	6.76277e-42	Brd1	0.611448
1.48162e-52	0.212183	0.5	0.228	2.47859e-48	Rnpep	0.445762
2.05831e-41	0.211754	0.326	0.129	3.44334e-37	Supt16	0.496631
2.98525e-37	0.211336	0.376	0.174	4.99403e-33	Nudc	0.43186
2.36607e-48	0.210656	0.268	0.082	3.9582e-44	Sap18	0.613649
7.42646e-59	0.210171	0.619	0.296	1.24237e-54	Cct8	0.42515
3.31821e-54	0.209972	0.229	0.051	5.55104e-50	Snrnp48	0.788257
3.26144e-45	0.20996	0.216	0.057	5.45606e-41	Spen	0.676886
2.5831e-35	0.209192	0.265	0.103	4.32126e-31	Znfx1	0.490583
4.82501e-42	0.208625	0.242	0.076	8.07176e-38	Camta2	0.58706
5.41465e-42	0.208486	0.206	0.054	9.05816e-38	Daxx	0.671064
9.35819e-46	0.208179	0.813	0.532	1.56553e-41	Rpl31	0.312269
2.32572e-44	0.208011	0.262	0.084	3.8907e-40	Setd2	0.579776
1.28094e-42	0.207322	0.554	0.292	2.14289e-38	Mapkapk2	0.380319
1.14449e-75	0.207095	0.813	0.431	1.91462e-71	Pomp	0.381787
1.59009e-41	0.206331	0.227	0.067	2.66006e-37	Vcpip1	0.608273
3.35623e-37	0.206268	0.344	0.152	5.61463e-33	Thrap3	0.438002
4.06329e-47	0.206206	0.303	0.103	6.79748e-43	Thoc2	0.552925
3.35018e-40	0.205887	0.447	0.218	5.60451e-36	Khdrbs1	0.403647
2.91092e-42	0.205769	0.458	0.219	4.86968e-38	Ncf4	0.411538
3.91057e-42	0.204675	0.247	0.079	6.542e-38	Sp3	0.56803
2.2844e-66	0.204127	0.75	0.394	3.82157e-62	Atp5j	0.378949
1.25176e-38	0.204063	0.232	0.075	2.09407e-34	Ankrd44	0.556971
1.60704e-37	0.203906	0.285	0.108	2.68841e-33	Ctcf	0.492485
2.21028e-35	0.203826	0.262	0.099	3.69758e-31	Lfng	0.489931
2.05409e-52	0.203725	0.557	0.264	3.43629e-48	Cdk2ap2	0.414141
1.45499e-36	0.203031	0.224	0.072	2.43406e-32	Stk10	0.554621
2.45898e-39	0.202824	0.357	0.154	4.11362e-35	Jmjd1c	0.441514
1.65958e-32	0.202645	0.355	0.171	2.77631e-28	Arl8a	0.397452
1.35948e-36	0.202537	0.492	0.261	2.27428e-32	Capza1	0.367706
7.82891e-48	0.201693	0.311	0.107	1.3097e-43	Baz1b	0.536125
3.49494e-59	0.201588	0.377	0.129	5.84668e-55	Arglu1	0.546752
1.85154e-56	0.201512	0.813	0.481	3.09745e-52	Atp6v0e	0.333665
7.78198e-41	0.20143	0.235	0.072	1.30185e-36	Mphosph10	0.577269
4.70219e-44	0.201073	0.718	0.412	7.8663e-40	Aprt	0.34211
3.09115e-45	0.200972	0.541	0.279	5.17118e-41	Nsa2	0.376213
2.32942e-44	0.200933	0.354	0.141	3.89689e-40	Hectd1	0.471061
9.32664e-62	0.200909	0.446	0.168	1.56025e-57	Atrx	0.503402
6.33485e-46	0.199993	0.363	0.145	1.05976e-41	Immt	0.468371
1.05463e-40	0.199993	0.301	0.114	1.76429e-36	Slc15a4	0.485467
1.58893e-54	0.198868	0.247	0.059	2.65812e-50	Zc3h13	0.711891
8.78999e-45	0.198256	0.369	0.152	1.47048e-40	Gpr65	0.451583
1.71364e-41	0.197434	0.226	0.066	2.86674e-37	Golgb1	0.587107
1.97954e-46	0.197241	0.409	0.173	3.31158e-42	Cox14	0.440829
2.96099e-52	0.19699	0.598	0.293	4.95343e-48	Gna13	0.388779
4.4389e-54	0.19644	0.669	0.354	7.42583e-50	Plekho1	0.361039
2.75583e-44	0.196264	0.242	0.071	4.61023e-40	Rb1cc1	0.58637
2.55761e-43	0.196133	0.294	0.105	4.27863e-39	Elmo1	0.501418
4.12609e-39	0.195969	0.464	0.227	6.90253e-35	Ubap2l	0.383669
1.54107e-40	0.195734	0.278	0.1	2.57806e-36	Wtap	0.494674
1.66466e-39	0.19564	0.258	0.09	2.78481e-35	Atxn2l	0.504751
1.65937e-47	0.195636	0.234	0.062	2.77597e-43	Slc7a7	0.635815
1.74391e-41	0.195382	0.436	0.205	2.91738e-37	1810037I17Rik	0.396216
1.13582e-59	0.19406	0.438	0.165	1.90012e-55	Srsf11	0.485704
9.37347e-43	0.193669	0.205	0.052	1.56809e-38	Mark3	0.640357
7.67999e-44	0.193368	0.359	0.144	1.28479e-39	Tmem208	0.450773
8.78197e-38	0.193122	0.271	0.1	1.46914e-33	Susd6	0.475782
8.35537e-44	0.192652	0.476	0.225	1.39777e-39	Tor1aip1	0.390223
5.40033e-32	0.191981	0.364	0.176	9.03422e-28	Nono	0.375704
8.3176e-44	0.191808	0.462	0.219	1.39145e-39	Usf2	0.386966
3.63355e-59	0.191651	0.889	0.557	6.07856e-55	Ctsc	0.30049
2.68758e-36	0.190574	0.355	0.159	4.49605e-32	Epn1	0.400318
2.16722e-38	0.190559	0.974	0.764	3.62554e-34	Mpeg1	0.239799
1.95126e-60	0.190095	0.591	0.265	3.26425e-56	Fcgr2b	0.408531
5.079e-34	0.189858	0.253	0.096	8.49666e-30	Zfp638	0.453151
3.17599e-52	0.189459	0.462	0.199	5.31311e-48	Ncor1	0.418803
4.81821e-35	0.188774	0.29	0.12	8.06038e-31	Cnot1	0.421112
1.55592e-38	0.188662	0.304	0.12	2.60289e-34	Crlf3	0.441179
1.53427e-38	0.188132	0.414	0.193	2.56668e-34	Npc1	0.383679
3.7488e-40	0.187965	0.286	0.105	6.27137e-36	Arfgef1	0.46746
4.31722e-36	0.187512	0.228	0.076	7.22228e-32	Nin	0.497126
4.44558e-42	0.187309	0.234	0.07	7.43701e-38	Phf11b	0.54788
8.5434e-47	0.187201	0.369	0.146	1.42923e-42	Tsc22d4	0.442803
2.47585e-52	0.186925	0.769	0.436	4.14185e-48	Arl6ip1	0.322298
2.59985e-39	0.185981	0.23	0.072	4.34929e-35	Yme1l1	0.521653
1.10086e-40	0.185845	0.303	0.115	1.84163e-36	Neu1	0.450487
3.27035e-34	0.185686	0.25	0.094	5.47098e-30	Svbp	0.446362
1.35293e-38	0.18527	0.236	0.076	2.26332e-34	Diaph2	0.508415
5.17151e-34	0.184937	0.238	0.085	8.65142e-30	Rnf111	0.463315
4.74135e-33	0.184759	0.243	0.091	7.9318e-29	Cklf	0.444518
3.148e-35	0.183644	0.965	0.814	5.26628e-31	Rps18	0.215068
1.46054e-19	0.183563	0.628	0.438	2.44333e-15	Dusp1	0.257316
1.82475e-45	0.18326	0.467	0.216	3.05262e-41	Crlf2	0.378682
8.3762e-40	0.183159	0.218	0.065	1.40126e-35	Vps13c	0.532381
2.57041e-42	0.182699	0.427	0.198	4.30003e-38	Dnajb11	0.37506
1.96942e-43	0.182496	0.431	0.197	3.29465e-39	Snrpd3	0.37998
6.28815e-31	0.180897	0.277	0.117	1.05194e-26	Ddx39	0.394554
8.57239e-55	0.179662	0.82	0.483	1.43407e-50	Atp6v1f	0.29883
2.0862e-36	0.179624	0.253	0.092	3.49001e-32	Rftn1	0.445537
2.61096e-41	0.179562	0.474	0.232	4.36787e-37	Trir	0.351704
1.62218e-43	0.179098	0.44	0.198	2.71374e-39	Tmem86a	0.378861
1.82736e-41	0.179022	0.297	0.11	3.05698e-37	Rnf10	0.443078
4.57756e-41	0.178748	0.494	0.247	7.6578e-37	Hnrnpd	0.343586
2.5189e-39	0.176993	0.345	0.146	4.21388e-35	Psmd13	0.391427
3.22882e-41	0.175804	0.238	0.075	5.40149e-37	Tmf1	0.492253
2.0412e-37	0.175797	0.354	0.155	3.41472e-33	Atxn7l3b	0.377164
4.24064e-35	0.175172	0.235	0.083	7.09416e-31	Tctex1d2	0.44264
2.67373e-43	0.175012	0.436	0.2	4.47289e-39	Rbm8a	0.363358
7.3337e-39	0.174285	0.228	0.072	1.22685e-34	Dhx36	0.484597
6.73542e-44	0.173086	0.419	0.189	1.12677e-39	Ak2	0.364438
1.48485e-48	0.171815	0.294	0.095	2.48401e-44	Rtf1	0.481082
9.39704e-34	0.171692	0.277	0.111	1.57203e-29	Acp1	0.393047
1.07573e-59	0.170776	0.707	0.358	1.79958e-55	Srsf3	0.328093
2.7109e-41	0.170536	0.221	0.065	4.53507e-37	Nufip2	0.502512
1.2319e-49	0.169939	0.551	0.266	2.06084e-45	Sf3b6	0.339262
6.91954e-47	0.169664	0.34	0.128	1.15757e-42	Ube2f	0.418014
4.1562e-41	0.169371	0.272	0.093	6.95292e-37	Cdk11b	0.447271
1.85623e-41	0.168758	0.219	0.062	3.1053e-37	Cnot4	0.513306
3.99622e-44	0.168394	0.691	0.397	6.68528e-40	Myl12b	0.285897
2.3568e-36	0.168367	0.283	0.112	3.94269e-32	Cib1	0.390557
8.69548e-41	0.168133	0.58	0.307	1.45467e-36	Il10rb	0.307625
1.51717e-47	0.167736	0.364	0.141	2.53808e-43	Ikbkb	0.404344
1.10608e-39	0.166796	0.23	0.071	1.85036e-35	Med13	0.473618
8.06668e-32	0.1663	0.944	0.667	1.34948e-27	Actr3	0.231886
1.4811e-57	0.166231	0.966	0.684	2.47773e-53	Cox4i1	0.231382
3.39332e-38	0.16623	0.273	0.1	5.67668e-34	Rbbp6	0.412552
2.60986e-33	0.166171	0.264	0.103	4.36604e-29	Ap2b1	0.388224
9.07008e-43	0.166139	0.517	0.259	1.51733e-38	Ddx17	0.319308
3.03166e-45	0.166003	0.829	0.504	5.07166e-41	Pitpna	0.267736
6.23022e-35	0.165727	0.25	0.093	1.04225e-30	Lap3	0.402249
6.66125e-56	0.165656	0.62	0.3	1.11436e-51	H2afy	0.331311
2.21538e-34	0.165147	0.255	0.096	3.70611e-30	Mapk6	0.397288
1.15739e-45	0.16486	0.625	0.328	1.9362e-41	Set	0.304845
6.42749e-47	0.164299	0.438	0.195	1.07526e-42	Trappc2l	0.351038
1.1317e-43	0.163963	0.305	0.11	1.89321e-39	Arid4a	0.41674
6.93265e-55	0.163814	0.587	0.279	1.15976e-50	Tax1bp1	0.33273
3.52021e-43	0.163748	0.331	0.126	5.88896e-39	Zcchc6	0.398533
3.48581e-42	0.163047	0.437	0.195	5.83142e-38	Pbrm1	0.347568
3.57666e-36	0.162539	0.98	0.805	5.98339e-32	Rps25	0.195445
2.9775e-39	0.162231	0.492	0.249	4.98107e-35	Psma5	0.308177
8.02046e-36	0.161226	0.258	0.095	1.34174e-31	Mvb12a	0.396155
1.43067e-37	0.161182	0.384	0.177	2.39336e-33	Ppp1r9b	0.330984
1.53343e-33	0.161027	0.27	0.108	2.56527e-29	Ttc7	0.368451
1.3868e-28	0.160543	0.322	0.155	2.31997e-24	Ahsa1	0.313301
6.90332e-50	0.159922	0.493	0.222	1.15486e-45	Msr1	0.339835
2.07726e-40	0.159626	0.223	0.066	3.47505e-36	Nmi	0.468376
1.15195e-31	0.158876	0.334	0.155	1.92709e-27	Elavl1	0.321604
1.32197e-36	0.158543	0.991	0.829	2.21153e-32	Rpl8	0.187266
3.32176e-33	0.158432	0.254	0.098	5.55697e-29	Ssbp4	0.372608
3.77278e-43	0.158141	0.822	0.52	6.31148e-39	Uqcrh	0.245268
3.33356e-36	0.15789	0.316	0.13	5.57671e-32	Ankrd17	0.35638
7.35516e-39	0.157779	0.339	0.139	1.23044e-34	Eif4g3	0.358973
1.03151e-23	0.157528	0.872	0.607	1.72562e-19	Ubc	0.222633
2.42207e-36	0.157463	0.31	0.127	4.05188e-32	Dse	0.356303
1.19877e-31	0.157182	0.257	0.103	2.00543e-27	Nudt21	0.357484
2.82654e-40	0.157126	0.733	0.421	4.72851e-36	Cd300a	0.267224
1.27597e-32	0.156795	0.247	0.094	2.13458e-28	Foxn2	0.372389
5.02407e-36	0.156055	0.773	0.486	8.40477e-32	Ppib	0.243206
3.12914e-39	0.15544	0.328	0.133	5.23475e-35	Sys1	0.356535
6.45754e-26	0.155426	0.294	0.142	1.08028e-21	Hk3	0.300627
2.3246e-41	0.154241	0.342	0.14	3.88882e-37	Pten	0.351669
5.33646e-59	0.154118	0.729	0.383	8.92736e-55	Abracl	0.285883
3.80417e-30	0.153385	0.275	0.117	6.36399e-26	Psmg4	0.332134
2.22599e-38	0.152717	0.316	0.128	3.72385e-34	Gla	0.3497
1.23592e-43	0.152374	0.554	0.283	2.06757e-39	Polr1d	0.288107
2.7603e-29	0.151334	0.285	0.128	4.61771e-25	4933434E20Rik	0.312538
1.43091e-46	0.150876	0.587	0.301	2.39376e-42	Sfpq	0.284773
1.06096e-46	0.150789	0.631	0.334	1.77488e-42	Snrpb	0.276593
1.25067e-08	-0.15175	0.559	0.379	0.000209225	Pycard	-0.218068
1.06544e-10	-0.152435	0.461	0.305	1.78237e-06	Ndufb11	-0.223087
8.21127e-13	-0.166369	0.798	0.529	1.37366e-08	Hint1	-0.246313
9.04271e-08	-0.170527	0.686	0.487	0.00151275	Eif3h	-0.235376
2.39058e-08	-0.172624	0.492	0.328	0.00039992	Rab2a	-0.251275
2.41654e-07	-0.175268	0.584	0.404	0.00404262	Cops9	-0.247238
5.76515e-07	-0.175534	0.643	0.444	0.00964452	Rab14	-0.248609
1.24814e-07	-0.175574	0.653	0.45	0.00208801	Asah1	-0.249238
8.94922e-09	-0.177768	0.545	0.366	0.000149712	Dynlrb1	-0.25767
1.44193e-09	-0.179028	0.498	0.328	2.4122e-05	Ranbp1	-0.263775
4.66157e-14	-0.181766	0.44	0.268	7.79835e-10	S100a13	-0.287687
2.98743e-11	-0.184046	0.508	0.336	4.99767e-07	Ppp2ca	-0.270218
1.59977e-10	-0.184432	0.426	0.271	2.67625e-06	Aup1	-0.279601
1.75642e-08	-0.195455	0.749	0.522	0.000293832	Atp5j2	-0.275179
3.73602e-07	-0.196588	0.512	0.355	0.00624999	Eif3i	-0.275762
5.30607e-08	-0.198275	0.664	0.45	0.000887653	2010107E04Rik	-0.286206
9.08936e-10	-0.201552	0.571	0.382	1.52056e-05	Ndufb8	-0.293587
3.10538e-07	-0.211002	0.579	0.407	0.00519499	Serp1	-0.292974
9.57865e-10	-0.218616	0.525	0.35	1.60241e-05	Psma1	-0.318816
1.14308e-07	-0.224137	0.531	0.366	0.00191226	Psma6	-0.316534
1.74301e-07	-0.404065	0.841	0.678	0.00291589	Ptp4a2	-0.493923
7.86735e-12	-0.414864	0.875	0.716	1.31613e-07	Arpc5	-0.500008
2.55157e-60	-0.559149	0.002	0.175	4.26852e-56	Pcna-ps2	-0.00604485
3.51676e-57	-0.583551	0	0.162	5.88318e-53	Trex1	0
3.17387e-88	-0.596251	0.703	0.908	5.30957e-84	C1qb	-0.456606
2.6253e-54	-0.612858	0.001	0.156	4.39186e-50	Ugt1a1	-0.00369191
3.51675e-57	-0.638903	0	0.162	5.88318e-53	Ints5	0
2.19371e-35	-0.646112	0.082	0.234	3.66985e-31	Tspan3	-0.217136
6.64268e-42	-0.651808	0.083	0.254	1.11125e-37	Tspan4	-0.204924
8.82805e-79	-0.652245	0	0.218	1.47684e-74	Mesp1	0
2.70477e-53	-0.662938	0.054	0.246	4.52482e-49	Rnaset2a	-0.139839
3.25565e-64	-0.664435	0.005	0.191	5.44637e-60	Vps25	-0.0165282
2.32544e-48	-0.68356	0.013	0.165	3.89023e-44	Fcrls	-0.0507787
3.83515e-76	-0.696536	0.648	0.811	6.41582e-72	C1qc	-0.549763
1.86477e-44	-0.702432	0.068	0.239	3.11957e-40	Tlr8	-0.191829
3.27651e-60	-0.714458	0.018	0.206	5.48128e-56	Rgs18	-0.0595382
5.58852e-66	-0.721096	0.003	0.191	9.34903e-62	Gng10	-0.0107626
1.07463e-33	-0.725773	0.142	0.299	1.79775e-29	Sssca1	-0.333527
3.67031e-34	-0.735637	0.145	0.305	6.14007e-30	Dpysl2	-0.338626
1.38331e-42	-0.738079	0.044	0.201	2.31414e-38	Rnf128	-0.153912
9.85953e-76	-0.74181	0.006	0.221	1.6494e-71	Tonsl	-0.0192678
2.50528e-32	-0.744994	0.113	0.264	4.19108e-28	Ccnd1	-0.307242
4.75571e-80	-0.748974	0.001	0.222	7.95583e-76	Gm45799	-0.00322834
3.48476e-42	-0.752729	0.106	0.284	5.82966e-38	Hypk	-0.271392
1.39918e-44	-0.756186	0.273	0.449	2.3407e-40	Gm11808	-0.449758
7.84859e-73	-0.777144	0	0.203	1.31299e-68	Gm29094	0
9.63876e-48	-0.780415	0.02	0.177	1.61247e-43	Plxdc2	-0.0834668
1.39167e-34	-0.781325	0.202	0.357	2.32812e-30	Fam129b	-0.430048
7.52339e-81	-0.784891	0	0.223	1.25859e-76	Gm21987	0
3.26487e-40	-0.824294	0.156	0.328	5.46181e-36	Myo1e	-0.380443
3.80081e-89	-0.834466	0.033	0.301	6.35837e-85	Plp2	-0.0885446
7.54468e-48	-0.837412	0.163	0.356	1.26215e-43	Ndfip1	-0.372946
1.25413e-83	-0.847503	0.028	0.28	2.09803e-79	Atp6v0c	-0.0818279
4.40055e-42	-0.848187	0.096	0.271	7.36168e-38	Olfm1	-0.289772
1.96409e-93	-0.852266	0.032	0.308	3.28572e-89	Tpm3-rs7	-0.0857626
6.20799e-86	-0.858719	0.075	0.352	1.03854e-81	Gm9493	-0.177911
5.15449e-64	-0.864672	0.027	0.229	8.62294e-60	Cav2	-0.0976827
3.38652e-68	-0.867929	0.076	0.313	5.66531e-64	Pik3ap1	-0.204219
3.23009e-38	-0.878116	0.218	0.38	5.40361e-34	Capn2	-0.490844
1.54072e-41	-0.889314	0.09	0.261	2.57748e-37	Clec10a	-0.295344
3.05899e-43	-0.900209	0.209	0.383	5.11739e-39	Aldh9a1	-0.478737
5.87215e-62	-0.910446	0.109	0.338	9.82352e-58	Dpep2	-0.285168
9.42508e-48	-0.915109	0.199	0.391	1.57672e-43	Hmgn1	-0.454132
5.02817e-48	-0.918873	0.139	0.336	8.41162e-44	Slamf9	-0.369142
2.75837e-40	-0.918935	0.29	0.442	4.61448e-36	Txnip	-0.589582
1.5485e-78	-0.923981	0.187	0.448	2.59048e-74	Rpl10-ps3	-0.377258
6.37486e-44	-0.932677	0.187	0.364	1.06645e-39	Rasa1	-0.466338
3.81839e-93	-0.939322	0	0.253	6.38779e-89	Gm21970	0
1.59453e-67	-0.940392	0.147	0.394	2.66749e-63	Rhoc	-0.342172
7.7783e-80	-0.946131	0.063	0.328	1.30123e-75	Lyz1	-0.17635
1.16341e-49	-0.955391	0.176	0.379	1.94627e-45	Adam8	-0.432259
4.35426e-119	-0.959903	0	0.313	7.28424e-115	Myl6b	0
4.29548e-77	-0.960503	0.056	0.306	7.18591e-73	Bloc1s1	-0.170216
4.48027e-105	-0.965308	0	0.281	7.49504e-101	Gm45234	0
1.88329e-46	-0.975581	0.319	0.501	3.15056e-42	Igf1	-0.609022
5.73934e-97	-0.979045	0.065	0.362	9.60135e-93	Tomm6	-0.17107
1.0005e-55	-0.98227	0.252	0.457	1.67374e-51	Clec4b1	-0.530047
5.65581e-66	-0.990929	0.202	0.43	9.46161e-62	Tuba1c	-0.454927
3.85663e-68	-1.00788	0.216	0.449	6.45176e-64	Blnk	-0.474297
5.88733e-92	-1.00946	0.073	0.362	9.84892e-88	Gas7	-0.198092
1.58698e-73	-1.04481	0.206	0.464	2.65485e-69	Emp1	-0.454073
8.25222e-77	-1.06538	0.178	0.434	1.38051e-72	Pcna	-0.427114
4.74078e-93	-1.06708	0.499	0.689	7.93086e-89	S100a10	-0.761763
5.76227e-65	-1.06879	0.01	0.202	9.6397e-61	Mt2	-0.0504146
9.12099e-86	-1.08606	0.017	0.266	1.52585e-81	Akr1b8	-0.0668952
1.34874e-71	-1.08727	0.437	0.593	2.2563e-67	Tuba1b	-0.787955
3.05376e-129	-1.09893	0.018	0.364	5.10864e-125	Sept2	-0.0528899
3.77054e-118	-1.1065	0.124	0.467	6.30773e-114	Gm2000	-0.287644
1.05393e-122	-1.11406	0.524	0.719	1.76313e-118	Ftl1-ps1	-0.800781
5.17826e-88	-1.11846	0.426	0.614	8.66272e-84	Timp2	-0.763566
8.66736e-87	-1.13335	0.152	0.432	1.44996e-82	Myadm	-0.389751
3.55823e-139	-1.14507	0.041	0.416	5.95257e-135	Rpl36a-ps1	-0.110206
1.00422e-72	-1.15023	0.251	0.481	1.67996e-68	Lilrb4a	-0.587999
3.77364e-145	-1.17201	0	0.369	6.31292e-141	Evi2b	0
1.09745e-60	-1.17797	0.178	0.403	1.83593e-56	Ighm	-0.507696
3.83021e-131	-1.1964	0.14	0.509	6.40756e-127	B4galt6	-0.322729
4.93724e-85	-1.19885	0.198	0.476	8.2595e-81	Dab2	-0.488419
7.80066e-137	-1.20091	0.575	0.733	1.30497e-132	Tagln2	-0.929369
5.84837e-221	-1.22435	0.746	0.935	9.78374e-217	Lpl	-0.966523
2.05565e-92	-1.24026	0.195	0.477	3.4389e-88	Wwp1	-0.496612
4.72647e-158	-1.26149	0.001	0.397	7.90691e-154	Rnasek	-0.00309949
3.46779e-103	-1.28172	0.218	0.526	5.80127e-99	Mrc1	-0.521296
9.89981e-116	-1.28826	0.175	0.543	1.65614e-111	Fabp4	-0.407678
2.1912e-86	-1.30206	0.07	0.346	3.66566e-82	Folr2	-0.256024
3.03552e-132	-1.30732	0.024	0.379	5.07812e-128	Slco2b1	-0.0806574
8.74658e-115	-1.34118	0.333	0.604	1.46322e-110	Sod1	-0.727383
8.35058e-179	-1.35204	0.089	0.533	1.39697e-174	Rpl9-ps6	-0.221604
1.04281e-143	-1.35849	0.039	0.424	1.74452e-139	Pmp22	-0.122076
4.34833e-178	-1.3624	0	0.435	7.27432e-174	Atp5o	0
5.48024e-134	-1.37946	0.171	0.543	9.1679e-130	Serpinb6a	-0.426559
6.19534e-104	-1.38912	0.292	0.564	1.03642e-99	Glul	-0.706659
3.43549e-129	-1.43955	0.145	0.505	5.74723e-125	Lmna	-0.405311
1.39645e-235	-1.45318	0.714	0.889	2.33612e-231	Ccl6	-1.15414
4.21605e-117	-1.45453	0.351	0.625	7.05304e-113	Trf	-0.803999
1.04363e-104	-1.49902	0.457	0.653	1.74589e-100	Ctsl	-1.03326
1.95759e-247	-1.52206	0.69	0.895	3.27485e-243	Ccl9	-1.16047
1.86378e-156	-1.56449	0.212	0.626	3.11792e-152	Pf4	-0.521497
2.67702e-269	-1.68894	0.272	0.755	4.47839e-265	Gm10073	-0.600513
2.18365e-237	-1.70325	0.432	0.805	3.65303e-233	Pltp	-0.902826
8.696e-248	-1.78627	0.033	0.591	1.45475e-243	Ttll3	-0.0980813
7.82869e-270	-1.78687	0.409	0.831	1.30966e-265	Cd36	-0.869001
1.70729e-283	-1.79808	0.199	0.743	2.85612e-279	Wdr89	-0.47519
6.18246e-178	-1.83194	0.063	0.512	1.03426e-173	Atp6v0d2	-0.221097
9.09854e-302	-1.85096	0.004	0.647	1.52209e-297	Gm5239	-0.0112692
0	-1.92834	0.061	0.704	0	Gm10036	-0.164746
1.84791e-209	-1.92988	0.695	0.88	3.09136e-205	Selenop	-1.50704
1.08214e-119	-2.02626	0.001	0.315	1.81031e-115	Retnla	-0.00623464
1.223e-297	-2.04668	0	0.638	2.04595e-293	Gm20390	0
0	-2.09129	0.695	0.928	0	mt-Nd5	-1.54952
3.1838e-292	-2.20701	0.385	0.814	5.32618e-288	Anxa1	-1.03119
0	-5.05388	0.364	0.998	0	Gm26917	-1.82501
